# Supplementary material for: Mitochondrial dysfunction enhances influenza pathogenesis by up-regulating de novo sialic acid biosynthesis
Source: Sci Adv. 2025 Jul 4;11(27):eadu3739. doi: 10.1126/sciadv.adu3739 (PMC12227048; doi:10.1126/sciadv.adu3739)
Supplement: Supplementary file 2 — Datasets S1, S2, S5, and S6 [file sciadv.adu3739_datasets_s1_s2_s5_and_s6.zip]

Archive with 4 entries (4 files):
- adu3739_dataset_s1.xlsx
- adu3739_dataset_s2.xlsx
- adu3739_dataset_s5.xlsx
- adu3739_dataset_s6.xlsx
