# Supplementary material for: Mitochondrial dysfunction enhances influenza pathogenesis by up-regulating de novo sialic acid biosynthesis
Source: Sci Adv. 2025 Jul 4;11(27):eadu3739. doi: 10.1126/sciadv.adu3739 (PMC12227048; doi:10.1126/sciadv.adu3739)
Supplement: Supplementary file 2 — Datasets S1, S2, S5, and S6 [file sciadv.adu3739_datasets_s1_s2_s5_and_s6.zip › adu3739_dataset_s1.xlsx]

## Sheet: Data S3
Data S1. Overrepresentation pathway analysis of intersecting upregulated and downregulated genes in IAV-infected LET1 and mouse lung data sets.
© 2000-2024 QIAGEN. All rights reserved.
Ingenuity Canonical Pathways	-log(B-H p-value)	Ratio	z-score	Molecules
Eukaryotic Translation Elongation	20.2	0.284	5.196	EEF1B2,RPL10A,RPL11,RPL12,RPL13,RPL14,RPL18,RPL22,RPL35,RPL36,RPL38,RPL39,RPL7A,RPS11,RPS16,RPS17,RPS18,RPS19,RPS2,RPS20,RPS25,RPS3,RPS5,RPS6,RPS7,RPS8,RPS9
Eukaryotic Translation Termination	19.3	0.277	5.099	RPL10A,RPL11,RPL12,RPL13,RPL14,RPL18,RPL22,RPL35,RPL36,RPL38,RPL39,RPL7A,RPS11,RPS16,RPS17,RPS18,RPS19,RPS2,RPS20,RPS25,RPS3,RPS5,RPS6,RPS7,RPS8,RPS9
Response of EIF2AK4 (GCN2) to amino acid deficiency	18.4	0.252	5.099	RPL10A,RPL11,RPL12,RPL13,RPL14,RPL18,RPL22,RPL35,RPL36,RPL38,RPL39,RPL7A,RPS11,RPS16,RPS17,RPS18,RPS19,RPS2,RPS20,RPS25,RPS3,RPS5,RPS6,RPS7,RPS8,RPS9
Selenoamino acid metabolism	18.1	0.243	5.099	RPL10A,RPL11,RPL12,RPL13,RPL14,RPL18,RPL22,RPL35,RPL36,RPL38,RPL39,RPL7A,RPS11,RPS16,RPS17,RPS18,RPS19,RPS2,RPS20,RPS25,RPS3,RPS5,RPS6,RPS7,RPS8,RPS9
Eukaryotic Translation Initiation	17.8	0.221	5.196	EIF3I,RPL10A,RPL11,RPL12,RPL13,RPL14,RPL18,RPL22,RPL35,RPL36,RPL38,RPL39,RPL7A,RPS11,RPS16,RPS17,RPS18,RPS19,RPS2,RPS20,RPS25,RPS3,RPS5,RPS6,RPS7,RPS8,RPS9
SRP-dependent cotranslational protein targeting to membrane	17.4	0.226	5.099	RPL10A,RPL11,RPL12,RPL13,RPL14,RPL18,RPL22,RPL35,RPL36,RPL38,RPL39,RPL7A,RPS11,RPS16,RPS17,RPS18,RPS19,RPS2,RPS20,RPS25,RPS3,RPS5,RPS6,RPS7,RPS8,RPS9
Nonsense-Mediated Decay (NMD)	17.2	0.222	5.099	RPL10A,RPL11,RPL12,RPL13,RPL14,RPL18,RPL22,RPL35,RPL36,RPL38,RPL39,RPL7A,RPS11,RPS16,RPS17,RPS18,RPS19,RPS2,RPS20,RPS25,RPS3,RPS5,RPS6,RPS7,RPS8,RPS9
EIF2 Signaling	16.1	0.143	3.357	EIF3I,MT-RNR1,MT-RNR2,PIK3CD,PIK3R1,RPL10A,RPL11,RPL12,RPL13,RPL14,RPL18,RPL22,Rpl34 (includes others),RPL35,Rpl36,RPL36,RPL38,RPL39,RPL7A,RPS11,RPS16,RPS17,RPS18,RPS19,RPS2,RPS20,RPS25,RPS3,RPS5,RPS6,RPS7,RPS8,RPS9
Major pathway of rRNA processing in the nucleolus and cytosol	13.1	0.145	5.196	FCF1,RPL10A,RPL11,RPL12,RPL13,RPL14,RPL18,RPL22,RPL35,RPL36,RPL38,RPL39,RPL7A,RPS11,RPS16,RPS17,RPS18,RPS19,RPS2,RPS20,RPS25,RPS3,RPS5,RPS6,RPS7,RPS8,RPS9
mTOR Signaling	8.29	0.107	0.447	EIF3I,HMOX1,IRS1,MT-RNR1,MT-RNR2,PGF,PIK3CD,PIK3R1,RND1,RPS11,RPS16,RPS17,RPS18,RPS19,RPS2,RPS20,RPS25,RPS3,RPS5,RPS6,RPS7,RPS8,RPS9
Regulation of eIF4 and p70S6K Signaling	7.98	0.114	0	EIF3I,IRS1,ITGA9,MT-RNR1,MT-RNR2,PIK3CD,PIK3R1,RPS11,RPS16,RPS17,RPS18,RPS19,RPS2,RPS20,RPS25,RPS3,RPS5,RPS6,RPS7,RPS8,RPS9
Interleukin-4 and Interleukin-13 signaling	3.85	0.109	0.905	FOXO3,HMOX1,IL6,IL6R,JUNB,NDN,PIK3R1,PIM1,PTGS2,S1PR1,TIMP1,TNFRSF1B
Role of MAPK Signaling in Inhibiting the Pathogenesis of Influenza	2.85	0.114	0.333	ABHD3,CASP3,CXCL10,IL6,MYD88,NFKBID,NFKBIE,PLA2R1,PTGS2
Death Receptor Signaling	2.33	0.0938	0.707	BID,CASP3,DAXX,HSPB7,NFKBID,NFKBIE,RELB,TNFRSF1B,TNFRSF21
IL-17A Signaling in Fibroblasts	2.18	0.1	1.414	IL17RA,IL6,NFKBID,NFKBIE,P4HA1,RELB,TNFSF11,ZC3H12A
Erythropoietin Signaling Pathway	2.13	0.0682	-1.265	CLCF1,CSF2RB,FOXO3,IL6,NFKBID,NFKBIE,PIK3CD,PIK3R1,PTPN6,RELB,SHC2,TNFSF11
IL-27 Signaling Pathway	2.13	0.0781	0.632	HLA-E,HLA-G,MYD88,PIK3CD,PIK3R1,PTGS2,RELB,TLR6,TNFRSF11B,TNFRSF1B
Interleukin-10 signaling	2.13	0.133	2.449	CSF3,CXCL10,IL6,PTGS2,TIMP1,TNFRSF1B
IL-6 Signaling	2.12	0.0775	1	HSPB7,IL6,IL6R,NFKBID,NFKBIE,PIK3CD,PIK3R1,RELB,TNFRSF11B,TNFRSF1B
iNOS Signaling	2.08	0.128	2	HMGA1,IRAK2,MYD88,NFKBID,NFKBIE,RELB
IL-17A Signaling in Airway Cells	2.03	0.104	0	IL17RA,IL6,NFKBID,NFKBIE,PIK3CD,PIK3R1,RELB
Macrophage Alternative Activation Signaling Pathway	1.98	0.0632	1.155	ADORA2A,CREB3L1,FCER1G,IL6,IRS1,LPL,NFKBID,NFKBIE,PIK3CD,PIK3R1,RELB,ZC3H12A
TNFR1 Signaling	1.95	0.118	1.342	BID,CASP3,MAP4K2,NFKBID,NFKBIE,RELB
TWEAK Signaling	1.79	0.135	0	BID,CASP3,NFKBID,NFKBIE,RELB
CD27 Signaling in Lymphocytes	1.74	0.105	#NUM!	BID,CASP3,NFKBID,NFKBIE,RELB,SIVA1
IL-10 Signaling	1.69	0.0649	-0.632	BLVRB,CREB3L1,HLA-E,HLA-G,HMOX1,IL6,IL6R,NFKBID,NFKBIE,RELB
IL-33 Signaling Pathway	1.64	0.0595	-0.302	CASP3,CREB3L1,IL6,KIT,LPIN1,MYD88,NFKBID,NFKBIE,PIK3CD,PIK3R1,PTGS2
Wound Healing Signaling Pathway	1.53	0.0516	0.277	BMPR2,CLCF1,COL6A1,COL6A3,IL6,LAMC1,NFKBID,NFKBIE,PGF,SHC2,TNFRSF11B,TNFRSF1B,TNFSF11
Tryptophan Degradation X (Mammalian, via Tryptamine)	1.51	0.148	#NUM!	AKR1B10,ALDH7A1,MAOB,SMOX
Antioxidant Action of Vitamin C	1.49	0.0702	-0.816	ABHD3,CSF2RB,HMOX1,NFKBID,NFKBIE,PLA2R1,RELB,SLC2A1
CD40 Signaling	1.48	0.0896	-1	NFKBID,NFKBIE,PIK3CD,PIK3R1,PTGS2,RELB
Heme Degradation	1.48	0.5	#NUM!	BLVRB,HMOX1
Melatonin Degradation II	1.48	0.5	#NUM!	MAOB,SMOX
ILK Signaling	1.48	0.0547	-0.707	CASP3,CREB3L1,DOCK1,IRS1,MYH10,PGF,PIK3CD,PIK3R1,PTGS2,RELB,RND1
HIF1α Signaling	1.38	0.0526	0.905	ADRA1B,BMP6,HMOX1,IL6,IL6R,MMP19,PGF,PIK3CD,PIK3R1,RPS6,SLC2A1
TNFR2 Signaling	1.35	0.125	#NUM!	NFKBID,NFKBIE,RELB,TNFRSF1B
ABC-family proteins mediated transport	1.32	0.0693	-0.378	ABCA2,ABCA8,ABCA9,ABCD3,PSMA3,PSMA7,PSMD8
RHO GTPase cycle	1.31	0.04	-3.3	ABCD3,ADD3,ARHGAP31,ARHGEF10,BAIAP2L1,BASP1,DOCK1,DOCK5,FARP2,JUP,MCF2L,MPP7,PEAK1,PIK3R1,RALGAPA1,RND1,STARD8,WDR81
IL-17 Signaling	1.31	0.0535	1.897	CLCF1,CSF3,IL17RA,IL6,PGF,PIK3CD,PIK3R1,PTGS2,TNFRSF11B,TNFSF11
Lymphotoxin β Receptor Signaling	1.29	0.0909	#NUM!	CASP3,NFKBID,PIK3CD,PIK3R1,RELB
Role of JAK family kinases in IL-6-type Cytokine Signaling	1.28	0.0759	1.633	CLCF1,IL6,IL6R,JUNB,PGF,TIMP1
IL-9 Signaling	1.28	0.114	#NUM!	IRS1,PIK3CD,PIK3R1,RELB
Extracellular matrix organization	1.25	0.066	-2.646	COL6A1,COL6A3,DMD,ITGA9,LAMB2,LAMC1,TNXB
MIF-mediated Glucocorticoid Regulation	1.25	0.111	#NUM!	NFKBID,NFKBIE,PTGS2,RELB
LPS/IL-1 Mediated Inhibition of RXR Function	1.24	0.0467	#NUM!	ALDH7A1,CHST12,CHST3,FABP5,FMO5,MAOB,MYD88,SMOX,SOD3,TNFRSF11B,TNFRSF1B,UST
STAT3 Pathway	1.24	0.0593	-1.342	BMP6,BMPR2,CSF2RB,IL17RA,IL6R,MAP3K20,PIM1,PTPN6
Signaling by VEGF	1.24	0.0648	-1.134	DOCK1,ELMO1,JUP,MAPKAPK3,PGF,PIK3R1,SHC2
Noradrenaline and Adrenaline Degradation	1.23	0.108	-1	ADH7,ALDH7A1,MAOB,SMOX
HMGB1 Signaling	1.21	0.0539	1.342	CLCF1,IL6,PIK3CD,PIK3R1,RELB,RND1,TNFRSF11B,TNFRSF1B,TNFSF11
Putrescine Degradation III	1.09	0.136	#NUM!	ALDH7A1,MAOB,SMOX
Ceramide Signaling	1.08	0.0659	0.447	PIK3CD,PIK3R1,RELB,S1PR1,TNFRSF11B,TNFRSF1B
Crosstalk between Dendritic Cells and Natural Killer Cells	1.08	0.0659	2	CSF2RB,HLA-E,HLA-G,IL6,RELB,TNFRSF1B
Sertoli Cell-Sertoli Cell Junction Signaling	1.08	0.0453	0.905	CREB3L1,JUP,LAMB2,LAMC1,MAP3K20,PIK3CD,PIK3R1,TIMP1,TNFRSF11B,TNFRSF1B,TUBB4A
Role of PI3K/AKT Signaling in the Pathogenesis of Influenza	1.08	0.0758	-1	NFKBID,NFKBIE,PIK3CD,PIK3R1,RELB
rRNA modification in the mitochondrion	1.08	0.25	#NUM!	MT-RNR1,MT-RNR2
Sphingosine-1-phosphate Signaling	1.08	0.0583	-0.447	ADCY9,ASAH2,CASP3,PIK3CD,PIK3R1,RND1,S1PR1
p38 MAPK Signaling	1.08	0.0583	1.342	CREB3L1,DAXX,EEF2K,HSPB7,IRAK2,MAPKAPK3,TNFRSF1B
Signaling by SCF-KIT	1.08	0.093	-1	GRB10,KIT,PIK3R1,PTPN6
MIF Regulation of Innate Immunity	1.05	0.0909	#NUM!	NFKBID,NFKBIE,PTGS2,RELB
TNFR2 non-canonical NF-kB pathway	1.05	0.0735	2.236	PSMA3,PSMA7,PSMD8,TNFRSF1B,TNFSF11
Interleukin-6 family signaling	1.05	0.125	#NUM!	CLCF1,IL6,IL6R
IL-1 Signaling	1.03	0.0625	2	ADCY9,IRAK2,MYD88,NFKBID,NFKBIE,RELB
Lysine catabolism	1.02	0.222	#NUM!	ALDH7A1,OGDH
Interleukin-2 family signaling	1.02	0.087	1	CSF2RB,PIK3CD,PIK3R1,PTPN6
IL-23 Signaling Pathway	1.02	0.087	#NUM!	PIK3CD,PIK3R1,RELB,TNFSF11
Role of Pattern Recognition Receptors in Recognition of Bacteria and Viruses	1.02	0.0513	1.342	CLCF1,IL6,MYD88,PIK3CD,PIK3R1,RELB,TLR6,TNFSF11
Growth Hormone Signaling	1.01	0.0704	-1.342	CEBPA,IRS1,PIK3CD,PIK3R1,PTPN6
Melanocyte Development and Pigmentation Signaling	1.01	0.0612	-1.342	ADCY9,CREB3L1,KIT,PIK3CD,PIK3R1,PTPN6
GP6 Signaling Pathway	1.01	0.0551	-1.134	COL6A1,COL6A3,FCER1G,LAMB2,LAMC1,PIK3CD,PIK3R1
Miscellaneous transport and binding events	0.998	0.115	#NUM!	ADD3,MAGT1,NIPAL2
Production of Nitric Oxide and Reactive Oxygen Species in Macrophages	0.996	0.0471	1.633	NFKBID,NFKBIE,PIK3CD,PIK3R1,PTPN6,RELB,RND1,TNFRSF11B,TNFRSF1B
Interleukin-1 family signaling	0.996	0.0543	2.646	IL18BP,IRAK2,MYD88,PSMA3,PSMA7,PSMD8,PTPN6
Caspase activation via Dependence Receptors in the absence of ligand	0.98	0.2	#NUM!	CASP3,UNC5A
MYC Mediated Apoptosis Signaling	0.956	0.08	2	BID,CASP3,TNFRSF11B,TNFRSF1B
MTOR signalling	0.955	0.107	#NUM!	EEF2K,RPS6,RRAGD
Signaling by ALK	0.955	0.107	#NUM!	IRS1,PIK3R1,PTPN6
Natural Killer Cell Signaling	0.949	0.0455	-0.707	FCER1G,HLA-E,HLA-G,MYD88,PIK3CD,PIK3R1,PTPN6,RELB,ULBP1
IGF-1 Signaling	0.945	0.0571	-1	FOXO3,GRB10,IGFBP6,IRS1,PIK3CD,PIK3R1
Pulmonary Healing Signaling Pathway	0.945	0.0452	0.333	BMPR2,MMP19,MYD88,NOTCH4,PGF,TNFRSF11B,TNFRSF1B,WNT2B,WNT4
Protein Kinase A Signaling	0.945	0.0365	0.333	ADCY9,ADD3,CREB3L1,FICD,MYH10,NFKBID,NFKBIE,PDE1B,PHKB,PTGS2,PTPN6,PTPRG,RELB,TNS2,VASP
TNFs bind their physiological receptors	0.939	0.103	#NUM!	TNFRSF11B,TNFRSF1B,TNFSF11
Glutamine Biosynthesis I	0.939	1	#NUM!	GLUL
Sulfite Oxidation IV	0.939	1	#NUM!	SUOX
NF-κB Activation by Viruses	0.939	0.0641	1	NFKBID,NFKBIE,PIK3CD,PIK3R1,RELB
PPAR Signaling	0.936	0.0561	-2.236	NFKBID,NFKBIE,PTGS2,RELB,TNFRSF11B,TNFRSF1B
Gαq Signaling	0.926	0.0471	1	ADRA1B,HMOX1,NFKBID,NFKBIE,PIK3CD,PIK3R1,RELB,RND1
Glycosaminoglycan metabolism	0.916	0.0625	-1.342	B4GALT4,SGSH,ST3GAL2,ST3GAL4,UST
PIP3 activates AKT signaling	0.913	0.05	-0.378	EREG,FOXO3,IRS1,KIT,MYD88,PIK3CD,PIK3R1
Th1 and Th2 Activation Pathway	0.913	0.0465	#NUM!	BMPR2,IL6,IL6R,NOTCH4,PIK3CD,PIK3R1,S1PR1,TNFSF11
Signaling by NTRK1 (TRKA)	0.906	0.0617	-0.447	ADORA2A,IRS1,MAPKAPK3,PIK3R1,SHC2
Interleukin-3, Interleukin-5 and GM-CSF signaling	0.899	0.0727	1	CSF2RB,PIK3CD,PIK3R1,PTPN6
Signaling by PTK6	0.899	0.0727	-1	DOCK1,ELMO1,EREG,LRRK2
JAK/STAT Signaling	0.899	0.061	0	IL6,PIK3CD,PIK3R1,PTPN6,RELB
AMPK Signaling	0.899	0.0413	-0.378	ADRA1B,CREB3L1,EEF2K,FOXO3,IRS1,PIK3CD,PIK3R1,RAB3A,SLC2A1,SMARCA2
Dopamine Degradation	0.881	0.0938	#NUM!	ALDH7A1,MAOB,SMOX
IL-8 Signaling	0.881	0.0429	1.633	HMOX1,IRAK2,NFKBIE,PGF,PIK3CD,PIK3R1,PTGS2,RND1,VASP
Eicosanoid Signaling	0.881	0.0393	-0.632	ABHD3,ADCY9,CREB3L1,HSPB7,MAPKAPK3,PGF,PIK3CD,PIK3R1,PLA2R1,PTGFR,PTGS2
Hedgehog 'off' state	0.881	0.0531	0.447	ADCY9,DYNC2H1,PSMA3,PSMA7,PSMD8,TUBB4A
Role of MAPK Signaling in the Pathogenesis of Influenza	0.88	0.0595	#NUM!	ABHD3,CASP3,CXCL10,PLA2R1,PTGS2
PEDF Signaling	0.88	0.0595	#NUM!	NFKBID,NFKBIE,PIK3CD,PIK3R1,RELB
Assembly of RNA Polymerase I Complex	0.88	0.154	#NUM!	POLR1C,TAF1D
Role of MAPK Signaling in Promoting the Pathogenesis of Influenza	0.88	0.0526	-0.816	ABHD3,CASP3,NFKBID,NFKBIE,PLA2R1,PTGS2
LPS-stimulated MAPK Signaling	0.873	0.0588	1	NFKBID,NFKBIE,PIK3CD,PIK3R1,RELB
Signaling by PDGF	0.865	0.069	-2	COL6A1,COL6A3,PIK3R1,THBS3
CLEAR Signaling Pathway	0.861	0.0386	-1.265	BMP6,BMPR2,CREB3L1,KCNIP3,RRAGD,SGSH,TLR6,TNFRSF11B,TNFRSF1B,TNFSF11,TPP1
Triglyceride metabolism	0.852	0.0882	#NUM!	FABP5,GPD2,LPIN1
4-1BB Signaling in T Lymphocytes	0.852	0.0882	#NUM!	NFKBID,NFKBIE,RELB
Metabolism of polyamines	0.85	0.0678	2	PSMA3,PSMA7,PSMD8,SMOX
Phenylalanine Degradation IV (Mammalian, via Side Chain)	0.843	0.143	#NUM!	MAOB,SMOX
Gap Junction Signaling	0.841	0.0369	0.905	ADCY9,CASP3,CREB3L1,GRIA3,P2RY1,PIK3CD,PIK3R1,RELB,TNFRSF11B,TNFRSF1B,TNFSF11,TUBB4A
NIK-->noncanonical NF-kB signaling	0.835	0.0667	2	PSMA3,PSMA7,PSMD8,RELB
Coagulation System	0.835	0.0857	#NUM!	F2R,PLAU,PLAUR
Ethanol Degradation II	0.835	0.0857	#NUM!	ACSS2,ADH7,ALDH7A1
Immunogenic Cell Death Signaling Pathway	0.811	0.0556	2.236	CASP3,CXCL10,IL6,TNFRSF11B,TNFRSF1B
FLT3 Signaling	0.81	0.0833	#NUM!	FOXO3,GRB10,PIK3R1
Cytoprotection by HMOX1	0.807	0.0645	2	BLVRB,COX4I1,COX7A2L,HMOX1
Th1 Pathway	0.802	0.0492	0	IL6,IL6R,NOTCH4,PIK3CD,PIK3R1,TNFSF11
Macrophage Classical Activation Signaling Pathway	0.796	0.0423	1.414	CLCF1,CXCL10,IL6,MERTK,MYD88,NFKBID,NFKBIE,TNFSF11
IL-15 Production	0.792	0.0488	-1.342	IL6,KIT,MERTK,PEAK1,RELB,ROR2
RAF/MAP kinase cascade	0.789	0.0382	0	CSF2RB,EREG,IRS1,KIT,PIK3R1,PSMA3,PSMA7,PSMD8,SHC2,SPRED2
Alanine metabolism	0.789	0.5	#NUM!	GPT
β-alanine Degradation I	0.789	0.5	#NUM!	ABAT
Choline Degradation I	0.789	0.5	#NUM!	ALDH7A1
Alanine Degradation III	0.789	0.5	#NUM!	GPT
Alanine Biosynthesis II	0.789	0.5	#NUM!	GPT
Xanthine and Xanthosine Salvage	0.789	0.5	#NUM!	LACC1
Glycerol-3-phosphate Shuttle	0.789	0.5	#NUM!	GPD2
Glycine Degradation (Creatine Biosynthesis)	0.789	0.5	#NUM!	GAMT
Granzyme B Signaling	0.789	0.125	#NUM!	BID,CASP3
Pyroptosis Signaling Pathway	0.785	0.0532	2.236	CASP3,FOXO3,TLR6,TNFRSF11B,TNFRSF1B
Activation of IRF by Cytosolic Pattern Recognition Receptors	0.783	0.0615	#NUM!	IL6,NFKBID,NFKBIE,RELB
Phagosome Formation	0.783	0.0302	-1.091	ABHD3,ADGRL3,ADORA2A,ADRA1B,CELSR2,DOCK1,ELMO1,F2R,FCER1G,GPR160,HMOX1,ITGA9,MYD88,MYH10,P2RY1,PIK3CD,PIK3R1,PLA2R1,PTGFR,S1PR1,TLR6
Microautophagy Signaling Pathway	0.777	0.0437	1	CHMP4C,COL6A1,COL6A3,PSMA3,PSMA7,PSMD8,TOMM20
Signaling by Type 1 Insulin-like Growth Factor 1 Receptor (IGF1R)	0.762	0.118	#NUM!	IRS1,PIK3R1
Signaling by NTRK3 (TRKC)	0.762	0.118	#NUM!	IRS1,PIK3R1
FOXO-mediated transcription of cell cycle genes	0.762	0.118	#NUM!	FOXO3,GADD45A
G-Protein Coupled Receptor Signaling	0.76	0.0299	0	ADCY9,ADGRL3,ADORA2A,ADRA1B,CELSR2,CREB3L1,F2R,FICD,FOXO3,GPR160,NFKBID,NFKBIE,P2RY1,PDE1B,PIK3CD,PIK3R1,PTGFR,RELB,RGS12,S1PR1,SHC2
Collagen biosynthesis and modifying enzymes	0.76	0.0597	-2	ADAMTS14,COL6A1,COL6A3,P4HA1
Glucocorticoid Receptor Signaling	0.755	0.0309	#NUM!	CEBPA,CSF2RB,FOXO3,H2-T22,H2-T24,HLA-E,HLA-G,IL17RA,IL6,IL6R,KRT19,NFKBID,NFKBIE,PIK3CD,PIK3R1,PLAU,PTGS2,SMARCA2
VEGF Signaling	0.744	0.0505	0	FOXO3,PGF,PIK3CD,PIK3R1,PTPN6
Protein Ubiquitination Pathway	0.744	0.0366	0	DNAJC28,HLA-E,HLA-G,HSPA12B,HSPA4L,HSPB7,PSMA3,PSMA7,PSMD8,USP13
Phospholipases	0.744	0.058	#NUM!	ABHD3,HMOX1,LPL,PLA2R1
Differential Regulation of Cytokine Production in Macrophages and T Helper Cells by IL-17A and IL-17F	0.744	0.111	#NUM!	CSF3,IL6
Gα12/13 Signaling	0.738	0.0451	#NUM!	F2R,NFKBID,NFKBIE,PIK3CD,PIK3R1,RELB
MyD88:MAL(TIRAP) cascade initiated on plasma membrane	0.738	0.0714	#NUM!	IRAK2,MYD88,TLR6
April Mediated Signaling	0.738	0.0714	#NUM!	NFKBID,NFKBIE,RELB
GM-CSF Signaling	0.738	0.0571	#NUM!	CSF2RB,PIK3CD,PIK3R1,PIM1
Interferon alpha/beta signaling	0.728	0.0563	2	HLA-E,HLA-G,OASL,PTPN6
Phase I - Functionalization of compounds	0.728	0.049	-0.447	ACSS2,ADH7,CYP1B1,MAOB,SMOX
Signaling by Insulin receptor	0.728	0.0698	#NUM!	GRB10,IRS1,PIK3R1
B Cell Activating Factor Signaling	0.728	0.0698	#NUM!	NFKBID,NFKBIE,RELB
NFE2L2 regulating anti-oxidant/detoxification enzymes	0.728	0.105	#NUM!	HMOX1,SLC7A11
Signaling by the B Cell Receptor (BCR)	0.724	0.0412	1.89	NFKBIE,PIK3CD,PIK3R1,PSMA3,PSMA7,PSMD8,PTPN6
Role of PKR in Interferon Induction and Antiviral Response	0.723	0.0441	0.447	BID,CASP3,MYD88,NFKBID,NFKBIE,RELB
Ribonucleotide Reductase Signaling Pathway	0.718	0.0409	-0.378	CASP3,CREB3L1,FOXO3,IL6,PIK3CD,PIK3R1,SMARCA2
Neutrophil degranulation	0.718	0.0315	0.775	AMPD3,ARSA,DERA,DPP7,FABP5,FCER1G,GLIPR1,JUP,MAGT1,PLAU,PLAUR,PTPN6,RAB3A,SLC11A1,TNFRSF1B
Serotonin Degradation	0.717	0.0548	-1	ADH7,ALDH7A1,MAOB,SMOX
Lactose synthesis	0.717	0.333	#NUM!	SLC2A1
Guanine and Guanosine Salvage I	0.717	0.333	#NUM!	LACC1
Coenzyme A Biosynthesis	0.717	0.333	#NUM!	PPCS
S-methyl-5'-thioadenosine Degradation II	0.717	0.333	#NUM!	LACC1
Adenine and Adenosine Salvage I	0.717	0.333	#NUM!	LACC1
Formaldehyde Oxidation II (Glutathione-dependent)	0.717	0.333	#NUM!	ESD
4-aminobutyrate Degradation I	0.717	0.333	#NUM!	ABAT
Valine Degradation I	0.713	0.1	#NUM!	ABAT,HSD17B4
Arachidonic acid metabolism	0.707	0.0667	#NUM!	CYP1B1,PON3,PTGS2
Cohesin Chromatin Regulation Pathway	0.706	0.0364	-2.333	CBX5,CEBPA,Meg3,PCDH1,PCDH20,PCDHB14,PCDHGA5,PCDHGA6,PCDHGA7
Role of RIG1-like Receptors in Antiviral Innate Immunity	0.694	0.0652	#NUM!	NFKBID,NFKBIE,RELB
Estrogen Biosynthesis	0.694	0.0652	#NUM!	AKR1B10,CYP1B1,HSD17B4
Apelin Pancreas Signaling Pathway	0.694	0.0652	#NUM!	PIK3CD,PIK3R1,RELB
Interleukin-7 signaling	0.689	0.0952	#NUM!	IRS1,PIK3R1
Fatty Acid α-oxidation	0.689	0.0952	#NUM!	ALDH7A1,PTGS2
TREM1 Signaling	0.67	0.0519	#NUM!	IL6,MYD88,RELB,TLR6
Tight Junction Signaling	0.66	0.0389	#NUM!	CEBPA,MYH10,PATJ,RELB,TNFRSF11B,TNFRSF1B,VASP
Toll-like Receptor Signaling	0.659	0.0513	#NUM!	IRAK2,MYD88,RELB,TLR6
IL-7 Signaling Pathway	0.659	0.0513	#NUM!	FOXO3,PIK3CD,PIK3R1,SLC2A1
O-linked glycosylation	0.655	0.045	-1.342	ADAMTS14,ADAMTSL5,SEMA5A,ST3GAL2,ST3GAL4
IL-3 Signaling	0.647	0.0506	0	CSF2RB,PIK3CD,PIK3R1,PTPN6
Retinol Biosynthesis	0.644	0.0612	#NUM!	AKR1B10,ESD,LPL
Class I MHC mediated antigen processing and presentation	0.643	0.032	1.155	DZIP3,FBXL16,FBXW8,HLA-E,HLA-G,MYD88,PSMA3,PSMA7,PSMD8,RNF144B,RNF19B,TLR6
RAF-independent MAPK1/3 activation	0.64	0.087	#NUM!	IL6,IL6R
Metabolism of porphyrins	0.64	0.087	#NUM!	BLVRB,HMOX1
Surfactant metabolism	0.64	0.087	#NUM!	ADORA2A,CSF2RB
2-ketoglutarate Dehydrogenase Complex	0.638	0.25	#NUM!	OGDH
Spermine and Spermidine Degradation I	0.638	0.25	#NUM!	SMOX
Dermatan Sulfate Biosynthesis (Late Stages)	0.637	0.06	#NUM!	CHST12,CHST3,UST
PTEN Regulation	0.622	0.04	1.342	PHC3,PSMA3,PSMA7,PSMD8,RRAGD,USP13
Other interleukin signaling	0.621	0.0833	#NUM!	CASP3,CSF3
Growth hormone receptor signaling	0.621	0.0833	#NUM!	IRS1,PTPN6
Tumoricidal Function of Hepatic Natural Killer Cells	0.621	0.0833	#NUM!	BID,CASP3
Signaling by NOTCH4	0.61	0.0482	1	NOTCH4,PSMA3,PSMA7,PSMD8
NOD1/2 Signaling Pathway	0.606	0.037	1.134	CLCF1,IL6,MYD88,NFKBID,NFKBIE,TLR6,TNFSF11
Heparan Sulfate Biosynthesis (Late Stages)	0.6	0.0476	#NUM!	Ces2g,CHST12,CHST3,UST
MyD88 cascade initiated on plasma membrane	0.6	0.08	#NUM!	IRAK2,MYD88
Signaling by Erythropoietin	0.6	0.08	#NUM!	PIK3CD,PIK3R1
Ethanol Degradation IV	0.6	0.08	#NUM!	ACSS2,ALDH7A1
Regulation of Apoptosis	0.598	0.0566	#NUM!	PSMA3,PSMA7,PSMD8
Chondroitin Sulfate Biosynthesis (Late Stages)	0.598	0.0566	#NUM!	CHST12,CHST3,UST
MSP-RON Signaling in Macrophages Pathway	0.594	0.042	#NUM!	CREB3L1,PIK3CD,PIK3R1,PTGS2,RELB
Hedgehog 'on' state	0.592	0.0465	1	EVC,PSMA3,PSMA7,PSMD8
Role of Hypercytokinemia/hyperchemokinemia in the Pathogenesis of Influenza	0.592	0.0465	2	CXCL10,IL6,MYD88,S1PR1
FGF Signaling	0.592	0.0465	#NUM!	CREB3L1,PIK3CD,PIK3R1,PTPN6
WNT ligand biogenesis and trafficking	0.592	0.0769	#NUM!	WNT2B,WNT4
IL-17A Signaling in Gastric Cells	0.592	0.0769	#NUM!	CXCL10,IL17RA
Role of JAK1, JAK2 and TYK2 in Interferon Signaling	0.592	0.0769	#NUM!	PTPN6,RELB
Choline catabolism	0.592	0.2	#NUM!	ALDH7A1
Arsenate Detoxification I (Glutaredoxin)	0.592	0.2	#NUM!	LACC1
Pentose Phosphate Pathway (Oxidative Branch)	0.592	0.2	#NUM!	H6PD
Tetrahydrofolate Salvage from 5,10-methenyltetrahydrofolate	0.592	0.2	#NUM!	MTHFD2
Lysine Degradation II	0.592	0.2	#NUM!	ALDH7A1
Lysine Degradation V	0.592	0.2	#NUM!	ALDH7A1
Glutamate Degradation III (via 4-aminobutyrate)	0.592	0.2	#NUM!	ABAT
Acetate Conversion to Acetyl-CoA	0.592	0.2	#NUM!	ACSS2
Epithelial Adherens Junction Signaling	0.589	0.038	-0.816	BMPR2,FARP2,MYH10,NANOS1,NOTCH4,TNS1
TP53 Regulates Metabolic Genes	0.583	0.0455	1	COX4I1,COX7A2L,RRAGD,SESN1
Pyroptosis	0.58	0.0741	#NUM!	CASP3,CHMP4C
RAB GEFs exchange GTP for GDP on RABs	0.573	0.0449	-2	RAB3A,RAB6B,RIN3,TRAPPC8
Regulation of Insulin-like Growth Factor (IGF) transport and uptake by IGFBPs	0.572	0.0403	-0.447	IGFBP6,IL6,LAMB2,LAMC1,TIMP1
FAT10 Signaling Pathway	0.567	0.0526	#NUM!	PSMA3,PSMA7,PSMD8
CDP-diacylglycerol Biosynthesis I	0.563	0.0714	#NUM!	GPD2,LPCAT2
TCR signaling	0.562	0.0397	1.342	PIK3R1,PSMA3,PSMA7,PSMD8,VASP
Inhibition of ARE-Mediated mRNA Degradation Pathway	0.562	0.0368	#NUM!	PSMA3,PSMA7,PSMD8,TNFRSF11B,TNFRSF1B,TNFSF11
KEAP1-NFE2L2 pathway	0.562	0.044	1	PSMA3,PSMA7,PSMD8,SESN1
Heparan Sulfate Biosynthesis	0.562	0.044	#NUM!	Ces2g,CHST12,CHST3,UST
MSP-RON Signaling Pathway	0.562	0.0517	#NUM!	CSF2RB,PIK3CD,PIK3R1
Cell junction organization	0.554	0.0435	-1	CADM1,JUP,PATJ,VASP
MAPK6/MAPK4 signaling	0.554	0.0435	#NUM!	FOXO3,PSMA3,PSMA7,PSMD8
Signaling by ERBB4	0.553	0.0508	#NUM!	EREG,MXD4,PIK3R1
Creatine metabolism	0.553	0.167	#NUM!	GAMT
Glycerol Degradation I	0.553	0.167	#NUM!	GPD2
GADD45 Signaling	0.543	0.05	#NUM!	FOXO3,GADD45A,RELB
Nicotine Degradation III	0.543	0.05	#NUM!	ADH7,CYP1B1,FMO5
Interferon gamma signaling	0.541	0.0426	2	HLA-E,HLA-G,OASL,PTPN6
Fcγ Receptor-mediated Phagocytosis in Macrophages and Monocytes	0.541	0.0426	0	DOCK1,HMOX1,PIK3R1,VASP
Phosphatidylglycerol Biosynthesis II (Non-plastidic)	0.54	0.0667	#NUM!	GPD2,LPCAT2
CXCR4 Signaling	0.538	0.0357	0	ADCY9,DOCK1,ELMO1,PIK3CD,PIK3R1,RND1
Mitotic G1 phase and G1/S transition	0.538	0.0382	0.447	CABLES1,POLA1,PSMA3,PSMA7,PSMD8
fMLP Signaling in Neutrophils	0.538	0.0382	-1	NFKBID,NFKBIE,PIK3CD,PIK3R1,RELB
Chondroitin Sulfate Biosynthesis	0.538	0.0492	#NUM!	CHST12,CHST3,UST
Transcriptional regulation by RUNX3	0.527	0.0417	1	FOXO3,PSMA3,PSMA7,PSMD8
MyD88 dependent cascade initiated on endosome	0.526	0.0645	#NUM!	IRAK2,MYD88
Role of JAK2 in Hormone-like Cytokine Signaling	0.526	0.0484	#NUM!	IRS1,PGF,PTPN6
Sirtuin Signaling Pathway	0.519	0.0309	-0.816	ACSS2,FOXO3,GADD45A,POLR1C,RELB,SLC2A1,SOD3,TOMM20,UCP2
Dermatan Sulfate Biosynthesis	0.519	0.0476	#NUM!	CHST12,CHST3,UST
TYSND1 cleaves peroxisomal proteins	0.519	0.143	#NUM!	HSD17B4
Adenine and Adenosine Salvage III	0.519	0.143	#NUM!	LACC1
Ceramide Degradation	0.519	0.143	#NUM!	ASAH2
rRNA processing	0.515	0.0625	#NUM!	MT-RNR1,MT-RNR2
G alpha (q) signalling events	0.508	0.0345	-1.633	ADRA1B,F2R,P2RY1,PIK3R1,PTGFR,RGS17
Glycerophospholipid biosynthesis	0.508	0.0404	-1	ABHD3,LPCAT2,LPIN1,PLA2R1
DHCR24 Signaling Pathway	0.503	0.0365	-0.447	CASP3,HMOX1,PIK3CD,PIK3R1,PON3
RAC Signaling	0.503	0.0365	#NUM!	ITGA9,MCF2L,PIK3CD,PIK3R1,RELB
Th2 Pathway	0.503	0.0365	0.447	BMPR2,NOTCH4,PIK3CD,PIK3R1,S1PR1
p75 NTR receptor-mediated signalling	0.503	0.04	0	ARHGEF10,CASP3,MCF2L,MYD88
S Phase	0.503	0.04	1	CABLES1,PSMA3,PSMA7,PSMD8
ATM Signaling	0.503	0.04	#NUM!	BID,CBX5,CREB3L1,GADD45A
Hedgehog ligand biogenesis	0.503	0.0462	#NUM!	PSMA3,PSMA7,PSMD8
Degradation of the extracellular matrix	0.491	0.0455	#NUM!	CASP3,LAMC1,MMP19
Transcriptional Regulation by E2F6	0.488	0.0588	#NUM!	CBX5,PHC3
Fatty Acid β-oxidation I	0.488	0.0588	#NUM!	HSD17B4,IVD
Interleukin-17 signaling	0.487	0.125	#NUM!	IL17RA
Histidine Degradation III	0.487	0.125	#NUM!	MTHFD2
Superoxide Radicals Degradation	0.487	0.125	#NUM!	SOD3
Purine Ribonucleosides Degradation to Ribose-1-phosphate	0.487	0.125	#NUM!	LACC1
Insulin Receptor Signaling	0.487	0.0357	-0.447	FOXO3,GRB10,IRS1,PIK3CD,PIK3R1
Nicotine Degradation II	0.473	0.0441	#NUM!	ADH7,CYP1B1,FMO5
Role of JAK1 and JAK3 in γc Cytokine Signaling	0.463	0.0435	#NUM!	IRS1,PIK3CD,PIK3R1
Superpathway of Melatonin Degradation	0.463	0.0435	#NUM!	CYP1B1,MAOB,SMOX
Transcriptional regulation by the AP-2 (TFAP2) family of transcription factors	0.46	0.0556	#NUM!	ATAD2,KIT
C-type lectin receptors (CLRs)	0.458	0.0345	2	FCER1G,PSMA3,PSMA7,PSMD8,RELB
Butyrophilin (BTN) family interactions	0.458	0.111	#NUM!	PPL
OAS antiviral response	0.458	0.111	#NUM!	OASL
Sphingosine and Sphingosine-1-phosphate Metabolism	0.458	0.111	#NUM!	ASAH2
Leucine Degradation I	0.458	0.111	#NUM!	IVD
Folate Transformations I	0.458	0.111	#NUM!	MTHFD2
Post-translational protein phosphorylation	0.458	0.0374	0	IL6,LAMB2,LAMC1,TIMP1
MicroRNA Biogenesis Signaling Pathway	0.445	0.0321	-0.816	BMP6,HMOX1,PIK3CD,PIK3R1,PIWIL2,ZC3H12A
Granulocyte Adhesion and Diapedesis	0.433	0.0317	#NUM!	CSF3,CXCL10,GLG1,MMP19,TNFRSF11B,TNFRSF1B
Regulation of RUNX2 expression and activity	0.433	0.0411	#NUM!	PSMA3,PSMA7,PSMD8
Extra-nuclear estrogen signaling	0.433	0.0411	#NUM!	EREG,FOXO3,PIK3R1
Prostanoid Biosynthesis	0.43	0.1	#NUM!	PTGS2
MAP kinase activation	0.43	0.0513	#NUM!	IRAK2,MAPKAPK3
tRNA Charging	0.43	0.0513	#NUM!	DARS2,LARS2
Antigen Presentation Pathway	0.43	0.0513	#NUM!	HLA-E,HLA-G
NAD Signaling Pathway	0.425	0.0331	-1.342	BMP6,NUDT12,PIK3CD,PIK3R1,TPCN1
Transcriptional regulation by RUNX1	0.419	0.0329	0.447	PHC3,PSMA3,PSMA7,PSMD8,SMARCA2
Cellular response to hypoxia	0.419	0.04	#NUM!	PSMA3,PSMA7,PSMD8
Caveolar-mediated Endocytosis Signaling	0.419	0.04	#NUM!	HLA-E,HLA-G,ITGA9
Mitotic Metaphase and Anaphase	0.416	0.0298	0.378	B9D2,CHMP4C,KNTC1,PSMA3,PSMA7,PSMD8,TUBB4A
Pre-NOTCH Expression and Processing	0.416	0.0395	#NUM!	NOTCH4,POFUT1,ST3GAL4
Sertoli Cell-Germ Cell Junction Signaling Pathway (Enhanced)	0.416	0.0297	1.89	JUP,LAMB2,LAMC1,PIK3CD,PIK3R1,TNFRSF11B,TNFRSF1B
cAMP-mediated signaling	0.416	0.0297	0	ADCY9,ADORA2A,CREB3L1,FICD,PDE1B,RGS12,S1PR1
DAG and IP3 signaling	0.415	0.0488	#NUM!	ADCY9,PDE1B
RNA Polymerase III Transcription	0.415	0.0488	#NUM!	NFIC,POLR1C
Estrogen Receptor Signaling	0.415	0.0269	-1.414	ADCY9,CACNA2D1,CREB3L1,FOXO3,MMP19,PGF,PIK3CD,PIK3R1,RELB,SETD7,SHC2
Signaling by Leptin	0.415	0.0909	#NUM!	IRS1
Aspartate and asparagine metabolism	0.415	0.0909	#NUM!	NAALAD2
Oleate Biosynthesis II (Animals)	0.415	0.0909	#NUM!	Scd2
Pentose Phosphate Pathway	0.415	0.0909	#NUM!	H6PD
Necroptosis Signaling Pathway	0.415	0.0323	0.447	GLUL,MERTK,TNFRSF11B,TNFRSF1B,TOMM20
Antiproliferative Role of Somatostatin Receptor 2	0.415	0.039	#NUM!	PIK3CD,PIK3R1,PTPN6
IL-13 Signaling Pathway	0.41	0.0345	0	ANO1,IL17RA,PIK3CD,PIK3R1
DAP12 interactions	0.409	0.0476	#NUM!	HLA-E,PIK3R1
Acetone Degradation I (to Methylglyoxal)	0.409	0.0476	#NUM!	AKR1B10,CYP1B1
PAK Signaling	0.407	0.0342	#NUM!	CASP3,ITGA9,PIK3CD,PIK3R1
TCF dependent signaling in response to WNT	0.405	0.0302	1.633	CTNNBIP1,PSMA3,PSMA7,PSMD8,SOX13,WNT4
Signaling by MET	0.405	0.038	#NUM!	LAMB2,LAMC1,PIK3R1
Virus Entry via Endocytic Pathways	0.404	0.0339	#NUM!	HLA-E,HLA-G,PIK3CD,PIK3R1
Retinoate Biosynthesis I	0.402	0.0465	#NUM!	ADH7,AKR1B10
Synthesis of DNA	0.401	0.0336	1	POLA1,PSMA3,PSMA7,PSMD8
G alpha (12/13) signalling events	0.401	0.0375	#NUM!	ADRA1B,ARHGEF10,MCF2L
PI3K Cascade	0.398	0.0455	#NUM!	IRS1,PIK3R1
SUMOylation of transcription cofactors	0.398	0.0455	#NUM!	DAXX,PHC3
TP53 Regulates Transcription of Cell Death Genes	0.398	0.0455	#NUM!	BID,TP53INP1
Collagen chain trimerization	0.398	0.0455	#NUM!	COL6A1,COL6A3
Retinoid metabolism and transport	0.398	0.0455	#NUM!	AKR1B10,LPL
PI Metabolism	0.388	0.0366	#NUM!	INPP4B,PIK3CD,PIK3R1
FLT3 Signaling in Hematopoietic Progenitor Cells	0.388	0.0366	#NUM!	CREB3L1,PIK3CD,PIK3R1
Carboxyterminal post-translational modifications of tubulin	0.386	0.0444	#NUM!	SVBP,TUBB4A
Transport of bile salts and organic acids, metal ions and amine compounds	0.384	0.0361	#NUM!	SLC11A1,SLC16A1,SLC40A1
Metabolism of folate and pterines	0.384	0.0769	#NUM!	MTHFD2
Guanosine Nucleotides Degradation III	0.384	0.0769	#NUM!	LACC1
Cytosolic sensors of pathogen-associated DNA	0.379	0.0435	#NUM!	IFI16,MYD88
tRNA Splicing	0.379	0.0435	#NUM!	FICD,PDE1B
VEGF Family Ligand-Receptor Interactions	0.377	0.0357	#NUM!	PGF,PIK3CD,PIK3R1
Histone Modification Signaling Pathway	0.372	0.0271	-1.414	ATAD2,CBX5,MORC4,PGF,PIM1,PKD1,SETD7,SMARCA2
Integrin cell surface interactions	0.369	0.0353	#NUM!	COL6A1,COL6A3,ITGA9
Gαs Signaling	0.366	0.0317	#NUM!	ADCY9,ADD3,ADORA2A,CREB3L1
Glutamate and glutamine metabolism	0.366	0.0714	#NUM!	GLUL
DNA Double-Strand Break Repair by Homologous Recombination	0.366	0.0714	#NUM!	POLA1
Urate Biosynthesis/Inosine 5'-phosphate Degradation	0.366	0.0714	#NUM!	LACC1
Mevalonate Pathway I	0.366	0.0714	#NUM!	PMVK
G alpha (z) signalling events	0.365	0.0417	#NUM!	ADCY9,RGS17
Integrin Signaling	0.363	0.0283	-1.342	DOCK1,ITGA9,PIK3CD,PIK3R1,RND1,VASP
Germ Cell-Sertoli Cell Junction Signaling	0.36	0.0294	#NUM!	JUP,PIK3CD,PIK3R1,RND1,TUBB4A
Transcriptional activity of SMAD2/SMAD3:SMAD4 heterotrimer	0.358	0.0408	#NUM!	JUNB,TGIF1
TP53 Regulates Transcription of Cell Cycle Genes	0.358	0.0408	#NUM!	GADD45A,PLK3
Regulation of mitotic cell cycle	0.357	0.0341	#NUM!	PSMA3,PSMA7,PSMD8
YAP1- and WWTR1 (TAZ)-stimulated gene expression	0.356	0.0667	#NUM!	TBX5
Synthesis of Prostaglandins (PG) and Thromboxanes (TX)	0.356	0.0667	#NUM!	PTGS2
Response of EIF2AK1 (HRI) to heme deficiency	0.356	0.0667	#NUM!	GRB10
Choline Biosynthesis III	0.356	0.0667	#NUM!	HMOX1
Signaling by ERBB2	0.356	0.04	#NUM!	EREG,PIK3R1
Signaling by EGFR	0.356	0.04	#NUM!	EREG,PIK3R1
Signaling by FGFR1	0.356	0.04	#NUM!	PIK3R1,SPRED2
RNA Polymerase I Transcription	0.356	0.04	#NUM!	POLR1C,TAF1D
Signal regulatory protein family interactions	0.343	0.0625	#NUM!	PTPN6
SUMOylation of DNA methylation proteins	0.343	0.0625	#NUM!	PHC3
FOXO-mediated transcription of cell death genes	0.343	0.0625	#NUM!	FOXO3
Glutaryl-CoA Degradation	0.343	0.0625	#NUM!	HSD17B4
Adenosine Nucleotides Degradation II	0.343	0.0625	#NUM!	LACC1
B-WICH complex positively regulates rRNA expression	0.341	0.0385	#NUM!	POLR1C,TAF1D
UVB-Induced MAPK Signaling	0.341	0.0385	#NUM!	PIK3CD,PIK3R1
Degradation of beta-catenin by the destruction complex	0.341	0.0326	#NUM!	PSMA3,PSMA7,PSMD8
Neutrophil Extracellular Trap Signaling Pathway	0.34	0.025	0	ABHD3,CASP3,COL6A1,COL6A3,DOCK1,PIK3CD,PIK3R1,PLA2R1,SLC2A1,TOMM20
Actin Nucleation by ARP-WASP Complex	0.335	0.0323	#NUM!	ITGA9,RND1,VASP
Signaling by Rho Family GTPases	0.333	0.0262	-1	ARHGEF10,ITGA9,MAP3K20,PIK3CD,PIK3R1,RELB,RND1
Protein methylation	0.33	0.0588	#NUM!	RPS2
Isoleucine Degradation I	0.33	0.0588	#NUM!	HSD17B4
Dermatan Sulfate Degradation (Metazoa)	0.33	0.0588	#NUM!	IDS
Role of Cytokines in Mediating Communication between Immune Cells	0.326	0.037	#NUM!	CSF3,IL6
Class B/2 (Secretin family receptors)	0.322	0.0312	#NUM!	RAMP2,WNT2B,WNT4
Mitochondrial translation	0.322	0.0312	#NUM!	MRPS34,MT-RNR1,MT-RNR2
Intrinsic Pathway for Apoptosis	0.322	0.0364	#NUM!	BID,CASP3
The citric acid (TCA) cycle and respiratory electron transport	0.322	0.0364	#NUM!	OGDH,SLC16A1
Amino acids regulate mTORC1	0.322	0.0364	#NUM!	RRAGD,SESN1
Adipogenesis pathway	0.322	0.0288	-2	BMPR2,CEBPA,LPIN1,LPL
Nicotinate metabolism	0.322	0.0556	#NUM!	PTGS2
Unfolded Protein Response (UPR)	0.322	0.0556	#NUM!	CREB3L1
Superpathway of Geranylgeranyldiphosphate Biosynthesis I (via Mevalonate)	0.322	0.0556	#NUM!	PMVK
IL-12 Signaling and Production in Macrophages	0.322	0.0263	0.816	CEBPA,MYD88,PIK3CD,PIK3R1,RELB,TNFSF11
Cellular response to heat stress	0.322	0.0309	#NUM!	HSPA12B,HSPA4L,TNFRSF21
Gαi Signaling	0.322	0.0286	#NUM!	ADCY9,RGS12,S1PR1,SHC2
NLR signaling pathways	0.322	0.0357	#NUM!	HMOX1,IRAK2
SUMOylation of chromatin organization proteins	0.322	0.0357	#NUM!	CBX5,PHC3
Cell Cycle Control of Chromosomal Replication	0.322	0.0357	#NUM!	CDK14,POLA1
Triacylglycerol Biosynthesis	0.322	0.0357	#NUM!	LPCAT2,LPIN1
Oxidative Ethanol Degradation III	0.322	0.0357	#NUM!	ACSS2,ALDH7A1
EGF Signaling	0.322	0.0357	#NUM!	PIK3CD,PIK3R1
UVA-Induced MAPK Signaling	0.318	0.0306	#NUM!	CASP3,PIK3CD,PIK3R1
RHO GTPases activate CIT	0.313	0.0526	#NUM!	MYH10
RHO GTPases Activate ROCKs	0.313	0.0526	#NUM!	MYH10
FOXO-mediated transcription	0.313	0.0526	#NUM!	FOXO3
Purine Nucleotides Degradation II (Aerobic)	0.313	0.0526	#NUM!	LACC1
RUNX1 regulates megakaryocyte differentiation and platelet function	0.309	0.0345	#NUM!	NFE2,NR4A3
Iron uptake and transport	0.309	0.0345	#NUM!	HMOX1,SLC40A1
G alpha (s) signalling events	0.303	0.0276	0	ADCY9,ADORA2A,PDE1B,RAMP2
Metabolism of water-soluble vitamins and cofactors	0.303	0.0339	#NUM!	SLC2A1,TCN2
Signaling by Hippo	0.303	0.05	#NUM!	CASP3
Class I peroxisomal membrane protein import	0.303	0.05	#NUM!	ABCD3
Inflammasome pathway	0.303	0.05	#NUM!	MYD88
Apelin Liver Signaling Pathway	0.303	0.05	#NUM!	IRS1
Retinoic acid Mediated Apoptosis Signaling	0.298	0.0333	#NUM!	BID,CASP3
Triacylglycerol Degradation	0.298	0.0333	#NUM!	Ces2g,LPL
Sumoylation Pathway	0.298	0.0291	#NUM!	CEBPA,DAXX,RND1
Leukocyte Extravasation Signaling	0.298	0.0259	-1.342	MMP19,PIK3CD,PIK3R1,TIMP1,VASP
Transport of inorganic cations/anions and amino acids/oligopeptides	0.298	0.0288	#NUM!	SLC38A4,SLC4A8,SLC7A11
DNA Replication Pre-Initiation	0.298	0.0288	#NUM!	PSMA3,PSMA7,PSMD8
Collagen degradation	0.298	0.0328	#NUM!	COL6A1,COL6A3
Assembly of collagen fibrils and other multimeric structures	0.298	0.0328	#NUM!	COL6A1,COL6A3
RHO GTPases activate PAKs	0.298	0.0476	#NUM!	MYH10
Regulation of TLR by endogenous ligand	0.298	0.0476	#NUM!	TLR6
Nucleotide salvage	0.298	0.0476	#NUM!	AMPD3
Histamine Degradation	0.298	0.0476	#NUM!	ALDH7A1
Endoplasmic Reticulum Stress Pathway	0.298	0.0476	#NUM!	CASP3
UFMylation Signaling Pathway	0.292	0.0323	#NUM!	IL6,SLC7A11
IL-2 Signaling	0.292	0.0323	#NUM!	PIK3CD,PIK3R1
WNK Renal Signaling Pathway	0.289	0.0283	#NUM!	IRS1,PIK3CD,PIK3R1
Cellular hexose transport	0.288	0.0455	#NUM!	SLC2A1
Peroxisomal lipid metabolism	0.288	0.0455	#NUM!	HSD17B4
Insertion of tail-anchored proteins into the endoplasmic reticulum membrane	0.288	0.0455	#NUM!	HMOX1
Peroxisomal protein import	0.288	0.0317	#NUM!	HSD17B4,NUDT19
Thrombopoietin Signaling	0.288	0.0317	#NUM!	PIK3CD,PIK3R1
Cargo recognition for clathrin-mediated endocytosis	0.287	0.028	#NUM!	EREG,REPS2,STON1
Corticotropin Releasing Hormone Signaling	0.287	0.0263	#NUM!	ADCY9,CACNA2D1,CREB3L1,PTGS2
ISGylation Signaling Pathway	0.283	0.0278	#NUM!	IL6,MAGT1,TLR6
Neddylation	0.283	0.0244	0	DCUN1D3,FBXL16,FBXW8,PSMA3,PSMA7,PSMD8
Nephrin family interactions	0.283	0.0435	#NUM!	PIK3R1
Differential Regulation of Cytokine Production in Intestinal Epithelial Cells by IL-17A and IL-17F	0.283	0.0435	#NUM!	CSF3
TCA Cycle II (Eukaryotic)	0.283	0.0435	#NUM!	OGDH
Tryptophan Degradation III (Eukaryotic)	0.283	0.0435	#NUM!	HSD17B4
Vitamin-C Transport	0.283	0.0435	#NUM!	SLC2A1
Macroautophagy	0.282	0.0308	#NUM!	CHMP4C,RRAGD
RAB geranylgeranylation	0.282	0.0308	#NUM!	RAB3A,RAB6B
Sulfur amino acid metabolism	0.275	0.0417	#NUM!	SUOX
Glycogen metabolism	0.275	0.0417	#NUM!	PHKB
The Visual Cycle	0.275	0.0417	#NUM!	AKR1B10
Cilium Assembly	0.273	0.0245	-1.342	B9D2,DYNC2H1,PKD1,PKD2,TUBB4A
Fc epsilon receptor (FCERI) signaling	0.265	0.0243	1.342	FCER1G,PIK3R1,PSMA3,PSMA7,PSMD8
Remodeling of Epithelial Adherens Junctions	0.265	0.0294	#NUM!	Mapre2,TUBB4A
Signaling by NTRK2 (TRKB)	0.265	0.04	#NUM!	PIK3R1
Bupropion Degradation	0.265	0.04	#NUM!	CYP1B1
3-phosphoinositide Biosynthesis	0.258	0.0239	0.447	NUDT12,NUDT4,PIK3CD,PIK3R1,PTPN6
Signaling by BMP	0.256	0.0385	#NUM!	BMPR2
Ubiquinol-10 Biosynthesis (Eukaryotic)	0.256	0.0385	#NUM!	ECHDC1
Agranulocyte Adhesion and Diapedesis	0.255	0.0238	#NUM!	CXCL10,GLG1,MMP19,MYH10,Podxl
Dendritic Cell Maturation	0.252	0.0218	2.714	CREB3L1,FCER1G,HLA-E,HLA-G,IL6,MYD88,NFKBID,NFKBIE,PIK3CD,PIK3R1,RELB,TNFRSF11B,TNFRSF1B
Phagosome Maturation	0.251	0.0244	#NUM!	DYNC2H1,HLA-E,HLA-G,TUBB4A
BMAL1:CLOCK,NPAS2 activates circadian gene expression	0.25	0.037	#NUM!	KLF15
NAD Salvage Pathway II	0.25	0.037	#NUM!	NUDT12
Fc Epsilon RI Signaling	0.25	0.0254	#NUM!	FCER1G,PIK3CD,PIK3R1
Telomere Maintenance	0.241	0.0274	#NUM!	DAXX,POLA1
Glyoxylate metabolism and glycine degradation	0.241	0.0357	#NUM!	OGDH
SUMOylation of intracellular receptors	0.241	0.0357	#NUM!	NR4A2
RHO GTPases activate PKNs	0.241	0.0357	#NUM!	MYH10
trans-Golgi Network Vesicle Budding	0.237	0.027	#NUM!	BLOC1S2,SORT1
ERK5 Signaling	0.237	0.027	#NUM!	CREB3L1,FOXO3
Energy dependent regulation of mTOR by LKB1-AMPK	0.234	0.0345	#NUM!	RRAGD
SIRT1 negatively regulates rRNA expression	0.234	0.0345	#NUM!	TAF1D
Superpathway of Cholesterol Biosynthesis	0.234	0.0345	#NUM!	PMVK
Class A/1 (Rhodopsin-like receptors)	0.23	0.0221	-0.378	ADORA2A,ADRA1B,CXCL10,F2R,P2RY1,PTGFR,S1PR1
Calcium Signaling	0.229	0.0227	#NUM!	CACNA2D1,CREB3L1,GRIA3,MYH10,RCAN2
Plasma lipoprotein assembly, remodeling, and clearance	0.229	0.0263	#NUM!	LPL,SOAT2
Mitophagy	0.227	0.0333	#NUM!	TOMM20
FOXO-mediated transcription of oxidative stress, metabolic and neuronal genes	0.227	0.0333	#NUM!	FOXO3
Signaling by CSF3 (G-CSF)	0.227	0.0333	#NUM!	CSF3
Costimulation by the CD28 family	0.223	0.0256	#NUM!	PIK3R1,PTPN6
Role of WNT/GSK-3β Signaling in the Pathogenesis of Influenza	0.223	0.0256	#NUM!	WNT2B,WNT4
Toll-like Receptor Cascades	0.223	0.0323	#NUM!	TLR6
Bile acid and bile salt metabolism	0.223	0.0323	#NUM!	HSD17B4
RHO GTPases activate IQGAPs	0.223	0.0323	#NUM!	TUBB4A
Endosomal Sorting Complex Required For Transport (ESCRT)	0.223	0.0323	#NUM!	CHMP4C
Signaling by CSF1 (M-CSF) in myeloid cells	0.223	0.0323	#NUM!	PIK3R1
Methylglyoxal Degradation III	0.223	0.0323	#NUM!	AKR1B10
14-3-3-mediated Signaling	0.222	0.0236	#NUM!	PIK3CD,PIK3R1,TUBB4A
Electron transport, ATP synthesis, and heat production by uncoupling proteins	0.219	0.0234	#NUM!	COX4I1,COX7A2L,UCP2
Clathrin-mediated endocytosis	0.213	0.0231	#NUM!	EREG,REPS2,STON1
Activation of Matrix Metalloproteinases	0.212	0.0303	#NUM!	TIMP1
Activation of the pre-replicative complex	0.212	0.0303	#NUM!	POLA1
Ferroptosis Signaling Pathway	0.211	0.0229	#NUM!	BID,HMOX1,SLC7A11
Antimicrobial peptides	0.207	0.0294	#NUM!	SLC11A1
Gap junction trafficking and regulation	0.207	0.0294	#NUM!	TUBB4A
Late endosomal microautophagy	0.207	0.0294	#NUM!	CHMP4C
Metabolism of steroid hormones	0.201	0.0286	#NUM!	HSD11B1
Transcriptional Regulation by NPAS4	0.201	0.0286	#NUM!	KCNIP3
Superpathway of Inositol Phosphate Compounds	0.197	0.0211	0.447	NUDT12,NUDT4,PIK3CD,PIK3R1,PTPN6
Oxidative Stress Induced Senescence	0.197	0.0233	#NUM!	MAPKAPK3,PHC3
BBSome Signaling Pathway	0.197	0.0204	-1.265	ADGRL3,ADORA2A,ADRA1B,CELSR2,F2R,GPR160,P2RY1,PKD1,PTGFR,S1PR1
PDGF Signaling	0.192	0.023	#NUM!	PIK3CD,PIK3R1
MyD88-independent TLR4 cascade	0.191	0.027	#NUM!	IRAK2
Detoxification of Reactive Oxygen Species	0.191	0.027	#NUM!	SOD3
Gene and protein expression by JAK-STAT signaling after IL-12 stimulation	0.191	0.027	#NUM!	SERPINB2
RHO GTPases Activate Formins	0.191	0.0216	#NUM!	B9D2,KNTC1,TUBB4A
CGAS-STING Signaling Pathway	0.188	0.0214	#NUM!	CLCF1,IL6,TNFSF11
Opioid Signalling	0.183	0.0222	#NUM!	ADCY9,PDE1B
3-phosphoinositide Degradation	0.182	0.0206	0	INPP4B,NUDT12,NUDT4,PTPN6
Regulation of TP53 Expression and Degradation	0.182	0.0256	#NUM!	DAXX
NGF-stimulated transcription	0.182	0.0256	#NUM!	JUNB
Superpathway of Methionine Degradation	0.182	0.0256	#NUM!	SUOX
Signaling by FGFR3	0.176	0.025	#NUM!	PIK3R1
Transcriptional Regulation by VENTX	0.176	0.025	#NUM!	IL6
Regulation of TP53 Activity through Phosphorylation	0.174	0.0215	#NUM!	PLK3,TP53INP1
Gamma carboxylation, hypusine formation and arylsulfatase activation	0.172	0.0244	#NUM!	ARSA
Activation of gene expression by SREBF (SREBP)	0.172	0.0244	#NUM!	PMVK
Signaling by FGFR4	0.172	0.0244	#NUM!	PIK3R1
Mechanisms of Viral Exit from Host Cells	0.172	0.0244	#NUM!	CHMP4C
Mitotic G2-G2/M phases	0.172	0.0201	1	PSMA3,PSMA7,PSMD8,TUBB4A
Vasopressin regulates renal water homeostasis via Aquaporins	0.163	0.0233	#NUM!	ADCY9
Aggrephagy	0.163	0.0233	#NUM!	TUBB4A
Oncostatin M Signaling	0.163	0.0233	#NUM!	PLAU
Protein folding	0.16	0.0204	#NUM!	RGS9,TUBB4A
DNA Methylation and Transcriptional Repression Signaling	0.16	0.0204	#NUM!	CDK14,GADD45A
Elastic fibre formation	0.16	0.0227	#NUM!	FBLN1
TAK1-dependent IKK and NF-kappa-B activation	0.16	0.0227	#NUM!	IRAK2
Signaling by Retinoic Acid	0.16	0.0227	#NUM!	FABP5
TBC/RABGAPs	0.16	0.0227	#NUM!	RAB6B
GPER1 signaling	0.156	0.0222	#NUM!	ADCY9
SUMOylation of RNA binding proteins	0.152	0.0217	#NUM!	PHC3
DNA damage-induced 14-3-3σ Signaling	0.152	0.0217	#NUM!	CASP3
Heme signaling	0.147	0.0213	#NUM!	HMOX1
XBP1(S) activates chaperone genes	0.142	0.0208	#NUM!	TPP1
Chaperone Mediated Autophagy Signaling Pathway	0	0.0126	0.707	FCER1G,IL17RA,LRRK2,MMP19,PIK3CD,PIK3R1,PSMA3,PSMA7
NFKBIE Signaling Pathway	0	0.0156	1.134	FCER1G,NFKBID,NFKBIE,RELB,TNFRSF11B,TNFRSF1B,TNFSF11
G alpha (i) signalling events	0	0.0194	-1.342	ADCY9,CXCL10,RGS12,RGS17,RGS9
Mitochondrial protein import	0	0.0156	#NUM!	TOMM20
Translocation of SLC2A4 (GLUT4) to the plasma membrane	0	0.0141	#NUM!	TUBB4A
Phase II - Conjugation of compounds	0	0.0149	#NUM!	ESD
Mitochondrial biogenesis	0	0.0156	#NUM!	ACSS2
Integration of energy metabolism	0	0.0194	#NUM!	ADCY9,SLC2A1
Complement cascade	0	0.00741	#NUM!	CD81
Immunoregulatory interactions between a Lymphoid and a non-Lymphoid cell	0	0.0198	0	CD81,HLA-E,HLA-G,ULBP1
Fcgamma receptor (FCGR) dependent phagocytosis	0	0.0191	#NUM!	DOCK1,ELMO1,PIK3R1
Generic Transcription Pathway	0	0.0117	0.447	NOTCH4,NR4A2,NR4A3,ZNF3,ZNF616
COPII-mediated vesicle transport	0	0.0139	#NUM!	SEC22C
Gene Silencing by RNA	0	0.0105	#NUM!	PIWIL2
MHC class II antigen presentation	0	0.0159	#NUM!	LAG3,TUBB4A
Senescence-Associated Secretory Phenotype (SASP)	0	0.0137	#NUM!	IL6
DNA Damage/Telomere Stress Induced Senescence	0	0.0179	#NUM!	HMGA1
SUMOylation of DNA damage response and repair proteins	0	0.0132	#NUM!	PHC3
HSP90 chaperone cycle for steroid hormone receptors in the presence of ligand	0	0.0182	#NUM!	TUBB4A
Beta-catenin independent WNT signaling	0	0.0196	#NUM!	ROR2,WNT4
Regulation of lipid metabolism by PPARalpha	0	0.0168	#NUM!	GLIPR1,TNFRSF21
Sphingolipid metabolism	0	0.0115	#NUM!	ARSA
Deadenylation-dependent mRNA decay	0	0.0182	#NUM!	LSM5
Signaling by FGFR2	0	0.0137	#NUM!	PIK3R1
Deubiquitination	0	0.019	1.342	PSMA3,PSMA7,PSMD8,TOMM20,USP13
COPI-mediated anterograde transport	0	0.0098	#NUM!	TUBB4A
Intra-Golgi and retrograde Golgi-to-ER traffic	0	0.00985	#NUM!	RAB6B,TUBB4A
Mitotic Prophase	0	0.00971	#NUM!	LPIN1
Mitotic Prometaphase	0	0.0148	#NUM!	B9D2,KNTC1,TUBB4A
Cell Cycle Checkpoints	0	0.0184	1.342	B9D2,KNTC1,PSMA3,PSMA7,PSMD8
Processing of Capped Intron-Containing Pre-mRNA	0	0.00697	#NUM!	LSM5,PRPF8
Apoptotic execution phase	0	0.0192	#NUM!	CASP3
Transcriptional Regulation by MECP2	0	0.0159	#NUM!	GAMT
Ion channel transport	0	0.0164	#NUM!	ANO1,ATP1B3,TPCN1
Protein Sorting Signaling Pathway	0	0.0169	#NUM!	ADCY9,HMOX1,SORT1
Folate Signaling Pathway	0	0.0179	#NUM!	MTHFD2
Nuclear Cytoskeleton Signaling Pathway	0	0.00909	#NUM!	ITGA9,TUBB4A
α-Adrenergic Signaling	0	0.0183	#NUM!	ADCY9,PHKB
Clathrin-mediated Endocytosis Signaling	0	0.0192	#NUM!	F2R,PGF,PIK3CD,PIK3R1
Role of NFAT in Regulation of the Immune Response	0	0.00677	1	FCER1G,NFKBID,NFKBIE,PIK3CD,PIK3R1,RCAN2,RELB
FcγRIIB Signaling in B Lymphocytes	0	0.00565	#NUM!	CACNA2D1,PIK3CD,PIK3R1
CCR5 Signaling in Macrophages	0	0.00401	#NUM!	CACNA2D1,FCER1G
Calcium-induced T Lymphocyte Apoptosis	0	0.00217	#NUM!	FCER1G
Cytotoxic T Lymphocyte-mediated Apoptosis of Target Cells	0	0.0118	#NUM!	BID,CASP3,FCER1G,HLA-E,HLA-G
CTLA4 Signaling in Cytotoxic T Lymphocytes	0	0.0132	-1.414	FCER1G,H2-T22,H2-T24,HLA-E,HLA-G,HMOX1,PIK3CD,PIK3R1
T Helper Cell Differentiation	0	0.0106	#NUM!	FCER1G,IL6,IL6R,TNFRSF11B,TNFRSF1B
CCR3 Signaling in Eosinophils	0	0.0149	#NUM!	PIK3CD,PIK3R1
CD28 Signaling in T Helper Cells	0	0.0135	#NUM!	FCER1G,NFKBID,NFKBIE,PIK3CD,PIK3R1,PTPN6,RELB
IL-15 Signaling	0	0.0057	#NUM!	PIK3CD,PIK3R1,RELB
ICOS-ICOSL Signaling in T Helper Cells	0	0.0118	#NUM!	FCER1G,NFKBID,NFKBIE,PIK3CD,PIK3R1,RELB
Lipid Antigen Presentation by CD1	0	0.00241	#NUM!	FCER1G
Mitotic Roles of Polo-Like Kinase	0	0.0149	#NUM!	PLK3
Androgen Signaling	0	0.0118	#NUM!	CACNA2D1,RELB
p70S6K Signaling	0	0.0104	0	EEF2K,F2R,IRS1,PIK3CD,PIK3R1,RPS6
G Beta Gamma Signaling	0	0.00775	#NUM!	CACNA2D1
G Protein Signaling Mediated by Tubby	0	0.00427	#NUM!	FCER1G,MERTK
Communication between Innate and Adaptive Immune Cells	0	0.00644	2.236	CXCL10,FCER1G,HLA-E,HLA-G,IL6,TLR6
CDC42 Signaling	0	0.0104	#NUM!	FCER1G,H2-T22,H2-T24,HLA-E,HLA-G,ITGA9
Phospholipase C Signaling	0	0.00714	#NUM!	ADCY9,ARHGEF10,CREB3L1,FCER1G,HMOX1,ITGA9,RELB,RND1
Regulation of IL-2 Expression in Activated and Anergic T Lymphocytes	0	0.00866	2	FCER1G,NFKBID,NFKBIE,RELB
Granzyme A Signaling	0	0.0135	#NUM!	F2R
NUR77 Signaling in T Lymphocytes	0	0.0117	#NUM!	CASP3,FCER1G,H2-T22,H2-T24,HLA-E,HLA-G
PKCθ Signaling in T Lymphocytes	0	0.0125	1.342	CACNA2D1,FCER1G,NFKBID,NFKBIE,PIK3CD,PIK3R1,RELB
Antiproliferative Role of TOB in T Cell Signaling	0	0.00469	#NUM!	DPP7,FCER1G
OX40 Signaling Pathway	0	0.0167	#NUM!	FCER1G,H2-T22,H2-T24,HLA-E,HLA-G,NFKBID,NFKBIE,RELB
PI3K Signaling in B Lymphocytes	0	0.0136	1	CD81,FOXO3,IRS1,NFKBID,NFKBIE,PIK3CD,PIK3R1,RELB
RHOGDI Signaling	0	0.0182	#NUM!	ARHGEF10,ITGA9,MYH10,RND1
D-myo-inositol-5-phosphate Metabolism	0	0.0151	#NUM!	NUDT12,NUDT4,PTPN6
Melatonin Degradation I	0	0.0156	#NUM!	CYP1B1
Pyridoxal 5'-phosphate Salvage Pathway	0	0.0154	#NUM!	PIM1
D-myo-inositol (1,4,5,6)-Tetrakisphosphate Biosynthesis	0	0.0164	#NUM!	NUDT12,NUDT4,PTPN6
D-myo-inositol (3,4,5,6)-tetrakisphosphate Biosynthesis	0	0.0164	#NUM!	NUDT12,NUDT4,PTPN6
Salvage Pathways of Pyrimidine Ribonucleotides	0	0.0103	#NUM!	PIM1
Stearate Biosynthesis I (Animals)	0	0.0141	#NUM!	AKR1B10
Regulation of Cellular Mechanics by Calpain Protease	0	0.0111	#NUM!	ITGA9
TEC Kinase Signaling	0	0.0138	-0.447	FCER1G,GTF2I,ITGA9,PIK3CD,PIK3R1,RELB,RND1,TNFRSF21
Oxidative Phosphorylation	0	0.0179	#NUM!	COX4I1,COX7A2L
Unfolded protein response	0	0.0111	#NUM!	CEBPA
SAPK/JNK Signaling	0	0.0159	-0.707	DAXX,FCER1G,GADD45A,IRS1,MAP3K20,MAP4K2,PIK3CD,PIK3R1
IL-4 Signaling	0	0.0156	-1	ANO1,COL6A1,COL6A3,CREB3L1,FCER1G,IRS1,PIK3CD,PIK3R1,PTPN6
B Cell Receptor Signaling	0	0.011	0.447	CREB3L1,NFKBID,NFKBIE,PIK3CD,PIK3R1,PTPN6,RELB
T Cell Receptor Signaling	0	0.0179	2.111	FCER1G,FOXO3,H2-T22,H2-T24,HLA-E,HLA-G,NFKBIE,PIK3CD,PIK3R1,PTPN6,RELB
Th17 Activation Pathway	0	0.0124	1.342	FCER1G,IL6,IL6R,IRAK2,MYD88,RELB
NER (Nucleotide Excision Repair, Enhanced Pathway)	0	0.011	#NUM!	POLA1
Apelin Adipocyte Signaling Pathway	0	0.011	#NUM!	ADCY9
T Cell Exhaustion Signaling Pathway	0	0.0176	0.707	BMPR2,FCER1G,HLA-E,HLA-G,IL6,IL6R,LAG3,PIK3CD,PIK3R1,PTPN6
Kinetochore Metaphase Signaling Pathway	0	0.00909	#NUM!	KNTC1
