# Supplementary material for: Mitochondrial dysfunction enhances influenza pathogenesis by up-regulating de novo sialic acid biosynthesis
Source: Sci Adv. 2025 Jul 4;11(27):eadu3739. doi: 10.1126/sciadv.adu3739 (PMC12227048; doi:10.1126/sciadv.adu3739)
Supplement: Supplementary file 2 — Datasets S1, S2, S5, and S6 [file sciadv.adu3739_datasets_s1_s2_s5_and_s6.zip › adu3739_dataset_s2.xlsx]

## Sheet: Data S4
Data S2. Upstream regulator analysis of overrepresented upregulated and downregulated genes in IAV-infected LET1 and mouse lung data sets.
© 2000-2024 QIAGEN. All rights reserved.
Upstream Regulator	Expr Log Ratio	Molecule Type	Predicted Activation State	Bias-corrected z-score	Activation z-score	B-H corrected p-value	Target Molecules in Dataset	Mechanistic Network
HIBCH		enzyme	Inhibited	-2.378	-2.121	0.000971	ABAT,ACSS2,CASP3,CXCL10,IVD,JUNB,PIK3CD,PIK3R1
RICTOR		other	Inhibited	-4.879	-4.161	1.4e-10	COX4I1,COX7A2L,DAXX,FABP5,IFI16,IL6,PSMA3,PSMA7,PSMD8,PTGS2,RPL10A,RPL11,RPL12,RPL14,RPL18,RPL22,Rpl29 (includes others),Rpl34 (includes others),RPL38,RPL7A,RPS11,RPS18,RPS19,RPS2,RPS3,RPS5,RPS6,RPS8,RPS9	226 (19)
SMARCAL1		enzyme	Inhibited	-1.902	-2.449	0.129	ACSS2,ALDH7A1,IRS1,LPIN1,PASK,SORT1
LARP1		translation regulator	Inhibited	-6.208	-5.095	4.44e-21	EEF1B2,RPL10A,RPL11,RPL12,RPL13,RPL14,RPL18,RPL22,RPL35,RPL36,RPL38,RPL39,RPL7A,RPS11,RPS16,RPS18,RPS19,RPS2,RPS20,RPS25,RPS3,RPS5,RPS6,RPS7,RPS8,RPS9
PTEN		phosphatase	Inhibited	-2.417	-2.34	0.000261	ABCA9,ADAMTS14,CEBPA,CXCL10,CYB561,DUSP19,FOXO3,GPR160,GRB10,GTF2I,IGFBP6,IL6,KIT,KRT19,L1CAM,LZTR1,MAPKAPK3,MFAP3L,MPP7,MXD4,NDN,NOTCH4,NR4A2,PIK3R1,PIM1,PLAU,PTGS2,RAMP2,RPS6,SMOX,STARD8,TIMP1,Tmsb4x (includes others),TNFRSF11B,WNT4	227 (22)
KCNJ2		ion channel	Inhibited	-1.736	-2.236	0.166	Dst,MYH10,SHROOM4,TNXB,UTRN
ARL6IP1		other	Inhibited	-2.064	-2	0.0339	HLA-E,HMOX1,IL6,TIMP1	132 (7)
PPARG		ligand-dependent nuclear receptor	Inhibited	-2.469	-2.744	0.00118	Bex1,CAVIN2,Cdkn1c,CEBPA,CSF3,FABP5,GPT,H6PD,HMOX1,IGFBP6,IL6,IRS1,IVD,KRT19,LPL,MERTK,MRTO4,MYD88,PHKB,PID1,PMVK,PTGS2,RNF144B,SLC2A1,UCP2	209 (24)
MKNK1		kinase	Inhibited	-1.489	-2.121	0.00883	CLCF1,HSD17B4,HSPA4L,IFI16,LAMB2,LAMC1,Mapre2,NR4A3,RAB3A,Scd2,TPP1
RORA		ligand-dependent nuclear receptor	Inhibited	-1.978	-2.183	0.196	CXCL10,GADD45A,IL6,NAALAD2,PTGS2,Scd2,UCP2
DLX1		transcription regulator	Inhibited	-1.606	-2	0.114	CADM1,CTHRC1,FBLN1,KIT
IL10RA		transmembrane receptor	Inhibited	-3.74	-3.771	0.00114	ABAT,ACSS2,ADD3,ANO1,Ces2g,ETV1,FABP5,H2-T22,IFI16,IL18BP,IL6,Irgm1,MAOB,REPS2,S1PR1,SLC2A1,SLC7A11,STARD8	100 (7)
RPSA		translation regulator	Inhibited	-2.558	-2.19	0.0191	CSF3,IL6,OASL,PTGS2,RELB	215 (15)
IRF4		transcription regulator	Inhibited	-2.163	-2.118	0.0758	CXCL10,IL17RA,IL6,INPP4B,PLAUR,SLC2A1,STK17B,SUB1,ZBTB20
NR1H2		ligand-dependent nuclear receptor	Inhibited	-2.001	-2.043	0.00354	ABCA2,CSF3,CXCL10,HSD11B1,HSD17B4,IL6,LPL,PTGS2,Scd2	152 (24)
HIVEP1		transcription regulator	Inhibited	-3.461	-2.828	0.000419	FCER1G,IL6,IRAK2,MYD88,NFKBID,NFKBIE,RELB,TNFRSF1B	144 (9)
STAT6		transcription regulator	Inhibited	-2.041	-2.176	0.022	ANO1,CCDC86,CXCL10,EVC,FCER1G,H2-T22,IFI16,IL6,Irgm1,LACC1,NMD3,OASL,PTGS2,RNF19B,Scd2,SOX13,STON1,TIMP1,TNFSF11	157 (17)
KLF2		transcription regulator	Inhibited	-2.308	-2.07	0.000848	CEBPA,CYP1B1,FBLN1,GADD45A,IL6,JUNB,MYH10,PGF,PTGS2,S1PR1,SLC2A1,TBX5,TIMP1	178 (16)
ASXL2		other	Inhibited	-1.553	-2	0.0191	GPD2,HSD11B1,KLF15,LPL
PTGER4		G-protein coupled receptor	Inhibited	-2.608	-2.469	0.0251	CXCL10,DAXX,IFI16,IL6,Irgm1,PTGS2,RNF144B,S1PR1,TP53INP1	214 (24)
DUSP1		phosphatase	Inhibited	-2.384	-2.221	0.0127	CXCL10,IFI16,IL6,JUNB,MERTK,OASL,PIK3R1,PLAUR,PTGS2,SERPINB2	171 (16)
BCL6		transcription regulator	Inhibited	-2.728	-2.577	0.0207	ABCD3,ADCY9,CASP3,CXCL10,DPYSL2,FCGRT,GADD45A,IL6,IL6R,JUNB,LPIN1,TIMP1	160 (19)
RXRA		ligand-dependent nuclear receptor	Inhibited	-2.529	-2.481	0.136	CEBPA,CXCL10,FABP5,GPT,HMOX1,HSD17B4,IGFBP6,IL6,LPL,MAOB,RAMP2,TPP1,ZC3H12A
CTCF		transcription regulator	Inhibited	-1.999	-2.121	0.0506	CXCL10,IL6,PCDHB14,PCDHGA5,PCDHGA6,PCDHGA7,PTGS2,SLC7A11	150 (10)
USP8		peptidase	Inhibited	-2.831	-2.425	0.0213	CXCL10,IFI16,IL6,Irgm1,MYD88,OASL
GSR		enzyme	Inhibited	-2.326	-2	0.0339	BLVRB,HMOX1,LPIN1,SLC2A1
BANF1		other	Inhibited	-2.997	-2.449	0.0213	HLA-E,IFI16,IL6,MYD88,OASL,TIMP1	155 (11)
TREX1		enzyme	Inhibited	-3.143	-2.576	0.0663	CXCL10,HLA-E,IFI16,IL6,MYD88,NUDT4,OASL,TLR6
TSC1		other	Inhibited	-2.686	-2.563	0.00449	DMD,FOXO3,GLUL,HMOX1,IL6,IRS1,P2RX5,PKD1,PLAU,Rpl32,RPS6	235 (21)
KMT2D		transcription regulator	Inhibited	-1.818	-2	1	CD81,H2-T22,HLA-G,OASL
EIF6	0.298	translation regulator	Inhibited	-2.132	-2.236	0.139	COX4I1,IRS1,RPL35,Rpl36,TOMM20
FAAH		enzyme	Inhibited	-2.119	-2	0.0277	HMOX1,RPS18,RPS2,RPS6
PDCD4		other	Inhibited	-2.609	-2.213	0.00101	CASP3,IL6,PLAU,PLAUR,PTGS2	228 (17)
CISH		other	Inhibited	-2.684	-2.449	0.0272	CXCL10,HMOX1,NR4A3,PLAUR,PTGS2,SLC7A11	242 (22)
CITED2		transcription regulator	Inhibited	-3.705	-2.979	0.000373	CLIC5,CXCL10,DAXX,IFI16,IL17RA,IL6,Irgm1,LPL,OASL,PIM1,PLAU,SEMA3C,SERPINB2,TMEM171,Tmsb4x (includes others),TTC39B	206 (21)
EHMT1		enzyme	Inhibited	-1.596	-2	0.148	A4GALT,IL6,PPL,TNS2,UNC13B
HBB		transporter	Inhibited	-2.423	-2	0.0233	CASP3,CSF3,CXCL10,IL6,OASL,PTGS2,RELB	173 (18)
DSCAML1		other	Inhibited	-1.791	-2	0.166	BMP6,ROBO2,TUBB4A,UNC5A
FMR1		translation regulator	Inhibited	-4.093	-3.538	3.78e-17	BASP1,CYP1B1,GLUL,NDN,NPTX1,PCDHGA5,PCDHGA6,PCDHGA7,RAB3A,RPL10A,RPL11,RPL12,RPL13,RPL14,RPL18,RPL22,Rpl32,Rpl34 (includes others),Rpl36,RPL39,RPL7A,RPS11,RPS16,RPS17,RPS18,RPS19,RPS2,RPS20,RPS25,RPS5,RPS6,RPS7,RPS8,RPS9
CREB (family)		group	Activated	2.759	2.274	0.00254	BMP6,CEBPA,CXCL10,FCER1G,HLA-G,IFI16,IL6,JUNB,NDN,NR4A2,NR4A3,POLA1,PTGS2,SERPINB2,SLC2A1,SLC7A11,SLIT2,TNFRSF11B,TNFSF11	176 (24)
PI3K (complex)		complex	Activated	2.463	2.135	0.133	CASP3,CXCL10,FABP5,HMOX1,IL6,MTHFD2,NR4A2,PIM1,PTGS2,RPS6
ERK1/2 (family)		group	Activated	2.919	2.461	0.0485	AKR1B10,CEBPA,CXCL10,HMGA1,IL6,JUNB,NR4A3,PLAU,PLAUR,PTGS2,TIMP1,TNFRSF11B,TNFSF11	163 (19)
P38 MAPK (family)		group	Activated	2.812	2.207	0.0713	CEBPA,CSF3,CXCL10,HMOX1,IL6,JUNB,KLF15,NR4A3,PLAU,PLAUR,PTGS2,SERPINB2,TIMP1,TNFSF11
TCR (complex)		complex	Activated	3.924	3.379	9.6e-05	ABCD3,ADORA2A,CXCL10,GRIA3,IL6,JUNB,MYD88,OASL,PASK,PIK3CD,PIK3R1,PIM1,RELB,RPL10A,RPL22,RPL38,RPS16,RPS17,RPS2,RPS3,SLC2A1,TNFRSF1B,TNFSF11	190 (19)
NFKB (family)		group	Activated	2.516	2.021	0.0315	CASP3,CXCL10,IL6,LPL,PLAUR,PTGS2,TIMP1	211 (18)
RAS (family)		group	Activated	2.489	2.177	0.0129	CEBPA,CXCL10,HMGA1,HMOX1,IL6,MAOB,PLAU,PLAUR,PTGS2	179 (16)
IL1 (family)		group	Activated	2.712	2.192	0.0143	CSF2RB,CSF3,CXCL10,HMOX1,HSD11B1,IL6,KIT,LAMB2,PTGS2,RELB,SERPINB2,SLC2A1,TIMP1,TNFRSF11B,TNFRSF1B,TNFSF11	163 (16)
JNK (family)		group	Activated	3.142	2.749	0.147	CASP3,GADD45A,HMOX1,IL6,PLAU,PLAUR,PTGS2,TIMP1
MEK (family)		group	Activated	2.202	2.019	0.00587	A4GALT,BID,CELSR2,CXCL10,EREG,ETV1,IL6,JUNB,L1CAM,LAMB2,PTGS2,SEMA3C,SLC16A6,SLC2A1,SPRED2,ST3GAL2,STON1	181 (22)
IL1R (family)		group	Activated	3.511	2.923	0.000136	CSF3,EREG,IL6,PLAU,PLAUR,SERPINB2,TIMP1,TNFRSF11B,TNFRSF1B	154 (15)
PDGF (complex)		complex	Activated	2.569	2.216	0.00924	FOXO3,HMOX1,JUNB,NR4A2,PLAU,PLAUR,PTGS2,TIMP1	174 (16)
PDGF-BB (complex)		complex	Activated	2.686	2.105	1.02e-05	ADD3,ASAH2,BMP6,CSF3,EREG,FOXS1,FXYD5,GADD45A,GLUL,HLA-E,HMOX1,IL6,JUNB,LAMB2,NR4A2,NR4A3,PIM1,PLAU,PTGS2,RPL13,RPS6,Scd2,TIMP1,TNFRSF11B	164 (21)
IGE (complex)		complex	Activated	4.352	3.559	1.35e-06	ABAT,CEBPA,CLCF1,CSF3,ELMO1,F2R,FCER1G,HMOX1,IL6,JUNB,MAPKAPK3,MCF2L,NFKBID,NFKBIE,PIK3CD,PLK3,PTGS2,PTPN6,PTPRG,RELB,SERPINB2,SLC11A1,TNFRSF11B,TNFRSF1B,TPPP3	200 (17)
NFKB (complex)		complex	Activated	3.474	2.487	4.67e-05	ABCD3,ALDH7A1,BID,CLCF1,CSF3,CXCL10,DAXX,EREG,FABP5,GADD45A,HMOX1,IL6,JUNB,KIT,KRT19,NFKBID,NFKBIE,PASK,PLAU,PLAUR,PLK3,PTGS2,RELB,RNF19B,SERPINB2,SLC2A1,SLIT2,SOD3,TIMP1,TNFAIP2,TNFRSF11B,TNFSF11,ZC3H12A	191 (12)
IFN GAMMA (complex)		complex	Activated	2.712	2.401	0.0521	CASP3,CXCL10,IL17RA,IL18BP,MYD88,NR4A3
Rbx1		enzyme	Activated	2.21	2	0.104	CLCF1,CXCL10,HLA-E,PLK3
INTERFERON ALPHA (family)		group	Activated	3.06	2.356	0.000225	A4GALT,CADM1,CASP3,CD81,CSF2RB,CXCL10,CYB561,CYP1B1,DAXX,F2R,HLA-G,HMOX1,IFI16,IL17RA,IL6,IL6R,KRT19,MERTK,MTHFD2,MYD88,OASL,PIM1,PLAUR,PON3,PTGS2,PTPN6,TNFAIP2,TRIB2,TTC28	194 (17)
ERK (family)		group	Activated	3.991	3.519	0.000971	CXCL10,DPYSL2,EREG,FOXO3,HMGA1,HMOX1,IL6,IRS1,JUNB,PLAU,PTGS2,SERPINB2,SLC2A1,SORT1,TIMP1,VASP	201 (19)
RCN3		other	Activated	2.699	2.728	4.83e-07	RPL11,RPL12,RPL13,RPS18,RPS25,RPS3,RPS6,RPS8,SOX13,TNFRSF1B,TNFRSF21
ZBTB10		transcription regulator	Activated	2.897	2.184	0.000136	CXCL10,FCER1G,HLA-E,HLA-G,IFI16,IL6,Irgm1,LPL,LRRK2,MYD88,NR4A3,OASL,PTGS2,ZBTB20	94 (8)
MIR17HG		other	Activated	1.872	2.376	0.00924	BMPR2,GLG1,KIT,PKD1,PKD2,SEMA3E,SORT1,TBX3,TGIF1
HMGXB4		other	Activated	2.447	2	0.0109	IER5,PIM1,RNF19B,TNFAIP2
IL33		cytokine	Activated	3.82	3.229	0.00271	CSF2RB,CXCL10,ELMO1,HMOX1,IL6,JUNB,NFKBID,NFKBIE,P2RY1,P4HA1,PCDH1,PIK3CD,RELB,SERPINB2,SLC11A1,SLC7A11,TIMP1,TNFAIP2,TNFRSF1B,TNFSF11,ZC3H12A	158 (14)
USP22		peptidase	Activated	1.995	2	0.191	CSF2RB,EFCAB12,MERTK,PTPN6
RIGI		enzyme	Activated	3.898	3.21	0.00276	CXCL10,IL6,IRAK2,PLAUR,PTGS2,RELB,RPS7,SLC11A1,TLR6,TNFRSF11B,WNT4	125 (16)
MAVS		other	Activated	2.864	2.174	0.00166	CXCL10,IL6,IRAK2,MERTK,OASL,PLAUR,RELB,SLC11A1,TLR6,TNFRSF11B,TNFSF11	168 (16)
STING1		ion channel	Activated	3.725	3.068	0.0339	CXCL10,H2-T24,IFI16,IL6,Irgm1,MYD88,OASL,PLAUR,SLC11A1,TNFRSF11B	144 (19)
TLR7		transmembrane receptor	Activated	3.329	2.734	0.132	CXCL10,FCER1G,IL6,JUNB,MYD88,PLAU,PTPN6,ZC3H12A
BCR (complex)		complex	Activated	3.089	2.596	0.105	ARL5C,CASP3,CLCF1,IL6,JUNB,LRRK2,MRTO4,PIM1,PTGS2,S1PR1,SLC2A1
IFNAR (family)		group	Activated	3.495	2.887	0.0032	CXCL10,FCER1G,HLA-E,HLA-G,IFI16,IL6,Irgm1,MYD88,OASL	213 (18)
LH (complex)		complex	Activated	5.146	4.473	9.79e-14	ADCY9,CDK14,EEF1B2,EREG,HSD11B1,IL6,JUNB,MMP19,PIK3CD,PTGS2,RGS12,RPL10A,RPL12,RPL13,Rpl29 (includes others),Rpl32,RPL35,Rpl36,RPL39,RPS11,RPS16,RPS17,RPS18,RPS19,RPS2,RPS20,RPS25,RPS5,RPS6,RPS7,RPS8,RPS9,SLC7A11,SLIT2,TBX3,TNFRSF11B	190 (20)
PRKCD		kinase	Activated	2.342	2.05	0.1	CXCL10,IL6,JUNB,PTGS2,PTPN6,RELB,SERPINB2,TNFRSF11B
TNF (family)		group	Activated	2.72	2.365	0.0627	CXCL10,HSD11B1,IFI16,IL6,IRAK2,MYD88,OASL,PTGS2,RPS19,TNFRSF1B,TNFSF11
XDH		enzyme	Activated	1.925	2	0.0339	CEBPA,PLAU,PLAUR,SLC2A1	149 (17)
MAP2K4		kinase	Activated	2.652	2.216	0.0332	CXCL10,GADD45A,IL6,PLAU,PTGS2	170 (15)
AREG		growth factor	Activated	2.239	2.102	0.111	EREG,IL6,PCDHGA7,PLAU,PTGS2
PRKCE		kinase	Activated	2.527	2.136	0.0737	CSF3,IL6,JUNB,PIM1,PTGS2
STAT1		transcription regulator	Activated	2.668	2.171	0.0188	CASP3,CLIC5,CXCL10,FCER1G,HLA-E,IFI16,IL18BP,IL6,Irgm1,LPL,NEURL3,NFE2,OASL,PIM1,PTGS2,SORT1,TNFSF11,UCP2	199 (17)
PI3K (family)		group	Activated	3.063	2.752	0.0172	AKR1B10,Cdkn1c,CXCL10,FOXO3,HMOX1,IL6,PTGS2,SLC2A1	189 (22)
C1QA		other	Activated	2.696	2.414	0.00449	CXCL10,F2R,HLA-E,IL6,MERTK,TIMP1	169 (17)
RIPK2		kinase	Activated	2.529	2.159	0.195	ARL5C,CXCL10,IL6,OASL,TNFAIP2
IRF8		transcription regulator	Activated	2.378	2.219	0.369	CASP3,CEBPA,CXCL10,IL17RA,IL6
IKBKE		kinase	Activated	2.864	2.411	0.0178	CSF3,CXCL10,IFI16,IL6,PTGS2,SLC16A1,SLC2A1	193 (21)
PDGFB		growth factor	Activated	2.42	2.177	0.0587	FOXO3,HMGA1,IL6,PTGS2,TIMP1
TLR4		transmembrane receptor	Activated	3.393	2.765	6.08e-05	ADORA2A,COX4I1,CSF3,CXCL10,DAXX,EREG,HMOX1,IFI16,IL18BP,IL6,Irgm1,LRRK2,MERTK,MYD88,NFKBID,NR4A2,NR4A3,OASL,PTGFR,PTGS2,RELB,SLC2A1,SLC7A11,TNFSF11,ZC3H12A	218 (16)
HIF1A		transcription regulator	Activated	3.821	3.317	0.00149	BID,CAVIN2,Cdkn1c,COX4I1,CXCL10,EREG,FHL3,HMOX1,IFI16,IL17RA,IL6,JUP,KRT19,NR4A3,P4HA1,PGF,PLAUR,PTGS2,RELB,SLC2A1,SLC40A1,TBX5,TIMP1,TLR6,TNFAIP2,TNFRSF11B,VASP	195 (15)
RPL13A		other	Activated	1.987	2.121	0.0275	ADCY9,BMPR2,CADM1,DAXX,PEAK1,RPS2,RPS8,SPRED2
BHLHE40		transcription regulator	Activated	3.532	2.911	0.000161	ALDH7A1,CASP3,CSF2RB,CSF3,EREG,IFI16,IL17RA,IL18BP,IL6,IL6R,IRAK2,KIT,MERTK,MTHFD2,P4HA1,PTGS2,PTPN6,RPS9,SLC2A1,TLR6,TNFSF11	230 (20)
GNAS		enzyme	Activated	2.407	2.172	0.00404	ADD3,ARL5C,CABLES1,CEBPA,CXCL10,IFI16,IL6,NR4A2,NR4A3,TGIF1,TNFRSF1B,TNFSF11	155 (17)
CREM		transcription regulator	Activated	2.283	2.2	0.166	GPD2,JUNB,NFKBID,NR4A2,SERTAD1,SLC16A1
MAPT		other	Activated	2.479	2.198	0.00273	ABCA2,ARSA,BASP1,CASP3,COX4I1,CXCL10,DPYSL2,FBXL16,HLA-E,HMOX1,HSPA4L,IFI16,IL6,Irgm1,LAG3,LPL,Mapre2,OASL,OGDH,PLAU,RPS16,SGSH,Snhg8,TCN2,TGIF1,TIMP1,UCP2	225 (21)
ELAVL1		other	Activated	2.118	2.026	0.00739	ATP1B3,CASP3,CEBPA,CXCL10,GLIPR1,HMOX1,IFI16,IL6,Irgm1,KRT19,LPL,PTGS2,RPL13,RPS6,SLC7A11,TP53INP1	217 (23)
VEGFA		growth factor	Activated	2.676	2.052	0.00318	CASP3,CEBPA,CSF3,CXCL10,GRB10,HMOX1,IL6,JUNB,LAG3,NOTCH4,NR4A2,PIM1,PLAU,PTGS2,STARD8,TIMP1,TOMM20	182 (17)
SENP3		peptidase	Activated	2.715	2.236	0.0191	CXCL10,H2-T22,H2-T24,MYD88,OASL	179 (16)
mir-29 (includes others)		microRNA	Activated	2.068	2.42	0.0705	ADAMTS14,HMGA1,KIT,LAMC1,LPL,PIK3R1
NUPR1		transcription regulator	Activated	2.107	2.4	0.00648	ADCY9,ADGRL3,DPYSL5,EREG,ETV1,FCF1,FOXO3,GADD45A,IL6R,LARS2,MYD88,MYH10,PIK3R1,PIM1,PLK3,RELB,RNF19B,SLC16A6,SLC2A1,ST3GAL2,SUOX,TCAF2
ASXL1		transcription regulator	Activated	1.639	2	0.0127	GPD2,HSD11B1,KLF15,LPL,RPL22
CREB1		transcription regulator	Activated	4.707	4.326	0.000399	ADORA2A,CACNA2D1,CDK14,CEBPA,ERC2,ESD,FOXO3,GADD45A,GRIA3,H2-T22,HLA-G,HMOX1,HSD11B1,IL6,JUNB,LPL,MYH10,MYO1B,NFKBID,NR4A2,NR4A3,PCDH20,PLXDC2,PTGS2,SERTAD1,SLC16A1,TGIF1,TNFSF11	167 (23)
IL21		cytokine	Activated	2.669	2.173	0.00981	CASP3,CLIC5,CXCL10,FCER1G,IFI16,IL6,Irgm1,MYD88,NEURL3,OASL,TNFSF11	227 (20)
GH1		growth factor	Activated	2.3	2.213	0.164	CEBPA,GADD45A,IL6,JUNB,JUP
APP		other	Activated	3.197	2.8	0.00108	ABCD3,BASP1,BMP6,CASP3,COX4I1,CSF2RB,CSF3,CXCL10,DAXX,DPYSL2,FOXO3,HLA-E,HMGA1,HMOX1,IFI16,IL6,Irgm1,JUNB,L1CAM,MERTK,MYD88,NPTX1,NR4A2,PIK3R1,PLAU,PTGS2,RNF144B,RPS6,S1PR1,SLC7A11,SLIT2,SMARCA2,TNFAIP2,TNFRSF11B,TP53INP1,TPP1,TPPP3,VASP,WNT4	182 (20)
CSF2		cytokine	Activated	3.455	2.79	0.0013	BID,CASP3,CLCF1,CSF2RB,CSF3,CXCL10,F2R,HMOX1,IL6,JUNB,KNTC1,MAP3K20,NFE2,NR4A2,NR4A3,PDE1B,PIM1,PLAU,PLAUR,PTGS2,RELB,SLC2A1,SLC7A11,TNFRSF1B,TRIB2	218 (19)
CD40LG		cytokine	Activated	2.868	2.173	0.00259	A4GALT,CXCL10,CYP1B1,GADD45A,IL6,JUNB,NFKBIE,NR4A3,PIM1,PLAU,PLAUR,PMVK,POLA1,PTGS2,PTPRG,RELB,TGIF1,TNFAIP2,TNFRSF11B,TNFSF11	209 (16)
IL17A		cytokine	Activated	2.816	2.151	5.86e-07	CSF3,CXCL10,EREG,GADD45A,GLUL,HMOX1,HSD11B1,IL17RA,IL6,LAG3,LGI2,LPL,LRRK2,MERTK,NR4A2,PGF,PLAU,PTGFR,PTGS2,S1PR1,SERPINB2,SLC16A1,SLC2A1,SLC7A11,TIMP1,TNFRSF11B,TNFRSF1B,TNFSF11,ZC3H12A	172 (18)
IL2		cytokine	Activated	2.741	2.207	1.41e-05	ADCY9,CASP3,CEBPA,CSF2RB,CSF3,CXCL10,DARS2,DPYSL5,Dst,FCER1G,FOXO3,IFI16,IL18BP,IL6,JUNB,KIT,L1CAM,MAP3K20,MAPKAPK3,MTHFD2,NR4A3,PIM1,POLR1C,PTGS2,PTPN6,RPS6,Scd2,SESN1,SLC40A1,SPRED2,STK17B,TIMP1,TNFRSF11B,TNFRSF1B,TNFRSF21,TNFSF11,TP53INP1,TRIB2	204 (19)
TNF		cytokine	Activated	4.231	3.506	4.7e-12	A4GALT,ADORA2A,AKR1B10,AMPD3,ARHGEF10,BID,BMP6,BTBD3,CASP3,CEBPA,CLCF1,COX4I1,CSF2RB,CSF3,CXCL10,CYP1B1,DAXX,DMD,ELMO1,EREG,FABP5,FARP2,FCER1G,FCGRT,GADD45A,GLUL,GPD2,GTDC1,HLA-E,HMOX1,HSD11B1,IFI16,IGFBP6,IL17RA,IL18BP,IL6,IL6R,IRAK2,IRS1,JUNB,JUP,KIT,LAMC1,LPL,MAP3K20,MERTK,MYD88,MYH10,MYO1B,NFKBIE,NKD2,NOTCH4,NR4A2,NR4A3,OASL,P2RX5,PCDH1,PDZD2,PGF,PIK3CD,PIM1,PLAU,PLAUR,PLK3,PLVAP,PLXDC2,PTGFR…	224 (17)
KRAS		enzyme	Activated	3.392	3.358	5.33e-08	ADGRL3,AKR1B10,AMPD3,BMP6,BMPR2,CASP3,CAVIN2,CBX5,CD81,CELSR2,CHST3,CLIC5,COL6A1,CSF2RB,CSF3,CXCL10,DPYSL2,EIF3I,EIF6,ELMO1,EREG,ETV1,FABP5,GADD45A,GLUL,GTF2I,HMGA1,HMOX1,IL6,JUNB,JUP,KIT,L1CAM,LAMB2,LGI3,NDRG4,PCDH1,PIM1,PSMA7,PTGS2,PTPN6,RAMP2,RPS6,SERPINB2,SLC2A1,SLC7A11,SLIT3,SOD3,SORT1,SPRED2,ST3GAL2,ST3GAL4,TNFAIP2,TNFRSF11B	232 (23)
IRF7		transcription regulator	Activated	2.917	2.394	0.201	CXCL10,DAXX,IFI16,IL6,Irgm1,OASL
CYP19A1		enzyme	Activated	2.81	2.752	0.0148	CLCF1,CXCL10,HLA-E,IL6,IRS1,LPL,PTGS2,TIMP1	166 (19)
INS		other	Activated	2.246	2.21	0.00766	ANO1,COX4I1,GRB10,IL6,IRS1,JUNB,LPL,PTGS2,SLC2A1,SLC7A11,Tmsb4x (includes others),TNFRSF11B	217 (23)
TNFSF13B		cytokine	Activated	2.603	2.4	0.143	ADORA2A,CELSR2,NR4A2,PGF,PLAUR,RELB
MYD88	0.403	other	Activated	4.044	3.364	0.0114	CSF3,CXCL10,DAXX,FCER1G,HMOX1,IL6,IRAK2,NFKBIE,OASL,PIM1,PSMA7,PTGS2,RELB,TIMP1,TNFSF11,ZC3H12A	214 (17)
RAF1		kinase	Activated	2.595	2.001	0.0483	IL6,MAOB,MCF2L,PLAU,PLAUR,PTGS2,RPS2,SERPINB2,ST3GAL4,TIMP1	174 (15)
IL2RG		transmembrane receptor	Activated	2.042	2	0.105	CXCL10,IL6,MAP4K2,SESN1
TICAM1		other	Activated	3.337	2.756	0.0196	CXCL10,IFI16,IL18BP,IL6,Irgm1,OASL,PTGS2,RELB,TNFSF11	140 (19)
KCNJ10		ion channel	Activated	2.447	2	0.00731	AKR1B10,CXCL10,GADD45A,TIMP1
KAT5		enzyme	Activated	2.644	2.259	0.0332	CASP3,EREG,GADD45A,IL6,IRS1,MEX3A,PCDH1,PCDH20,PSMA7,TGIF1	79 (7)
TP63		transcription regulator	Activated	2.446	2.233	0.00187	ADH7,CASP3,CAVIN2,CEBPA,COL6A3,EPPK1,F2R,FOXO3,FSD1L,GADD45A,IGFBP6,IL6,JUNB,L1CAM,MAP4K2,PLAU,PRPF8,PTGS2,RELB,S1PR1,SERPINB2,SLC7A11,SLIT2,SYT7,TBX3,TP53INP1,TPP1,ULK2,WNT4	207 (19)
C3		peptidase	Activated	2.34	2.08	0.0135	CASP3,CSF3,CXCL10,GPT,IL6,TIMP1,UCP2	186 (19)
FGFR1		kinase	Activated	2.77	2.608	0.108	IL6,PLAU,PLAUR,PTGS2,RPS3,RPS6,ULBP1
IRF1		transcription regulator	Activated	3.111	2.588	0.0232	CASP3,CXCL10,HLA-G,IL17RA,IL18BP,IL6,NFE2,OASL,PTGS2,TBX3,TLR6	209 (20)
MAPK14		kinase	Activated	2.412	2.022	0.00585	CXCL10,EREG,GADD45A,HMOX1,HSPA12B,IL6,JUNB,MAOB,PLAU,PLAUR,PTGS2,TIMP1,TNFSF11	200 (18)
IFNA4		cytokine	Activated	3.134	2.58	0.00143	CXCL10,H2-T22,H2-T24,HLA-E,IL6,Irgm1,OASL	117 (14)
IL1A		cytokine	Activated	4.152	3.499	0.000834	ADORA2A,Clec2d (includes others),CSF3,CXCL10,HLA-E,HMOX1,HSD11B1,IL6,JUNB,KIT,MYD88,PLAU,PTGS2,TIMP1,TNFRSF11B,TNFSF11,ZC3H12A	169 (16)
ATF4		transcription regulator	Activated	2.586	2.053	0.081	GADD45A,GRB10,IL6,MTHFD2,PTGS2,SLC7A11,SOAT2,TNFRSF11B,TNFSF11
FGF2		growth factor	Activated	3.649	3.117	0.000368	AKR1B10,CSF3,EREG,ETV1,FOXO3,GADD45A,GRIA3,HMGA1,IL6,IRS1,JUNB,KIT,NOTCH4,NR4A2,PGF,PLAU,PLAUR,Podxl,PTGS2,SLC2A1,SMIM3,ST3GAL4,TIMP1,Tmsb4x (includes others),TNFSF11,WNT4	182 (15)
KLF6		transcription regulator	Activated	5.353	4.623	2.42e-06	CLCF1,CSF2RB,HMOX1,IL17RA,IL6,IRAK2,IVD,JUNB,MYD88,NFKBIE,PIM1,PLAU,PSMA3,PTGS2,RELB,RNF19B,SERPINB2,SLC16A6,TIMP1,TNFAIP2,TNFRSF1B,ZC3H12A	190 (18)
IL18		cytokine	Activated	2.429	2.046	0.114	CXCL10,IL18BP,IL6,KIT,PTGS2,TIMP1,TNFRSF11B,TNFSF11
PTGS2	0.516	enzyme	Activated	2.185	2.002	0.0188	ADGRL3,CSF3,CXCL10,CYP1B1,FCGRT,IL6,LPL,NKD2,NR4A2,PTGS2,RPS19,TNFSF11	184 (17)
TGFB1		growth factor	Activated	2.721	2.188	2.79e-10	ACSS2,ADCY9,BID,BMP6,BMPR2,CADM1,Carmn,CASP3,CAVIN2,Cdkn1c,CEBPA,CELSR2,CHST3,Clec2d (includes others),COL6A1,COL6A3,CREB3L1,CXCL10,CYB561,DAXX,DPYSL2,DZIP3,ELMO1,EREG,F2R,FABP5,FCER1G,FOXO3,FXYD5,GADD45A,GLUL,GPT,H6PD,HMGA1,HMOX1,IFI16,IGFBP6,IL6,IL6R,IRAK2,IRS1,JUNB,JUP,KIT,KLF15,KRT19,L1CAM,LAMC1,LPL,LSM5,MBNL2,MTHFD2,MXD4,MYD88,NDRG4,NR4A2,NR4A3,P2RY1,P4HA1,PCDH1,PIK3CD,PIM1,PLAU,PLAUR,PTGS2,…	239 (21)
F2		peptidase	Activated	3.202	2.455	0.00554	CASP3,CXCL10,EREG,F2R,HMGA1,HMOX1,IL6,JUNB,NR4A3,PLAUR,PTGS2,RAB3A,RELB,SLIT2,VASP	139 (17)
ECSIT		transcription regulator	Activated	3.641	2.975	2.24e-07	HMOX1,IL6,JUNB,NFKBIE,NR4A2,PIM1,PLAUR,PTGS2,RELB	146 (15)
DDX3X		enzyme	Activated	3.537	3	7.13e-06	RPL11,RPL13,RPL36,RPL7A,RPS16,RPS19,RPS3,RPS5,RPS9
MLXIPL		transcription regulator	Activated	6.178	5.014	1.12e-18	ACSS2,CEBPA,RPL10A,RPL11,RPL12,RPL13,RPL14,RPL18,RPL22,Rpl29 (includes others),Rpl32,RPL35,Rpl36,RPL38,RPL39,RPL7A,RPS11,RPS16,RPS17,RPS18,RPS19,RPS2,RPS20,RPS25,RPS3,RPS5,RPS6,RPS7,RPS8,RPS9
MAPK3		kinase	Activated	2.749	2.38	0.0683	IL6,JUNB,PLAUR,PTGS2,TIMP1,TNFSF11
TLR9		transmembrane receptor	Activated	3.459	2.921	0.0753	ARRDC4,CSF3,CXCL10,HMOX1,IFI16,IL6,MYD88,PTGS2,TIMP1,TNFRSF1B
IRF3		transcription regulator	Activated	2.601	2.114	0.0764	CXCL10,DAXX,IFI16,IL6,Irgm1,JUNB,LAG3,OASL,RPS7
KITLG		growth factor	Activated	3.055	2.588	0.000207	BLVRB,CASP3,CAVIN2,CEBPA,F2R,FABP5,HMOX1,IL6,KIT,PIM1,Podxl,PTGS2,RPS6,RPS7,Snrpg,ST3GAL4,Tmsb4x (includes others),UCP2	219 (21)
MYCN		transcription regulator	Activated	4.706	4.484	1.26e-12	ABCA2,ABCD3,ADAM23,BASP1,BID,CDKL5,HMGA1,JUNB,MAGT1,PSMA7,RCAN2,RPL11,RPL12,RPL13,RPL18,RPL22,RPL35,RPL38,RPL39,RPS16,RPS17,RPS19,RPS2,RPS20,RPS25,RPS3,RPS5,RPS6,RPS7,RPS8,RPS9,SLC16A1,SLC2A1,SLIT3,TGIF1	158 (9)
NR3C2		ligand-dependent nuclear receptor	Activated	2.348	2.19	0.0431	BID,CYP1B1,IL6,JUNB,NR4A2,PGF,PTGS2,SEMA3C	170 (22)
NFKB1		transcription regulator	Activated	2.822	2.272	0.00687	CEBPA,CSF3,CXCL10,FCGRT,GADD45A,HMOX1,IFI16,IL6,NR4A2,NR4A3,PIM1,PLAU,PLK3,PTGS2,PTPN6,RELB	197 (16)
GATA1		transcription regulator	Activated	2.806	2.534	0.00365	ABCA2,BLVRB,BMP6,CBX5,CEBPA,FSD1L,IL6R,JUNB,KIT,NFE2,NR4A2,PIM1,Podxl,PTPN6,RPL22,RPS11	81 (7)
RELA		transcription regulator	Activated	3.545	2.916	0.00295	CASP3,CXCL10,ELMO1,FCGRT,HMOX1,IL6,INPP4B,JUNB,KIT,NFKBID,NFKBIE,NR4A2,NR4A3,PLAU,PLK3,PTGS2,PTPN6,RELB,SERPINB2,STK17B,TNFAIP2,TNFRSF11B,VASP	199 (15)
TIMP1	0.816	cytokine	Activated	2.376	2.186	0.0218	A4GALT,Cdkn1c,IL6,PLAU,PLAUR	203 (20)
LIF		cytokine	Activated	3.689	3.475	0.003	CXCL10,EREG,GLUL,GPT,HLA-G,IFI16,IL6,JUNB,LPL,PIM1,PTGS2,TIMP1,TNFRSF11B,TNFSF11	138 (18)
IFNG		cytokine	Activated	3.623	2.842	5.17e-15	ABCD3,ADORA2A,ALDH7A1,BID,BMP6,CASP3,CEBPA,CELSR2,CHST3,CLIC5,COX4I1,CSF2RB,CSF3,CXCL10,CYB561,DAXX,F2R,FABP5,FBLN1,FCER1G,GLIPR2,GLUL,GPT,H6PD,HLA-E,HLA-G,HMGA1,HMOX1,HSD17B4,IFI16,IL17RA,IL18BP,IL6,IL6R,IRAK2,Irgm1,IRS1,JUNB,KRT19,LAG3,LAMB2,LAMC1,LPL,LRRK2,MERTK,Mir155hg,MTHFD2,MYD88,MYH10,NDRG4,NEURL3,NFKBIE,NR4A3,OASL,P2RY1,PIM1,PLAU,PLAUR,PRPF8,PTGS2,PTPN6,RELB,RRAGD,S1PR1,SEMA3C,SLC11A1,SL…	199 (19)
PDHA1		enzyme	Activated	2.447	2	0.00269	CLCF1,CSF3,IL6,PTGS2	103 (7)
PTGER3		G-protein coupled receptor	Activated	2.235	2.183	0.0231	2410006H16Rik,BID,CXCL10,IL6,RPL13	126 (11)
EGF		growth factor	Activated	3.36	2.654	5.83e-05	ANO1,CASP3,CAVIN2,CYP1B1,EREG,FBLN1,GADD45A,GLG1,GLUL,HMOX1,IDS,IL6,IRS1,JUNB,KIT,KRT19,MAP3K20,NR4A2,NR4A3,PGF,PIK3R1,PLAU,PLAUR,Podxl,PTGS2,S1PR1,Scd2,SERPINB2,ST3GAL4,TGIF1,TIMP1,TNFRSF11B,TNFRSF1B,TNXB,VASP	229 (22)
HRAS		enzyme	Activated	3.435	3.124	2.13e-08	CD81,CHST12,CLCF1,CSF3,CXCL10,EIF3I,EREG,ETV1,F2R,HMOX1,IL6,JUNB,JUP,KRT19,MAOB,MYH10,PGF,PLAU,PLAUR,PTGFRN,PTGS2,RGS12,RNF19B,RPL39,RPS11,RPS3,RPS6,Scd2,SERPINB2,SESN1,SIVA1,SLIT3,SMARCA2,Snrpg,SPRED2,TBX3,TIMP1,Tmsb4x (includes others),TNFRSF11B,TNFRSF1B,TNFSF11,ULK2	201 (16)
MYCL		transcription regulator	Activated	2.997	2.345	0.00119	COX7A2L,P2RX5,RPL10A,RPL11,RPL12,RPL13,RPL18,Snrpg,TOMM20
BMP2		growth factor	Activated	2.812	2.424	0.0339	BMPR2,CREB3L1,DPYSL2,IFI16,JUNB,L1CAM,PTGS2,TIMP1,TNFRSF11B,TNFSF11,WNT4	211 (20)
ERBB2		kinase	Activated	2.836	2.335	0.000121	ACSS2,ADGRL3,ATP1B3,CADM1,CAVIN2,CELSR2,CHST3,COL6A1,COL6A3,CXCL10,CYB561,DZIP3,EIF6,EREG,ETV1,F2R,GLUL,GPD2,H6PD,IGFBP6,IL6,IL6R,JUNB,JUP,KIT,L1CAM,LAMB2,NDRG4,NOTCH4,PCDH1,PIK3CD,PLAU,PLAUR,PMVK,POLA1,PSMD8,PTGS2,SLC2A1,SRPX,ST3GAL2,ST3GAL4,STK17B,TGIF1,Tmsb4x (includes others),TUBB4A	225 (20)
EDN1		cytokine	Activated	2.714	2.184	0.0216	EREG,IL6,JUNB,PLAU,PLAUR,PTGS2,RAB3A,SERPINB2,SLC2A1,TBX5,TIMP1	208 (16)
KLF5		transcription regulator	Activated	2.275	2.171	0.148	ANO1,HLF,IL6,TIMP1,UCP2
IL6	1.797	cytokine	Activated	3.882	3.24	5.09e-05	AKR1B10,BMP6,CASP3,CEBPA,COX4I1,CSF2RB,CXCL10,CYP1B1,EREG,FCGRT,GADD45A,HMOX1,IFI16,IGFBP6,IL6,IL6R,IRS1,JUNB,KIT,LAG3,LPL,MERTK,MYD88,PGF,PIM1,PLAU,PTGFR,PTGS2,S1PR1,SLC40A1,SMIM3,SMOX,TIMP1,TLR6,TNFRSF11B,TNFRSF1B,TNFSF11,VASP,WNT4	223 (18)
IRF5		transcription regulator	Activated	2.791	2.388	0.0401	BID,CASP3,CXCL10,IL6,OASL,PTGS2	113 (15)
OSM		cytokine	Activated	4.231	3.75	0.000108	AKR1B10,AMPD3,CEBPA,COL6A1,CSF2RB,CSF3,CXCL10,CYP1B1,FMO5,GLUL,HMOX1,HSD11B1,IGFBP6,IL6,IL6R,IRS1,JUNB,KRT19,MYD88,MYH10,OGDH,PGF,PLAU,SLC16A1,SLC16A6,SLC4A8,TIMP1,TNFAIP2,TNFRSF11B,TNFSF11	146 (17)
IL1B		cytokine	Activated	4.481	3.944	2.28e-07	A4GALT,ABCD3,ALDH7A1,AMPD3,ASAH2,CASP3,Cdkn1c,CEBPA,CSF2RB,CSF3,CXCL10,CYP1B1,ETV1,FABP5,FERMT3,GADD45A,HLA-E,HMGA1,HMOX1,HSD11B1,IER5L,IFI16,IGFBP6,IL6,IL6R,IRAK2,IRS1,JUNB,JUP,KRT19,MYD88,NFKBIE,NR4A2,NR4A3,PCDH1,PIK3CD,PIM1,PLAU,PLAUR,PLK3,PLXDC2,PTGFR,PTGS2,RELB,S1PR1,SERPINB2,SESN1,SLC2A1,SLC7A11,TIMP1,TNFAIP2,TNFRSF11B,TNFRSF1B,TNFSF11,VASP,ZC3H12A	207 (16)
TGFB2		growth factor	Activated	2.235	2.333	0.0713	ACSS2,CD248,CEBPA,EEF2K,HMOX1,IL6R,SESN1,TIMP1,TNFRSF11B
C5		cytokine	Activated	2.439	2.185	0.179	CSF3,CXCL10,IL6,PLK3,TNFAIP2
HMGB1		transcription regulator	Activated	2.611	2.158	0.00259	CASP3,GLUL,HLA-G,IL6,IRS1,MERTK,PTGS2,RELB,TNFSF11	201 (18)
PDX1		transcription regulator	Activated	2.118	2	0.239	ARRDC4,IL6,JUNB,MAOB,SLC2A1,SLIT3
MYC		transcription regulator	Activated	3.988	3.22	9.79e-14	ABCA2,ABCD3,CABLES1,CASP3,CEBPA,COL6A3,COX7A2L,CXCL10,F2R,FABP5,FCGRT,GADD45A,GAMT,GLG1,GLUL,GPT,H6PD,HLA-E,HMGA1,HMOX1,IER5,IFI16,IL6,IRS1,LAMB2,MYD88,MYO1B,NDN,OASL,PLAU,PLAUR,PPL,PTGS2,RIN3,RPL10A,RPL11,RPL12,RPL13,RPL14,RPL18,RPL22,Rpl29 (includes others),Rpl32,RPL35,Rpl36,RPL38,RPL39,RPL7A,RPS11,RPS16,RPS17,RPS18,RPS19,RPS2,RPS20,RPS25,RPS3,RPS5,RPS6,RPS7,RPS8,RPS9,Scd2,SCEL,SLC11A1,SLC16A1,…	239 (20)
TLR3		transmembrane receptor	Activated	4.024	3.376	0.00449	ARRDC4,CSF3,CXCL10,HMOX1,IFI16,IL6,JUNB,MYD88,OASL,PIK3CD,PIK3R1,PLAU,PTGS2,TIMP1,TNFRSF1B	159 (14)
MRGPRX3		G-protein coupled receptor	Activated	2.447	2	0.0517	CSF3,CXCL10,NFKBID,TNFRSF1B
CYTOKINE (family)		group	Activated	3.621	3.075	0.0101	ADORA2A,HMOX1,IL6,PLAU,PLAUR,PTGS2,SLC2A1,TIMP1,TNFRSF1B,TNFSF11	151 (17)
ACTIVIN (family)		group		-1.375	-1.633	0.0753	BMPR2,CASP3,HSPB7,ITGA9,LAG3,Meg3,PLK3,S1PR1,SLIT2,SMARCA2
SYNUCLEIN (family)		group				0.0713	LRRK2
BOMBESIN (family)		group				0.0713	GPT
COLLAGENASE (family)		group				0.0796	CXCL10,IL6,JUNB
P85 PIK3R (family)		group				0.0315	IL6,PIK3CD,PTGS2	199 (20)
HP1 (family)		group				0.105	PTGS2
DOPAMINE RECEPTOR (family)		group				0.0565	NR4A2,NR4A3
STEROID 5 ALPHA-REDUCTASE (family)		group				0.105	PTGS2
CARD9		other		1.69	1.408	0.03	CSF3,CXCL10,IL6,NPTX1	191 (17)
CD300LF		other		-0.785	-1	0.016	ACSS2,GPD2,IL6,SLC2A1
EPHB1		kinase				0.0713	JUNB,PTGS2
GPR174		G-protein coupled receptor		0.84	0.632	0.000884	ADD3,ARL5C,CABLES1,CHST3,IFI16,LAMC1,PTPN6,STK17B,TGIF1,TNFRSF1B
mir-154 (includes others)		microRNA		-0.657	-0.393	0.012	ANO1,HMOX1,IL6,KIT,PLAUR	63 (7)
CSF2RB	0.853	transmembrane receptor				0.0315	IL6,JUNB,PIM1	194 (19)
SPNS2		transporter		-2.426	-1.982	0.0264	CASP3,HMOX1,IL6,SLC7A11	209 (17)
C4bp		other				0.105	IL6
HEPFAL		other				0.0713	SLC7A11
CYLD-AS1		other		1.827	1.633	0.0167	BLVRB,CYP1B1,HMOX1,IL6,JUNB,TNFAIP2	140 (7)
TRIM72		enzyme				0.0758	IL6,IRS1
RETNLB		other		1.76	1.219	0.0116	CASP3,IL6,IRS1,KLF15,NDN,STK17B,TIMP1	107 (7)
SOS (family)		group				0.0342	CADM1,DOCK1,HMOX1,MAP3K20,NPTX1,PLAU,PTGS2,SEMA3E,TPP1,UTRN	119 (16)
CDK4/6 (family)		group		-1.099	-1	0.124	EEF1B2,LAMB2,RPL13,RPS6
HDAC (family)		group		-0.475	-0.426	0.00588	ADGRL3,IL6,IL6R,JUP,NDRG4,NOTCH4,PGF,ROBO2,SEMA3C,TBX3,WNT4	190 (13)
JAK (family)		group				0.124	CXCL10,IL6,PTGS2
G PROTEIN ALPHA I (family)		group		1.815	1.342	0.0245	CXCL10,F2R,Irgm1,NR4A3,PMVK,TIMP1	122 (13)
SYK/ZAP (family)		group				0.0984	IL6,PTGS2,TIMP1
GNAQ/11 (family)		group				0.105	PTGS2
TGF BETA (family)		group		0.198	0.019	0.0386	BASP1,BLVRB,CHID1,CSF3,CXCL10,HMOX1,IL6,JUNB,MERTK,MN1,MXD4,NR4A2,PLAU,PTGS2,SLIT3,TIMP1,TNFRSF11B,TNFSF11	138 (17)
NOS (family)		group				0.105	HMOX1,TIMP1
HSP27 (family)		group		1.177	1.177	0.0596	CASP3,IL6,IL6R,PTGS2
CTBP (family)		group				0.0339	GADD45A,JUP,PLAUR
GSK3 (family)		group		1.246	1.067	0.0737	CEBPA,IL6,IRS1,NR4A2,PTGS2
STAT5A/B (family)		group		1.706	1.528	0.0109	BMP6,CAVIN2,F2R,FCER1G,MYD88,PIM1,PTGS2,STK17B,Tmsb4x (includes others)	114 (13)
RAS HOMOLOG (family)		group				0.0447	PLAU,PTGS2,TNFSF11	191 (18)
RNA POLYMERASE II (complex)		complex				0.000476	ADAM23,CBX5,CEBPA,CYP1B1,GADD45A,GPT,IL6,JUNB,L1CAM,NMD3,OASL,PTGS2,RPL10A,RPL12,RPS3,RPS6,Tmsb4x (includes others),TNFSF11	183 (13)
CALCINEURIN A (family)		group				0.0889	SLC2A1,TIMP1,UTRN
ADCY (family)		group				0.0517	CYP1B1,IL6,NR4A2
IFN ALPHA/BETA (family)		group		2.366	1.937	0.0119	ARHGEF10,BID,CXCL10,DAXX,IFI16,IL6,Irgm1	210 (17)
PKC (family)		group		1.658	1.243	0.0127	DMD,GADD45A,HMOX1,IL6,IRS1,JUNB,MAOB,NOTCH4,NR4A2,NR4A3,PTGS2,ULBP1	169 (22)
beta-glucuronidase		group				0.0713	PTGS2
PP2A (complex)		complex				0.0167	FOXO3,PIM1,PTGS2	221 (20)
TAP (complex)		complex				0.00592	HLA-E,HLA-G
PKA (complex)		complex		2.223	1.937	0.0184	CXCL10,HMOX1,IL6,JUNB,NR4A2,NR4A3,PTGS2,TNFRSF11B,TNFSF11	163 (21)
PLC BETA (family)		group				0.105	IL6
TNF RECEPTOR (family)		group		2.101	1.982	0.0226	IL6,LPL,PLAU,TIMP1	153 (17)
PDE (family)		group				0.00766	HMOX1,NR4A2,NR4A3
glucose oxidase		group				0.105	SLC2A1
CYCLOOXYGENASE (family)		group				0.0379	HMOX1,IL6,PTGS2	168 (22)
HISTONE H3 (family)		group				0.0403	ADD3,ADRA1B,CDK14,CEBPA,CXCL10,IL6,IL6R,L1CAM,PIK3R1,PTGS2,RGS9,RPL10A,RPL12,RPS6,RPS9,SLC16A6,TBX3,TBX5,TNFSF11	219 (16)
C1Q (complex)		complex				0.105	IL6,MERTK
FGF (family)		group				0.0889	IL6,JUNB,PTGS2
MAPKAPK2/3 (family)		group				0.105	IL6
VEGF (family)		group		1.754	1.039	0.00449	ADORA2A,BTBD3,CASP3,CLCF1,CXCL10,GRB10,GTDC1,HMOX1,IL6,MAOB,NOTCH4,NR4A2,NR4A3,PGF,PLAU,PLAUR,PLVAP,PTGS2,RGS9,SERPINB2,TIMP1,TNFRSF11B,TRIB2	135 (19)
RAC (family)		group				0.0926	IL6,PTGS2
CK1 (family)		group				0.041	CEBPA,CSF3
beta-galactosidase		group				0.0145	COL6A3,MYH10,SLIT2,SLIT3
MAPK (family)		group		1.496	1.103	0.0713	HMOX1,IL6,IRS1,JUNB,NR4A3,PTGS2
AKT (family)		group		1.033	0.756	0.00347	BID,CELSR2,CHST3,COX4I1,CXCL10,FOXO3,HMOX1,IL6,L1CAM,LAMB2,LPL,MAGT1,PCDH1,PTGS2,RPL13,RPS16,RPS19,RPS2,SLC2A1,UTRN	219 (24)
N-COR (family)		group				0.00471	CXCL10,INPP4B,PID1,PTGS2,RNF144B,Scd2,SLC2A1,TBX5,TNFSF11	166 (23)
RAB5 (family)		group				0.105	IL6
NPM1		transcription regulator		1.894	1.265	0.00602	CADM1,CEBPA,CSF3,HMOX1,IL6,JUNB,PGF,PIK3CD,SEMA5A,TCAF2,ZC3H12A	213 (19)
NFKB1-RELA (complex)		complex		2.278	1.784	0.00157	CSF3,IL6,NFKBIE,PTGS2,RELB,TNFRSF11B,TNFSF11	54 (4)
PDGF-AB (complex)		complex				0.0315	EREG,HMOX1,IL6	192 (20)
PDGFRA/PDGFRB (complex)		complex				0.105	TIMP1
NFKB-RELA (complex)		complex				0.0889	CXCL10,IL6,PTGS2
NFKB2-RELB (complex)		complex				0.105	NFKBIE
PDGF-DD (complex)		complex				0.0483	CASP3,PDE1B,PGF
AP1 (complex)		complex		2.246	1.768	0.0127	ADH7,HMOX1,IL6,LPL,NOTCH4,PLAU,PLAUR,PTGS2,RELB,TIMP1,UTRN	207 (19)
NOTCH4 mRNA:miR-302A RISC		complex				0.0713	NOTCH4
NOTCH4 mRNA:miR-181C RISC		complex				0.0713	NOTCH4
SREBP1A,2:NF-Y:SP1:PMVK gene		complex				0.0713	PMVK
PPARG:Fatty Acid:RXRA:Mediator:Coactivator		complex				0.0565	CEBPA,LPL
TP53 Tetramer:BID Gene		complex				0.0713	BID
TP53 Tetramer:TP53INP1 Gene		complex				0.0713	TP53INP1
TFAP2A,(TFAP2B) homodimers:KIT gene		complex				0.0713	KIT
BMAL1:CLOCK,NPAS2:KLF15 gene		complex				0.0713	KLF15
RUNX1:CBFB:NR4A3 gene		complex				0.0713	NR4A3
RUNX1:CBFB:NFE2 gene		complex				0.0713	NFE2
PUM2:DCUN1D3 mRNA		complex				0.0713	DCUN1D3
E2F1:TFDP1,TFDP2:POLA1 gene		complex				0.0713	POLA1
E2F6:(TFDP1,TFDP2):CBX5 gene		complex				0.0713	CBX5
HOXA2:ROBO2 gene		complex				0.0713	ROBO2
ISL1:LHX3/4:LDB1:SLIT2 gene		complex				0.0713	SLIT2
LHX2:ROBO2 gene		complex				0.0713	ROBO2
MECP2:GAMT gene		complex				0.0713	GAMT
RUNX1:NOTCH4 gene		complex				0.0713	NOTCH4
ERBB4jmAcyt1s80:MXD4 gene		complex				0.0713	MXD4
CEBPA gene:RUNX1:SPI1:GATA2:TAL1:FLI1:MYB		complex				0.0713	CEBPA
FOXO3,FOXO4,(FOXO1):GADD45A gene		complex				0.0713	GADD45A
CEBPA gene: LEF1		complex				0.0713	CEBPA
WNT1,WNT10B		group				0.0713	CEBPA
PPARA/RXRA (complex)		complex				0.105	IL6,LPL
PLC (family)		group				0.0315	CXCL10,PTGS2,TNFRSF11B	142 (17)
NR1H (family)		group		-1.736	-1.543	0.0112	BMP6,CSF3,CXCL10,F2R,H6PD,IL6,LPL,MERTK,PTGS2,SYT7	199 (20)
AMPK (complex)		complex		-0.172	-0.23	0.0244	CXCL10,FOXO3,HMOX1,IL6,LPIN1,PTGS2,SLC2A1,UCP2	184 (24)
LDL (complex)		complex		2.315	1.984	0.0798	CASP3,CXCL10,GTF2I,HMOX1,IL17RA,IL6,NR4A2,NR4A3,OASL,PLAU,PTGS2,SLC2A1,SLC7A11
ANGIOTENSIN II RECEPTOR TYPE 1 (family)		group				0.127	CXCL10,TIMP1
SAA (family)		group				0.119	CSF3,IL6,PTGS2
INSULIN (family)		group		1.06	0.797	0.00292	BMPR2,CEBPA,COL6A1,COX4I1,FOXO3,GRB10,HMOX1,HSD11B1,HSD17B4,IL6,IRS1,IVD,JUNB,LPIN1,LPL,MAOB,NR4A2,NR4A3,PIK3R1,PTGFRN,PTGS2,Rpl32,RPS16,RPS6,Scd2,SLC2A1,SORT1,TIMP1,UCP2,WNT4	202 (23)
AABR07066529.3		other				0.105	IL6
CDKN2B-AS1		other				0.102	IL6,PTGS2
Atg5		other				0.0339	BID,CASP3
PRKAA (family)		group		-2.021	-1.938	0.0809	CXCL10,FOXO3,HSD11B1,IL6
RXR/VDR/VITAMIN D3 (complex)		complex		0.442	0.152	0.055	CXCL10,GADD45A,IGFBP6,TNFSF11
C1Q (family)		group				0.0926	CASP3,IL6,MERTK
PSMB11		peptidase		-0.78	-0.099	2.01e-06	COL6A1,GADD45A,HMOX1,KIT,L1CAM,LAMB2,MT-RNR1,MT-RNR2,NR4A2,PTGS2,ROBO2,S1PR1,THBS3,TNFRSF1B,TNFRSF21
GPX8		enzyme				0.00985	CSF3,CXCL10,IL6
T3/TR/RXR (complex)		complex		-0.836	-1.231	0.0339	COL6A3,RCAN2,SLC2A1,SYT12,UCP2
LEISA1		other				0.0713	IL6
MAP2K4/7 (family)		group				0.0713	PTGS2
RAF (family)		group				0.0178	ETV1,IFI16,SEMA3C,SLC16A6,SPRED2,STON1	96 (7)
CREB/NFKB (complex)		complex				0.0713	SERPINB2
SPLA2 (family)		group				0.105	PTGS2
IL12 (complex)		complex		1.657	1.231	0.00952	CASP3,CXCL10,GLG1,GPT,IL18BP,IL6,KIT,MYD88,PIM1,PLAU,PTGS2,TIMP1	159 (17)
HCAR2		G-protein coupled receptor				0.127	IL6,PTGS2
MAFA		transcription regulator				0.00103	CLCF1,CSF2RB,CSF3,FIGN,IL6,LAMC1,LARS2,LGI3,PLA2R1,PLAU,PTGFR,TBX3
CLEC4G		other		-0.281	-0.447	0.0315	CSF3,GPT,IL6,NOTCH4,WNT2B
C8orf76		other				0.105	SLC7A11
FFAR4		G-protein coupled receptor		-1.039	-0.845	0.00318	GPT,IL6,IRS1,PTGS2	177 (22)
ZBED1		enzyme				0.00184	RPL10A,RPL12,RPS6
CDK19		kinase		-0.386	0.181	1.68e-06	ABAT,CD81,GADD45A,HMOX1,HSPA4L,IER5,MXD4,PLK3,Podxl,RNF19B,RPL36,SESN1,SLC7A11,TBX3,TCN2
Dnm3os		other				0.0926	IL6,TNFRSF1B
DGUOK		kinase				0.105	GPT
IGG (complex)		complex		-2.006	-1.807	5.09e-05	ABCD3,ATP1B3,CXCL10,FABP5,HLA-E,IL6,IL6R,JUNB,NFKBIE,PIM1,PLAUR,PPL,PTGS2,PTPN6,RELB,RNF19B,S1PR1,SERPINB2,SLC16A6,SLC40A1,TGIF1,TNFRSF1B,TNFSF11	197 (18)
FSH (complex)		complex		1.288	1.083	0.0251	ADCY9,BMPR2,CDK14,EREG,HSD11B1,IL6,IL6R,JUNB,LZTR1,MN1,PIK3CD,PTGS2,RGS12,RPL39,SLC2A1,TIMP1,TNFRSF11B	190 (19)
RNF187		enzyme		-1.39	-0.937	0.0758	CYP1B1,HMOX1,IER5,IL6,TP53INP1
LPCAT2	1.587	enzyme				0.0713	SLC7A11
MIR124-1HG		other				0.0339	BASP1,IL6
MCPH1		other				0.0926	Ces2g,TP53INP1
PAFAH2		enzyme				0.0713	GPT
CWH43		other				0.0713	L1CAM
ANKRD42		transcription regulator				0.041	CSF3,IL6	86 (7)
PADI4		enzyme				0.127	GADD45A,IL6
TLR (family)		group		2.34	1.953	0.254	CXCL10,IL6,PTGS2,ZC3H12A
NADPH OXIDASE (complex)		complex				0.0483	HMOX1,IL6,PTGS2	163 (22)
IFN BETA (family)		group		2.037	1.622	0.105	CXCL10,DAXX,EREG,HLA-G,IFI16,IL6,KIT,OASL,SLC16A6,SLC7A11
DAF (family)		group				0.0713	IL6
BLVRA		enzyme				0.0565	CXCL10,HMOX1
Pad2		other				0.0713	PTGS2
PI4K2A		kinase				0.105	IL6
LPIN1	-0.734	phosphatase				0.0209	CEBPA,IL6,LPIN1,PTGS2	203 (21)
ATP6AP2		transporter				0.127	IL6,PTGS2
DPP9		peptidase				0.00592	HMOX1,SLC7A11	73 (6)
SGPP1		phosphatase				0.0926	IL6,PTGS2
BDNF		growth factor		0.117	-0.246	0.000166	ALDH7A1,BID,CASP3,Cdkn1c,GLUL,HSD17B4,HSPA4L,IL6,LAMB2,LAMC1,Mapre2,NR4A3,P4HA1,RAB3A,RPL13,SEMA3E,SPRED2,Tmsb4x (includes others),TNFRSF11B,TPP1,TRIB2	165 (17)
CLEC14A		other				0.0655	IL6,PLAUR
LGR4		transmembrane receptor		-0.51	-0.737	0.0204	BLVRB,CXCL10,GLUL,IL6,WNT4	88 (7)
PNPLA2		enzyme		-1.534	-1.614	0.0142	CEBPA,IL6,IRS1,LPL,SLC16A1,SLC2A1,UCP2	191 (21)
NUDT2		phosphatase				0.0264	KIT,NDRG4
TET1		enzyme				0.0417	BMP6,BMPR2,FCER1G,SLC40A1,TBX5,WNT4
DPAGT1		enzyme				0.0713	CTHRC1
RNF20		enzyme		-0.778	-1.067	0.118	CADM1,Cdkn1c,NR4A2,UCP2
GPAT3		enzyme				0.0483	GPT,LPL
TIFA		other				0.102	CXCL10,IL6
BSCL2		other				0.00418	CEBPA,HMGA1,IL6,LPIN1,LPL,PTGS2,TIMP1	125 (13)
MT-TM		other				0.102	MT-RNR1,MT-RNR2
MN1	-3.645	other				0.0339	TNFRSF11B,TNFSF11
OGA		enzyme		-0.02	0.077	0.0145	ACSS2,CAVIN2,CD302,Cdkn1c,CEBPA,CSF2RB,FBLN1,GADD45A,GLUL,IL6,IL6R,OGDH,PHKB,PIK3R1,PLAU,Scd2,TIMP1,TNFRSF11B	245 (25)
TYSND1		peptidase				0.105	GPT
C1QTNF1		other				0.119	COL6A1,IL6
LPIN2		phosphatase				0.0191	IL6,LPIN1
FBXL17		other				0.0713	HMOX1
FOXL2		transcription regulator		2.24	1.987	0.0384	BID,IL6,NR4A3,PTGS2,S1PR1,SERPINB2	121 (12)
SLC16A3		transporter				0.0655	CASP3,IL6
PRMT3		enzyme				0.105	RPS2
MRTFB		transcription regulator		-1.171	-1.539	0.00808	CAVIN2,COL6A3,EPPK1,F2R,GADD45A,MYH10,P2RY1,PTGS2,S1PR1,SERPINB2,SLIT2,SLIT3
COLEC12		transmembrane receptor				0.105	CXCL10
METTL3		enzyme		1.885	1.547	0.0669	ACAD11,AKR1B10,CASP3,CXCL10,IL6,LPIN1,MREG,SLC7A11,TIMP1
TRIM26		other		-1.499	-1.091	0.0297	Clec2d (includes others),CXCL10,IL6,PTGS2,SOD3,TLR6
MTDH		transcription regulator				0.0713	CASP3,FOXO3,HMOX1,LPIN1,PGF,PIWIL2,Scd2,UCP2
PCDHB14	-0.408	other				0.0713	SLC7A11
Hoxa11os		other				0.0565	CASP3,IL6
NEIL2		enzyme		-1.296	-0.988	0.0272	CXCL10,IL6,IL6R,MYD88,PTGS2,TLR6	161 (13)
ATP6V0A1		transporter				0.105	RPS6
OVOL2		transcription regulator		0.319	0.762	0.0656	ARHGAP31,SLC2A1,STARD8,TUBB4A
CELA3B		peptidase				0.00118	BMP6,CXCL10,IL6,JUNB,SLC7A11,SOD3,WNT4	87 (7)
USP28		peptidase				0.0926	CASP3,PLK3
FENDRR		other				0.0264	CXCL10,IL6	91 (7)
PMVK	-0.458	kinase				0.041	GADD45A,PMVK
SLC22A5		transporter		0.033	-0.152	0.0226	BMP6,IL6,JUNB,PLAU
MHC II (family)		group				0.124	PIM1,RPL38,RPS2
Mir99ahg		other				0.105	IL6
MAGEB2		other				0.105	CYP1B1
BRIP1		enzyme				0.0713	HMOX1
TET2		enzyme		-0.887	-0.995	0.0274	BMP6,BMPR2,CEBPA,IFI16,IL6,IL6R,NFE2,SLC2A1,TBX5,TIMP1,TRIB2,WNT4	185 (16)
SELENOK		other				0.0565	CXCL10,IL6
USP38		peptidase				0.0339	CSF3,IL6,TIMP1	200 (17)
SLC15A4		transporter		2.111	1.311	0.000121	CADM1,CXCL10,F2R,HMOX1,IFI16,IL6,KRT19,MTHFD2,OASL,PLAUR,PON3,PTGS2,PTPN6	166 (22)
KLHL13		enzyme				0.0713	IRS1
Serpinb6b		other				0.0713	IL6
SUCNR1		G-protein coupled receptor				0.0483	CXCL10,LAMB2,LAMC1
CYB5R4		enzyme				0.0379	HMOX1,LPL,Scd2	112 (12)
OMA1		peptidase				0.11	COX4I1,GPT,MTHFD2
RSPO3		kinase				0.0119	IL6,PTGS2,WNT4	105 (7)
PREX1		other				0.127	F2R,PLAU
RHBDD3		other				0.0264	GPT,IL6
FPR (family)		group				0.105	IL6
STAT1/3/5 DIMER (complex)		complex				0.0562	JUNB,PLAU,TIMP1
FAT1		other				0.0758	IL6,PLAU,PTGS2
CYLD		transcription regulator		-0.465	-0.437	0.0488	FCER1G,IL6,RELB,RPS6	218 (18)
LOC339059		other				0.105	IL6
RNASEH2A		enzyme				0.00617	CXCL10,IFI16,IL6,JUNB,OASL,PTGS2
PRKAG3		kinase				0.0139	Cdkn1c,JUNB,RPL12,RPL22,Scd2,SLC2A1,SLC40A1,Snhg8,TPPP3,WNT4
SOX17		transcription regulator				0.0688	BMPR2,CASP3,GPT,SLC38A4
RBM20		other				0.0774	PKD2,RPL13,RPS3,RPS5,RPS7,RPS8
PHF8		enzyme				0.0926	GLUL,GPT
GABARAPL1		other		0.053	-0.447	0.00656	ABCA2,BLVRB,IDS,NR4A2,TPP1
MBTD1		other				0.124	Cdkn1c,FOXO3,Pitpnc1
HMG20A		transcription regulator		1.909	1.265	0.00168	ACSS2,CXCL10,EREG,GADD45A,IL6,PLAUR,PMVK,SLIT3,TIMP1,TNFRSF11B
TRIM38		enzyme		1.089	1.641	0.0119	COL6A1,COL6A3,CXCL10,IL6,LAMB2,LPL,NFKBIE,TNFRSF21	84 (11)
PARP14		enzyme				0.0713	CXCL10,PIM1
MYOC		other				0.0885	DPP7,LAMC1,RGS17,SLC7A11,TGIF1
EOLA1/EOLA2		other				0.0713	IL6
SLC26A1		transporter				0.0713	GPT
DOCK8		other		1.842	1.342	0.0527	CXCL10,DAXX,IL6,MERTK,PTGS2
SERPINA6		other				0.00463	ADORA2A,ATP1B3,CREB3L1,CTNNBIP1,F2R,GRIA3,HSD11B1,NKD2,PIK3R1,STARD8,WNT2B,WNT4	88 (7)
S1PR4		G-protein coupled receptor		0.6	0.555	0.0278	COL6A3,CSF2RB,IFI16,IL6,PLA2R1	107 (7)
HCAR1		G-protein coupled receptor				0.0517	IL6,SEMA5A,SLC16A1
SLC17A9		transporter				0.105	IL6
LRBA		other				0.0339	CXCL10,FOXO3,IL6	101 (9)
YOD1		enzyme				0.127	CXCL10,GPT
Hsf3		other				0.105	PDZD2
MARCHF2		enzyme				0.0565	CXCL10,IL6
TMPRSS6		peptidase				0.105	BMP6,SLC40A1
IGF2		growth factor		1.293	1.133	0.00306	Cdkn1c,CYP1B1,EREG,GADD45A,IGFBP6,IL6,JUNB,PIK3R1,PIM1,PTGS2,TGIF1,ULK2	183 (19)
LILRA2		other				0.0926	CSF3,IL6
KLHDC10		other				0.0713	IL6
SIRT6		enzyme		-0.106	0.075	0.0212	FOXO3,IL6,MT-RNR1,MT-RNR2,PTGS2,SLC40A1,TIMP1,UCP2	215 (23)
BBS2		other				0.105	GPT
FLCN		other		0.133	0.711	0.00446	COX4I1,HMOX1,L1CAM,MFAP3L,PANK3,SEMA3E,SEMA5A,SLC2A1,TPP1,ZC3H12A
IMMT		other		-0.891	-0.555	0.0391	CXCL10,IGFBP6,IL6,LAMB2,SERPINB2	96 (7)
RNF152		enzyme				0.0339	CXCL10,IL6	86 (7)
ATIC		enzyme				0.0713	LRRK2
SCARA5		transmembrane receptor				0.105	CXCL10
YTHDF2		other		-1.557	-1.165	0.0359	IL6,IL6R,SIVA1,TNFRSF1B	96 (7)
HISTONE H4 (family)		group				0.0457	CXCL10,IL6,PTGS2,RPL10A,RPL12,RPS6,TBX5,TNFSF11	186 (21)
RRP1B		transcription regulator				0.0001	CASP3,GADD45A,RPL11,RPL13,RPL14,RPL22,RPL39,RPS19,RPS3,RPS5,RPS8,RPS9
ABCA9	-0.905	transporter				0.0713	IL6
IGF1R		transmembrane receptor		0.25	-0.283	0.0258	CEBPA,COX4I1,ETV1,GRB10,IL6,IRS1,KRT19,LPL,Meg3,NDN,PLAU,PTGS2,RPL10A,Scd2,TNFSF11	242 (27)
SOX11		transcription regulator		1.207	0.816	0.123	CASP3,IL6,MEX3A,MYO1B,TNXB,TP53INP1,WNT4
KDM4C		enzyme				0.119	Cdkn1c,GLUL,GRB10
ZFP91		transcription regulator				0.105	IFI16,Scd2
RNF5		enzyme		-2.42	-1.89	0.0216	CXCL10,IL6,RPL14,RPS9,S1PR1,TNFRSF11B,TNFRSF1B	78 (7)
WDR83		other				0.0713	IL6
NLRX1		other		-1.568	-1.5	0.003	DAXX,GADD45A,GRB10,IL6,IL6R,ITGA9,KIT,MAP3K20,MYD88,NFKBIE,PIK3CD,PIK3R1,PTPN6,RELB,SLC2A1	174 (13)
SAMD4B		other				0.0713	NANOS1
ADRB (family)		group		-0.356	-0.094	5.09e-05	CASP3,CAVIN2,CXCL10,GADD45A,HMOX1,JUNB,LPIN1,NR4A2,NR4A3,OASL,PKD1,PTGS2,SLC40A1,SLC7A11	178 (17)
LBH		transcription regulator				0.105	POLA1
CNOT6L		enzyme				0.0315	PABPC1L,RPL35,SEMA3E
TRAP1		enzyme		-1.146	-1.109	0.105	L1CAM,MTHFD2,PTGS2,SLC2A1,STARD8
SLC2A11		transporter				0.0483	CEBPA,IL6	166 (21)
IRF2BP2		transcription regulator		-2.037	-1.414	0.0282	CSF2RB,CYP1B1,HMOX1,IFI16,LPL,NR4A3,PCDHB14,TIMP1
CGAS		enzyme		1.651	1.238	0.0776	CASP3,CXCL10,IL6,OASL
HDGF		growth factor				0.0483	IL6,PTGS2
B4GALT6		enzyme				0.0655	IL6,PTGS2
GSTK1		enzyme				0.0926	IL6,JUNB
USP36		peptidase				0.127	GADD45A,PTGS2
SPHKAP		other				0.105	IL6
MASTL		kinase		-0.61	-1	0.0596	BMPR2,CYP1B1,MYH10,TTC38
METTL8		enzyme				0.105	CEBPA
SKIC2		enzyme		-1.447	-1	0.0517	MTHFD2,P4HA1,SLC2A1,SLC7A11
SPDEF		transcription regulator		1.092	1.342	0.00789	COL6A1,COL6A3,LAMB2,LAMC1,PLAU,PLAUR,VASP
MIR99AHG		other				0.0713	IL6
SMYD5		enzyme				0.105	CXCL10
AGMAT		enzyme				0.0713	ACSS2,GLUL,OGDH
PADI2		enzyme		0.885	0.686	0.016	IL6,PTGS2,RAB6B,TNFRSF1B
MDGA2		other				0.0841	BID,IL6
PIWIL4		other		0.623	0	0.0339	ACSS2,F2R,JUNB,LAG3,MEX3A,MMP19,MYH10,RPL22
FH		enzyme				0.0926	BLVRB,HMOX1
CCBE1		other				0.0447	CTHRC1,EPPK1,PTPN6
AADAC		enzyme				0.105	SLC7A11
FLVCR1		transporter				0.0713	RPL35,RPS19
GSE1		other				0.105	GLIPR1,IFI16,LRRK2
ASPN		other				0.041	IL6,PTGS2	153 (16)
SETD4		enzyme				0.105	IL6
GPR15LG		cytokine				0.11	IL6,RELB,SEMA3E
BMPR2	-0.347	kinase				0.0926	JUP,SEMA3C,TNFRSF11B,TNFSF11
UTP11		other				0.0122	RPL11,SLC7A11
PON3	-0.358	enzyme				0.041	GPT,IL6
NEK7		kinase				0.0565	CXCL10,PTGS2
SFRP5		transmembrane receptor				0.0713	IL6,PTGS2
HDAC11		transcription regulator				0.119	IL6,SLC2A1
NAP1L2		other				0.0713	Cdkn1c
CERK		kinase				0.0114	CLCF1,CSF3,IL6,MYD88,SLIT2	147 (9)
HJV		transmembrane receptor				0.0483	BMP6,SLC40A1	31 (3)
QRFP		other				0.041	CEBPA,LPL	62 (5)
UNC93B1		other				0.127	CXCL10,IL6
CHIC2		other				0.0713	CSF2RB
SHARPIN		other				0.105	CXCL10,IL6
ZNF521		transcription regulator				0.0251	FXYD5,TIMP1,TNFSF11
COLGALT2		enzyme				0.0191	GPT,IL6
SLC2A10		transporter				0.0483	CEBPA,IL6	166 (21)
FFAR1		G-protein coupled receptor				0.127	IL6,SLC2A1
TRPM7		kinase				0.119	CASP3,CSF2RB,IL6
LRRC4C		other				0.0713	IL6
KLHL9		enzyme				0.0713	IRS1
ZC3HAV1		other				0.0796	CXCL10,IFI16,IL6
CDCA7L		other				0.105	MAOB
TNFAIP8L2		other				0.119	HMOX1,IL6
C1QTNF4		other				0.105	IL6
TXNDC12		enzyme				0.105	PTGS2
HYAL1		enzyme		0.079	0	0.0245	ARRDC4,BMPR2,FOXO3,SRPX,TBX3
NCKAP1L		other				0.0926	IL6,TMOD1
ATOH8		transcription regulator				0.0758	MAOB,SLC2A1
ZNRF3		enzyme				0.041	GLUL,WNT4
MLXIP		transcription regulator				0.105	ARRDC4
STOX1		other				0.0926	CHST12,WNT2B
RIN3	-5.196	other				0.0713	KIT
LECT2		other				0.0167	CSF3,CXCL10,IL6	144 (12)
PNPLA7		enzyme				0.0655	IL6,Mir155hg
SALL4		transcription regulator		1.663	1.633	0.127	CEBPA,KRT19,SEMA3C,SLIT3,TNS1,UTRN,VASP
ZC3H12A	0.555	enzyme		-1.759	-1.652	0.00195	ARHGAP31,ARL5C,CABLES1,CEBPA,CLCF1,EREG,IL6,JUNB,LPL,PEAK1,SLIT3,TNFAIP2,TNFRSF1B	134 (11)
FKRP		enzyme				0.105	LAMC1
RGS9BP		other				0.0713	RGS9
TCF7L1		transcription regulator		-0.543	-0.447	0.0989	Cdkn1c,GADD45A,KIT,MFAP3L,TBX3
ELOVL3		enzyme		0.824	0.816	0.0202	COL6A3,FCER1G,IFI16,PMVK,TIMP1,ZC3H12A
SLC4A7		transporter				0.0713	SLC16A1
ARL11		other				0.105	IL6
DDX25		enzyme		-0.157	-0.479	0.0404	APLP1,BID,CHADL,FABP5,GLUL,MBNL2,Scd2
MIR31HG		other		1.616	1.387	0.00273	EREG,IGFBP6,IL6,TIMP1,TNFRSF11B	160 (12)
TXNDC2		enzyme				0.0713	IL6
TCIM		other				0.041	IL6,PTGS2	150 (17)
CLEC7A		transmembrane receptor				0.0758	CSF3,IL6,PTGS2
FCMR		other				0.0758	GPT,IL6
ALPHA CATENIN (family)		group		-1.649	-0.91	0.000207	COL6A1,COL6A3,CXCL10,EREG,IGFBP6,IL6,MMP19,PLAU,PTGS2,RELB,TIMP1,TNFAIP2	221 (16)
APH-1 (family)		group		-1.421	-1.342	0.0315	LPCAT2,RPL35,RPL38,RPL39,RPS19
PLK (family)		group				0.105	CXCL10
26S PROTEASOME (complex)		complex		0.233	0.518	0.0471	EREG,IL6,JUNB,PKD1,POLA1,PTGS2,S1PR1,ULBP1	208 (22)
STAT3/5 (family)		group				0.105	PIM1
GROWTH HORMONE (family)		group		-0.106	-0.293	0.128	APLP1,CEBPA,GPT,IGFBP6,IL6,JUNB,LPL,RAB3A,SLC2A1
FITM2		enzyme				0.111	CACNA2D1,SYT7
PALMD		other		1.511	1.067	0.0145	CASP3,IL6,PIK3R1,SLC2A1
AFAP1L2		other				0.105	IL6
IFN TYPE 1 (family)		group		2.261	1.987	0.0776	CXCL10,IFI16,IL6,OASL
IL6 RECEPTOR (complex)		complex				0.0713	PTGS2
PAR (family)		group				0.105	IL6
ESTROGEN RECEPTOR (family)		group		-1.951	-1.961	0.00719	COL6A1,EREG,IL6,IRS1,JUP,KIT,KRT19,PCDH1,PCDH20,PCDHB14,PLAU,PLAUR,TIMP1,TMOD1	209 (18)
HEMOGLOBIN (complex)		complex				0.0315	HMOX1,IL6,SLC40A1	196 (22)
ELASTASE (family)		group				0.119	HMOX1,IL6
CG (complex)		complex		2.537	1.72	1.72e-09	ABCD3,ACSS2,ADH7,AKR1B10,BMP6,BMPR2,CADM1,CCDC86,CEBPA,CXCL10,CYP1B1,DMD,EREG,ETV1,FABP5,HLA-E,HMGA1,HSD11B1,IFI16,IL6,JUNB,KCNQ5,MMP19,PLAU,PLAUR,PTGFR,PTGS2,SEMA3E,SLC2A1,TIMP1,TMOD1,TNFAIP2,TNFRSF1B,TNFRSF21,TNFSF11,TNS1,TRO,TTC39B,WNT4	201 (17)
IL18R (complex)		complex				0.0122	IL6,PTGS2	99 (10)
ST3GAL (family)		group				0.105	GLG1
PTPASE (family)		group				0.105	IRS1
FETAL HEMOGLOBIN (complex)		complex				0.00295	HMOX1,KIT,PTGS2
TRYPTASE (family)		group				0.0565	CXCL10,F2R
COLLAGEN TYPE I (complex)		complex				0.118	FOXO3,IL6,PLAU,PTGS2
COLLAGEN ALPHA1 (family)		group				0.0191	PLAU,PLAUR,PTGS2	197 (16)
IL7R		transmembrane receptor				0.0233	FBXL16,IL6,MYH10,PIM1,TNFSF11,UST,VPS13A
RPL19		other				0.105	CXCL10
IFT88		other				0.105	CEBPA,IL6,PGF
EIF2B5		translation regulator				0.0226	IL6,NDN,P4HA1,Rpl34 (includes others)
MT-ND1		enzyme				0.0713	HLA-G
POLG		enzyme				5.69e-07	COX7A2L,EEF1B2,RPL13,RPL14,Rpl32,RPS16,RPS19,RPS25,RPS5	83 (7)
IMMUNOGLOBULIN (complex)		complex		0.869	0.419	8.12e-12	ACSS2,ADAM23,ADCY9,ADRA1B,BLVRB,CASP3,CD81,CDKL5,COL6A1,COL6A3,CSF2RB,CSF3,CTHRC1,CXCL10,CYP1B1,DPYSL2,Dst,EPB41L3,EPOP,FCER1G,FOXO3,GLIPR2,GLUL,GRIA3,H2-T24,HLA-E,HLA-G,HMGA1,HMOX1,IFI16,IL6,JUP,LAG3,LAMC1,LPL,MERTK,MMP19,MTHFD2,MYD88,NEURL3,NFKBID,OASL,OGDH,PHKB,PIK3R1,PLAU,PLK3,POLR1C,PTGS2,PTPRG,RAB3A,RELB,REPS2,RFLNB,ROBO2,RPS11,RPS3,RPS6,RPS9,S1PR1,Scd2,SLC11A1,SLC2A1,SLC7A11,SMOX,TIMP1,TNF…	239 (21)
MRPL12		other				0.0483	MT-RNR1,MT-RNR2
LOXL1		enzyme				0.119	IL6,TIMP1
IGG2A (complex)		complex				0.0841	HMOX1,IL6
COLLAGEN TYPE IV (complex)		complex				0.041	PLAU,PLAUR,PTGS2	212 (22)
IGFBP7		transporter				0.105	CASP3,PTGS2
PSEN2		peptidase		0.405	0.447	0.0106	CASP3,COX4I1,F2R,FOXO3,HLA-E,IL6,PTGS2,TNXB	179 (22)
CNTF		cytokine		1.5	1.36	0.00797	ADGRL3,CASP3,FXYD5,HMOX1,IFI16,IRS1,JUNB,PDE1B,PTGS2,Scd2,SLC11A1,SLC16A1,TIMP1	164 (23)
PARD3		other				0.105	IL6
PPP1R1B		phosphatase				0.111	CASP3,LRRK2
HSF1		transcription regulator		-0.707	-0.886	0.00171	ATAD2,CSF3,FBLN1,HMOX1,HSPA4L,IL6,IRS1,KNTC1,LPL,MMP19,PDZD2,RPL22,SEMA3C,SLIT3,TNFSF11,TUBB4A	222 (23)
TRH		other				0.105	CDK14,F2R,JUNB
EIF4G2		translation regulator				0.0447	KRT19,PTGS2,TBX3
CCND1		transcription regulator		-0.252	-0.333	0.0345	ATAD2,CTNNBIP1,EEF1B2,EREG,IVD,LAMB2,MORC4,PPCS,ROR2,RPL13,RPS6,TMEM204,TP53INP1,UTRN
DNAJC3		other				0.102	BASP1,SETD7
STAT3		transcription regulator		2.155	1.557	7.15e-07	AMPD3,ARRDC4,BMPR2,CASP3,Cdkn1c,CEBPA,CLIC5,CSF3,CXCL10,CYP1B1,FCER1G,GADD45A,GLIPR1,GRB10,HMOX1,IFI16,IL17RA,IL6,IL6R,Irgm1,JUNB,LAG3,LGI2,MYD88,NDN,NEURL3,NFKBIE,NR4A2,OASL,PIM1,PLAU,PLAUR,PTGS2,PTPN6,S1PR1,SERPINB2,SLC16A1,SLC2A1,SOX13,TIMP1,TNFRSF1B,TNFSF11,TNS1	209 (19)
FBLIM1		other				0.105	TNFSF11
NFATC3		transcription regulator				0.114	CASP3,IL6,PTGS2,TNFSF11
GRK2		kinase				0.0339	IL6,TNFRSF11B,TNFSF11	223 (20)
Cyp2c23		enzyme				0.119	MERTK,PLXDC2
SERPINC1		enzyme				0.111	IL6,PTGS2
E2F1		transcription regulator		1.607	1.036	0.00127	ATAD2,BID,CASP3,CBX5,CEBPA,COX4I1,CTNNBIP1,EIF3I,FOXO3,HMGA1,IRS1,JUNB,KIT,NR4A3,PIK3R1,POLA1,RPS16,SIVA1,SLC16A1,SLC7A11,SOAT2,STK17B,SYT12,TP53INP1,UCP2,ULK2	241 (22)
IRS1	-0.366	enzyme		-0.113	-0.324	0.000255	BMP6,CEBPA,COL6A1,COL6A3,HMOX1,HSPB7,IL6,IRS1,LPL,NDN,PIK3R1,TNXB,UCP2	214 (22)
NR1H3		ligand-dependent nuclear receptor		-1.296	-1.4	0.0106	ABCA2,CSF3,CXCL10,GPT,HSD11B1,IL6,KNTC1,LAG3,LPL,MERTK,PLAU,PTGS2,Scd2	184 (24)
IRGM		enzyme		-2.423	-1.98	0.17	CXCL10,IFI16,OASL,TNFAIP2
SRF		transcription regulator		1.137	0.709	0.000707	ANO1,CTHRC1,DMD,EIF6,ETV1,FABP5,FHL3,GADD45A,GLIPR1,HMOX1,IL6,ITGA9,JUNB,LPL,MCF2L,MYO1B,NR4A2,PLA2R1,PTGS2,SERPINB2,SLC2A1	137 (13)
TIRAP		other				0.0796	CXCL10,IL6,PTGS2
NCOR2		transcription regulator				0.0245	CEBPA,IL6,LPL,PIM1,PTGS2,RELB	206 (23)
TRAFD1		other				0.0264	GPT,IL6
ITGB2		transmembrane receptor		-0.882	-0.9	0.0713	CSF3,CXCL10,IL6,PTGS2
RGS2		enzyme		-0.326	0	0.0083	Cdkn1c,HSD11B1,LPL,MORC4,PLVAP,RFLNB,SLC16A1,SLC2A1
TNFRSF1B	0.352	transmembrane receptor		0.797	0.651	0.124	CASP3,IL6,KIT,Podxl,SLC7A11,TIMP1
TFAP2A		transcription regulator		1.015	0.97	0.0385	CEBPA,EREG,F2R,PLAU,PLAUR,RPS5,SESN1,TIMP1	215 (14)
VCAN		other		-1.34	-1.406	0.0315	CASP3,FABP5,IL6,MYH10,PLAU,SORT1,TIMP1,TMEM204,WNT4	136 (18)
PSMB10		peptidase				0.0926	IL6,RPS3
SCAP		other		-0.623	-1	0.0251	ACSS2,FABP5,IL6,MTHFD2,PMVK,PTGS2,Scd2	148 (16)
PGF	1.161	growth factor		0.303	0	0.0422	EREG,IL6,KIT,NANOS1	175 (11)
ABCD1		transporter				0.0565	ABCD3,PTGS2
KL		enzyme		-1.566	-1.342	0.0681	IL6,IRS1,MERTK,NR4A2,TNFRSF11B
IGF1		growth factor		2.143	1.578	4.54e-06	ACSS2,CASP3,CAVIN2,CYP1B1,DAXX,DMD,FBLN1,GADD45A,GPD2,GPT,HMGA1,HMOX1,HSD11B1,IGFBP6,IL6,IRS1,JUNB,LPL,NFE2,PIM1,Pitpnc1,PLAU,PLAUR,PLXDC2,PTGS2,RND1,RPS6,Scd2,SLC2A1,SORT1,SPRED2,TNFRSF11B,TNFSF11,WNT4	209 (19)
NFAT5		transcription regulator		1.855	1.425	0.000112	CSF3,CXCL10,DAXX,EREG,IFI16,IL6,IL6R,Irgm1,POLA1,PTGFRN,RPS7,SLC2A1,TNFAIP2,TNFRSF11B,TNFRSF21	126 (16)
CDK (family)		group				0.0264	CXCL10,GADD45A,IL6,UCP2	149 (9)
NELFB		other				0.041	COL6A1,GADD45A,RPS3
IL35 (complex)		complex				0.0339	CSF3,IL6,TIMP1	147 (17)
TFEC		transcription regulator				0.127	COL6A3,IL6
SOX2		transcription regulator		-1.431	-1.716	0.0129	ADORA2A,ARHGEF10,BMP6,CHADL,CHST3,CXCL10,IER5,IER5L,IL6,IRS1,KRT19,MYD88,NDN,NOTCH4,PIK3R1,PPL,SEMA5A,SLC7A11,SOX13,TBX3,UST	106 (5)
TCF21		transcription regulator				0.0841	IL6,TIMP1
THPO		cytokine		2.236	1.982	0.215	CEBPA,IL6,PIM1,RPS6
BMP10		growth factor		1.364	1.134	0.0197	BMPR2,Cdkn1c,KIT,NR4A2,NR4A3,RPL22,TIMP1	75 (7)
MXD1		transcription regulator		-0.534	0	0.0323	CDK14,COX7A2L,MYD88,NOTCH4,RPS2,TNFRSF21
NCOR1		transcription regulator		-1.829	-1.503	0.127	CEBPA,CXCL10,MYD88,PIM1,PTGS2
STAR		transporter		-1.503	-1.342	0.0416	CASP3,MAOB,PIK3R1,TP53INP1,UCP2
VIP		other		-0.297	-0.246	0.0136	CLCF1,CXCL10,IL6,IRAK2,PTGS2,SORT1,TLR6,TP53INP1	235 (20)
CSF1		cytokine		1.192	0.641	4.67e-05	ABCA9,CEBPA,CXCL10,F2R,FCER1G,FCGRT,FERMT3,GPT,IFI16,IL18BP,IL6,JUNB,LAG3,LPL,MERTK,MYD88,OASL,PLAU,PMVK,SERPINB2,SLC2A1,TLR6,TNFRSF1B	220 (18)
LAIR1		transmembrane receptor				0.0655	IL6,PTPN6
SELL		transmembrane receptor				0.041	GPT,IL6
TNFRSF21	-0.396	transmembrane receptor				0.119	CASP3,TNFRSF21
MRTFA		transcription regulator		-1.265	-1.539	0.0145	CAVIN2,COL6A3,EPPK1,F2R,GADD45A,MYH10,P2RY1,PTGS2,S1PR1,SERPINB2,SLIT2,SLIT3
TREM1		transmembrane receptor		1.454	1.052	0.0067	ARRDC4,CXCL10,IL6,IL6R,LPL,MMP19,MYD88,NR4A2,OASL,PTGS2,SERPINB2,YRDC	175 (20)
OGDH	-0.413	enzyme				0.0758	MTHFD2,SLC7A11
NOTCH4	-0.851	transcription regulator				0.0926	Cdkn1c,IL6,NOTCH4
EPAS1		transcription regulator		2.141	1.741	0.0937	CEBPA,FMO5,IL6,LAG3,LPL,P2RY1,PGF,SLC2A1,SLC40A1,TNFRSF11B
CHD1		enzyme				0.127	IL6,PTGS2
LATS1		kinase		1.367	1.664	0.0083	EREG,KIT,KRT19,PTGS2,RRAGD,S1PR1	26 (3)
CYP2E1		enzyme				0.0483	HMOX1,IL6,PTGS2	191 (22)
GIP		other		0.883	0.547	0.003	CEBPA,CXCL10,IL6,LPL,OASL,TNFRSF1B,UCP2	169 (24)
REL		transcription regulator		1.737	1.219	0.0437	ACSS2,CXCL10,FOXO3,IL6,JUP,NFE2,NFKBID,NR4A3,RELB,Snord104,ZHX3	172 (21)
PRKAA1		kinase		-0.396	-0.071	0.0108	CD302,COX4I1,FOXO3,GRIA3,IL6,KLHL29,SLC16A1,SLC2A1,SPRED2,TNS1,UCP2	207 (23)
TNFRSF8		transmembrane receptor		-0.248	-0.277	0.0483	IFI16,JUNB,MRTO4,RELB,RPL7A
LEF1		transcription regulator		0.652	0.535	0.0114	ADAM23,ARRDC4,BMPR2,CASP3,Cdkn1c,DGKH,Dst,IL6,LAG3,LAMC1,MFAP3L,NFKBID,P2RY1,PTGS2,RRAGD
PRL		cytokine		1.632	1.176	0.0926	COX4I1,CXCL10,IL6,KRT19,LAMC1,Meg3,PIM1,POLR1C,PTGFR,TIMP1,Tmsb4x (includes others),TNFSF11
ULK1		kinase				0.041	CASP3,TUBB4A
EIF4EBP1		translation regulator		-1.687	-1.524	0.0117	CEBPA,CXCL10,IL6,PTGS2,SERPINB2,SLC2A1	152 (22)
SOX4		transcription regulator		-0.563	-0.926	0.124	BMPR2,Dst,FCER1G,MEX3A,SEMA3C,SEMA3E,SORT1,Tmsb4x (includes others)
TNFSF12		cytokine		2.067	1.952	0.305	CXCL10,IL6,KLF15,TIMP1
NR4A3	0.816	ligand-dependent nuclear receptor		-0.383	-0.475	0.0579	CEBPA,COL6A1,CTHRC1,IFI16,IL6,LPIN1,MCF2L,NR4A3,PTGS2,UCP2
GNA14		enzyme				0.0565	GADD45A,IL6,NR4A2,PLAUR,PTGS2
NRF1		transcription regulator		1.66	1.342	0.0259	COX4I1,HMOX1,PSMA3,PSMA7,PSMD8,TOMM20,UCP2
TYRO3		kinase				0.041	CSF3,CXCL10,IL6	128 (19)
MDM2		enzyme		-0.027	-0.132	0.127	FCGRT,FOXO3,IGFBP6,SERPINB2,TIMP1
ANG		enzyme				0.0841	CXCL10,IL6
WNT1		cytokine		-0.218	-0.656	0.00259	ACSS2,Cdkn1c,CEBPA,ISLR,JUNB,KIT,KRT19,NOTCH4,PTGS2,RPS6,SEMA3C	246 (22)
PTPRG	-0.37	phosphatase				0.105	KIT
ITGA5		transmembrane receptor				0.0713	IL6,JUNB,PLAU,PLAUR
JUNB	0.627	transcription regulator		2.416	1.952	0.00052	CSF3,CYP1B1,HMOX1,IFI16,IL6,JUNB,PIM1,PLAU,PLAUR,RELB,SERPINB2,TBX3,TIMP1	210 (14)
F2R	-0.318	G-protein coupled receptor		2.147	1.768	0.0106	CASP3,F2R,HMOX1,IL6,KRT19,PLAU,PLAUR,PTGS2	188 (17)
NAMPT		cytokine		2.241	1.831	0.0713	AKR1B10,COX4I1,COX7A2L,CXCL10,HMOX1,IL6
PRKAA2		kinase		-0.843	-0.501	0.00295	CD302,CEBPA,COX4I1,FOXO3,GRIA3,IL6,KLHL29,SLC16A1,SPRED2,TNS1,UCP2	205 (21)
AGT		growth factor		0.908	0.101	2.92e-07	ADAM23,ADD3,ANO1,ASAH2,BMP6,CACNA2D1,CASP3,COL6A1,COL6A3,COX4I1,CTHRC1,CXCL10,DCUN1D3,EREG,ETV1,F2R,FOXO3,H6PD,HLF,HMOX1,IFI16,IL6,IRS1,KLF15,L1CAM,LAMB2,LAMC1,LGI3,MXD4,MYH10,NFIC,NOTCH4,NR4A2,PGF,PIK3R1,PKD1,PLAU,PTGFR,PTGS2,RAB6B,SERPINB2,SLC2A1,SLC7A11,SLIT3,SOD3,TBX5,TIMP1,TNFRSF11B,TNFRSF1B,TNFSF11,TNS1,TNXB,UCP2	208 (21)
EDN2		growth factor				0.0713	PTGS2
IL11		cytokine		1.829	1.689	0.0926	Clec2d (includes others),IL6,JUNB,TIMP1,TNFSF11
ACSL1		enzyme				0.041	CASP3,IL6	151 (19)
SCARA3		transmembrane receptor				0.105	CXCL10
STAT4		transcription regulator		1.022	0.436	0.102	CXCL10,FCER1G,GLG1,IL6,LPIN1,RAMP2,RRAGD,SERTAD1,TIMP1
JAK1		kinase		1.368	1	0.0681	BID,CSF3,IL6,JUNB,TNFRSF21
ROCK2		kinase		0.206	0	0.105	CEBPA,FABP5,PPL,SCEL
AIRE		transcription regulator		0.177	0	0.0926	AKR1B10,Clec2d (includes others),CXCL10,IL18BP,NFKBIE,SLC7A11
YWHAQ		other				0.102	CASP3,ETV1
EGR3		transcription regulator		0.835	1.035	0.00195	CDK14,ESD,FXYD5,IL6R,PABPC1L,PIM1,PLAUR,PPL,RFLNB,SLIT2,TNFSF11,ZBTB20
FGF4		growth factor				0.0562	CSF3,FOXO3,Scd2
MAP2K1		kinase		1.049	0.529	0.0339	CEBPA,F2R,IL6,IRS1,JUP,MAOB,NUDT19,PIM1,PLAUR,PTGS2,RRAGD	210 (24)
CTF1		cytokine				0.105	IRS1,JUNB,TIMP1
PPARD		ligand-dependent nuclear receptor		1.228	0.97	0.0354	ADORA2A,Cdkn1c,GPD2,IGFBP6,IL6,Irgm1,LPL,MERTK,NR4A2,NR4A3,PTGS2,TNFRSF11B,UCP2	131 (16)
ZBTB16		transcription regulator		-1.03	-0.975	0.00234	BID,CASP3,CD81,CXCL10,F2R,H6PD,IL6,KIT,PIK3R1,PTGS2,SLC2A1,SOX13,TLR6,TNFSF11	208 (15)
NGF		growth factor		2.119	1.729	0.0655	AKR1B10,DPYSL5,GADD45A,HMOX1,JUNB,PLAUR,PLK3,SLC40A1,SMIM3,SORT1,WNT4
NOTCH1		transcription regulator		1.488	1.324	0.0354	Cdkn1c,CEBPA,CSF2RB,FCER1G,HMOX1,IFI16,IL6,PTGS2,RELB,SLC2A1,TNFSF11,TRIB2,WNT4	204 (16)
DNMT1		enzyme				0.129	Cdkn1c,KIT,PTGS2,RPL10A,RPL13,RPS8,SERPINB2,SLC7A11
PLCG2		enzyme		-0.884	-1.013	0.0339	CXCL10,IFI16,IL6,LPL,MMP19,PTGS2	156 (16)
MAP3K12		kinase		-1.199	-1.342	0.00382	CASP3,RPL12,RPS18,RPS2,RPS8	170 (7)
SPOP		other				0.0266	FOXO3,HMGA1,IL6,JUNB,NR4A2,PTGS2,RELB,RNF19B	175 (17)
HIRA		transcription regulator				0.105	EREG,PGF
FABP3		transporter		-1.248	-1.067	0.016	CXCL10,IL6,PLAU,PTGS2	190 (25)
TRPM2		ion channel				0.0984	COX4I1,FOXO3,SLC2A1
CXCR5		G-protein coupled receptor				0.0713	TNFSF11
IL10		cytokine		-1.338	-1.436	0.00309	BMP6,CASP3,CBX5,CSF2RB,CSF3,CXCL10,FCER1G,HLA-G,HMOX1,IL17RA,IL6,LAG3,MERTK,MYD88,NFKBID,NR4A3,PTGS2,SERPINB2,SLC11A1,TIMP1,TNFRSF1B,TNFSF11	221 (20)
HOXA13		transcription regulator		0.791	0.714	0.0245	IL6,PTGS2,SCEL,TBX3,WNT4
ZFP36		transcription regulator		-2.256	-1.755	0.0713	IL6,KNTC1,PIM1,PLAU,PLAUR,PTGS2
IHH		enzyme		-0.242	-0.447	0.105	CXCL10,EREG,IL6,PTGFR,TNFRSF11B
SMARCA5		transcription regulator		0.075	0.378	0.0565	CD81,GRIA3,H2-T22,KBTBD11,KIT,RNF19B,ZNF616
IL27		cytokine		2.034	1.594	0.0207	CXCL10,HLA-E,IFI16,IL18BP,IL6,LAG3,NOTCH4,OASL,PIM1,PTGS2,S1PR1,TNFSF11	228 (20)
ITGAV		transmembrane receptor		2.05	1.6	0.0117	CXCL10,HLA-E,IL6,PLAU,SEMA3E,TIMP1	208 (21)
PSMB9		peptidase				0.0565	RELB,RPS3
HOXA10		transcription regulator		0.953	1.134	0.0841	Cdkn1c,FCER1G,HLF,PIK3R1,Scd2,STK17B,TNXB,WNT4
DAG1		transmembrane receptor				0.00617	DMD,LAMC1,SLC2A1,UTRN
CAT		enzyme		-1.73	-1.491	0.0339	CYP1B1,HMOX1,IL6,PTGS2,TIMP1	189 (21)
GPER1		G-protein coupled receptor		0.383	0.022	0.0083	CXCL10,EREG,IL6,MYH10,NR4A2,RND1,SLC2A1	239 (25)
EIF4EBP3		other				0.0565	IL6,PTGS2
SOD2		enzyme		-0.404	-0.391	0.028	ANKRD29,GPT,HMOX1,IL6,PTGS2,SORT1,UCP2	206 (18)
HMOX1	0.598	enzyme		-0.951	-0.873	0.0266	ADORA2A,CASP3,CXCL10,GPT,HMOX1,IL6,NR4A2,PTGS2	154 (20)
TRIM23		enzyme				0.0713	ANO1
PRKCSH		enzyme				0.0122	PKD1,PKD2
IL1R1		transmembrane receptor		2.23	1.943	0.0416	CXCL10,IL6,IRS1,PTGS2,TIMP1	134 (15)
IL5		cytokine		1.641	0.924	0.0505	CHST12,CSF2RB,GADD45A,GLIPR2,IL18BP,IL6R,NFE2,P4HA1,PIM1,Scd2,SCEL,SLC2A1	165 (12)
PPP3CB		phosphatase				0.041	FOXO3,GADD45A,IRS1	136 (7)
STC1		kinase				0.0339	IL6,TOMM20,UCP2
MSTN		growth factor				0.0642	CEBPA,IL6,IRS1,MEX3A,NDRG4,SEMA3C,SLC2A1,TNXB
ITGB1		transmembrane receptor		1.617	1.474	0.000971	CXCL10,FOXO3,HLA-E,IL6,ITGA9,JUNB,LAMC1,MMP19,PLAU,PLAUR,PTGS2,TNFSF11,TNXB	137 (17)
IKBKB		kinase		2.311	1.708	1.61e-05	AMPD3,CXCL10,CYP1B1,EREG,FOXO3,GADD45A,HMOX1,IFI16,IGFBP6,IL6,JUNB,MYD88,PLAU,PTGS2,RELB,SEMA3C,SERPINB2,SOD3,Tmsb4x (includes others),TNFAIP2,TNFRSF11B,TNFRSF1B	197 (15)
LATS2		kinase		1.526	1.664	0.0187	EREG,KIT,KRT19,PTGS2,RRAGD,S1PR1	72 (4)
CEBPA	-0.879	transcription regulator		0.504	0.176	0.0013	ADH7,AKR1B10,CEBPA,COX4I1,CSF3,FOXO3,GADD45A,GLIPR1,HMGA1,HMOX1,HSD11B1,IL6,IL6R,IRS1,JUNB,LPL,NR4A2,PIK3CD,PPL,PTGFR,PTGS2,SEMA3E,SERPINB2	187 (20)
IL17F DIMER (complex)		complex				0.111	CSF3,IL6
COPS5		transcription regulator		-1.978	-1.941	0.0106	CD81,CEBPA,F2R,FCER1G,HMGA1,HMOX1,HSPA4L,IER5,IL6,PLK3,RPL18,RPL36,SESN1	160 (12)
SLC16A1-AS1		other				0.105	SLC16A1
LINC00963		other				0.111	CREB3L1,ITGA9
GAPLINC		other				0.0122	CXCL10,IL6
IFNAR1		transmembrane receptor		2.089	1.71	0.112	CLIC5,CXCL10,GPT,IFI16,IL6,OASL,PTGS2,TNFAIP2
HES1		transcription regulator		1.823	1.98	0.106	Cdkn1c,CEBPA,IL6,SLC2A1
ACOX1		enzyme		-0.823	-0.707	0.0398	ABCD3,GADD45A,HSD11B1,LPL,RPL12,Rpl36,SLC16A1,UCP2	72 (7)
MAPK8		kinase		1.646	1.428	0.0474	CASP3,GADD45A,HMOX1,IL6,MAOB,PLAU,PLAUR,PTGS2,WNT4	193 (17)
TANK		other				0.105	IL6,PTGS2,ZC3H12A
COL18A1		other		-1.318	-0.896	0.041	F2R,IL6,JUNB,PLAU,PTGS2,TNFRSF21	178 (21)
FGF3		growth factor				0.0565	CSF3,PLAU
ADAM17		peptidase		1.065	0.588	0.0148	CSF3,HMGA1,IL6,IL6R,KRT19,PGF,PPL,TNFRSF11B,TNFSF11	148 (17)
FN1		other		1.421	1.095	0.0841	IL6,IRS1,PLAU,PLAUR,RRAGD,SLC2A1,TNFAIP2,USP13,WNT2B
MTOR		kinase		1.519	1.273	0.000485	CASP3,CEBPA,COX4I1,DMD,FABP5,GLG1,HSD11B1,IFI16,IL6,IRS1,PIM1,PTPN6,RPL12,RPS11,RPS18,RPS6,S1PR1,SLC2A1,SRPX,TNFRSF11B,UTRN	248 (19)
CXCL10	0.683	cytokine				0.0264	CXCL10,GPT,IL6,LAG3	230 (22)
PRF1		transporter				0.0251	CXCL10,GPT,IL6	205 (19)
OSMR		transmembrane receptor		2.12	1.982	0.000884	CXCL10,IL6,IL6R,Irgm1,JUNB,PIM1,TIMP1,TNFSF11	138 (19)
LRRFIP2		other				0.041	L1CAM,LAMC1,MAP3K20,ROR2,SEMA3C,SEMA5A
TSC22D3		transcription regulator		0.571	0.689	0.0713	CASP3,CEBPA,IL6,PTGS2
HAMP		other				0.0339	IL6,SLC40A1	31 (3)
MUC2		other				0.041	IL6,PTGS2
SUMO1		enzyme				0.103	CXCL10,IL6,PTGS2
MLIP		transcription regulator				0.105	SLC2A1
Il3		cytokine		1.548	1.412	0.0106	CSF3,IL6,PIM1,PLA2R1,RPS6,TNFRSF1B,TNFSF11	186 (19)
RAPGEF1		other				0.105	IL6,PTGS2
DMD	-2.411	other		0.775	0.568	0.085	CACNA2D1,DMD,LPIN1,MAOB,PTGFRN,SGSH,SORT1,Tmsb4x (includes others),UTRN
RUNX1		transcription regulator		0.295	0.159	0.0016	ARL5C,Cdkn1c,CEBPA,CSF2RB,CYB561,IL6R,Irgm1,ITGA9,KIT,LRRK2,MYH10,NFE2,NR4A3,PIK3CD,PIK3R1,Podxl,TIMP1	109 (7)
RHEB		enzyme		1.785	1.982	0.00539	GPT,IRS1,RPS16,SLC2A1	24 (3)
NRBP2		kinase				0.0713	BID,KRT19
CBX1		transcription regulator				0.127	Zfp951,ZNF616
KLHL40		other				0.105	TP53INP1
RYR1		ion channel				0.0479	ABCD3,ACAD11,COX4I1,HSD17B4
DCLK1		kinase				0.115	IL6,KIT,PTGS2
IL3		cytokine		1.815	1.411	7.68e-06	ABCA2,CASP3,CSF3,F2R,GADD45A,IL6,JUNB,PDE1B,PIM1,RPL11,RPL13,Rpl29 (includes others),RPS16,RPS17,RPS19,RPS20,RPS3,RPS6,RPS7,SERPINB2,SLC2A1,SLC7A11,UCP2,VASP	198 (20)
EGLN1		enzyme		-0.329	-0.283	0.127	IL6,PTGS2,SLC2A1,TNFRSF11B
CD24		other				0.0713	ADD3,KNTC1,OASL,PLAU,RELB,TP53INP1
CIC		transcription regulator				0.00617	ETV1,LRRK2,SLC7A11,SPRED2
RASSF1		other		-1.083	-1.195	0.0191	ABAT,BMPR2,CASP3,EPB41L3,PTGS2,SRPX,TP53INP1
AMD1		enzyme				0.105	Tmsb4x (includes others)
PSMB8		peptidase		1.092	0.832	0.000529	IL6,IRS1,PTGFR,PTGS2,RPS3	106 (7)
GLI1		transcription regulator		-0.344	-0.287	0.000462	ANO1,ATAD2,BID,CLIC5,FOXS1,GRIA3,IDS,IER5L,IGFBP6,IL6,IRS1,JUP,KIT,KLF12,KRT19,NIPAL2,NUDT4,PIM1,PLAU,PLAUR,PTGS2,SESN1,SOX13,TBX3,TIMP1,WNT2B,ZC3HAV1L	171 (15)
CTSS		peptidase				0.0451	BID,CASP3,FOXO3,UTRN	82 (7)
SMAD7		transcription regulator		0.018	0.174	0.104	BMPR2,COL6A1,COL6A3,CXCL10,GADD45A,HMOX1,TIMP1
PLA2G2F		enzyme				0.105	PTGS2
MMP9		peptidase		-0.348	-0.53	0.000884	ADAM23,CLIC5,GADD45A,HLA-E,IL6,L1CAM,PIM1,RCAN2,RPL10A,Rpl29 (includes others),RPS11,RPS6,TIMP1	253 (20)
WNT5A		growth factor		-0.675	-0.569	0.000137	ADGRL3,BMP6,CSF3,CXCL10,EREG,F2R,HMOX1,IL6,KIT,LAG3,MAP4K2,PGF,PTGS2,ROR2,SEMA3E,SERPINB2,TNFSF11	172 (16)
AKAP10		other				0.105	IL6
SLC16A1	0.395	transporter				0.0483	IL6,SLC16A1
TGIF1	0.551	transcription regulator				0.0595	ACSS2,IL6,SOAT2
MMP14		peptidase		-0.432	-0.432	8.33e-05	CLIC5,CSF3,HLA-E,IL6,PIK3CD,PTGS2,RCAN2,RPL10A,Rpl29 (includes others),RPS11,RPS6	176 (19)
NFYB		transcription regulator				0.0666	B9D2,CBX5,DZIP3,GADD45A,GPR160,LPIN1,PTPN6,SESN1,SLIT3,TTC39B,USP13
IL4		cytokine		1.686	0.829	7.96e-06	ABCA2,ADORA2A,ANO1,CASP3,CCDC86,CHST3,COL6A3,COX4I1,CSF2RB,CSF3,CXCL10,DARS2,EPOP,F2R,FCER1G,GLIPR2,GPT,HSD11B1,IFI16,IL6,IRAK2,Irgm1,JUNB,KIT,KRT19,LACC1,LAG3,LPL,MAPKAPK3,MERTK,MYD88,NFKBID,NFKBIE,NMD3,NR4A3,OASL,PCDH1,PDE1B,PIK3R1,PIM1,PLAU,PMVK,POLA1,PTGS2,RNF19B,RPS19,RPS6,Scd2,SLC2A1,SOX13,TIMP1,TNFRSF11B,TNFSF11,ZC3H12A	216 (18)
SLC40A1	0.854	transporter		1.392	1.286	0.00269	CASP3,CYP1B1,HMOX1,IL6,NR4A3,PLAUR,PTGS2,RPS3,SLC11A1,TP53INP1,UCP2	95 (9)
CHUK		kinase		2.272	1.611	6.42e-05	AMPD3,CXCL10,EREG,HMOX1,IFI16,IGFBP6,IL6,JUNB,PLAU,PTGS2,RELB,SEMA3C,SERPINB2,SOD3,TNFAIP2,TNFRSF11B,TNFRSF1B	190 (13)
SP1		transcription regulator		-0.071	-0.683	0.019	ADD3,ADRA1B,CASP3,CEBPA,CXCL10,CYP1B1,DMD,EREG,F2R,HMGA1,HMOX1,KIT,KRT19,LPL,MAOB,PIM1,PLAU,PLAUR,PTGS2,SLC11A1,SLC2A1,TIMP1,TNFSF11	180 (17)
INHBA		growth factor		0.803	0.437	0.0888	EREG,FIGN,GRIA3,HLA-G,IL6,JUNB,NR4A2,SERPINB2,TIMP1
MYOF		other				0.0926	CEBPA,IL6
SPP1		cytokine		1.709	1.33	0.0198	COX7A2L,HMOX1,IL6,KRT19,MYD88,PIK3R1,PLAU,PTGS2,SLC7A11,TIMP1,TNFSF11	186 (20)
NPY		other		0.728	0.728	0.016	IL6,LPIN1,LPL,LSM5,NUDT12,RPS2	159 (18)
LAMA1		other				0.105	PLAU
CAV3		enzyme				0.0758	CEBPA,DMD
PTK2		kinase		-0.073	-0.225	0.118	IL6,IRS1,P4HA1,TIMP1
LEP		growth factor		1.667	1.239	0.00354	ABCD3,BID,CASP3,COL6A3,CSF3,CXCL10,FMO5,FOXO3,GADD45A,IL6,Irgm1,IRS1,JUNB,LPL,MMP19,NOTCH4,PTGS2,Scd2,SLC16A1,TIMP1,TNFRSF11B,TNFSF11,UCP2	170 (20)
SOCS5		cytokine				0.105	IL6
FLI1		transcription regulator		2.271	1.969	0.127	CSF3,CXCL10,FOXO3,RPL18
SIAH2		transcription regulator				0.104	GLUL,MMP19,PLAUR,PLK3
LTBR		transmembrane receptor		0.99	0.655	0.0809	IL6,JUNB,RELB,RNF19B
NR1H4		ligand-dependent nuclear receptor		-1.867	-1.888	0.0264	ABCA8,ABCA9,CEBPA,COL6A1,FABP5,GPT,IL6,LAMB2,PTGS2,S1PR1,SOD3,TIMP1	189 (25)
LBP		transporter				0.0277	CXCL10,GPT,IL6	140 (17)
NGFR		transmembrane receptor				0.105	DMD,GRIA3,SORT1
CCL2		cytokine		1	0.766	0.00158	CEBPA,CXCL10,IL6,LPL,PCDH1,PTGS2,SLC11A1,SLC40A1,TIMP1,ZC3H12A	161 (15)
CASP8		peptidase		1.071	1.159	0.0354	BID,CASP3,CSF3,CXCL10,IL6	178 (18)
GDF15		growth factor				0.0264	IL6,PLAU,PLAUR,SLC7A11	197 (16)
GFI1		transcription regulator		-0.328	0.194	0.0531	CEBPA,F2R,IL6,IL6R,IRAK2,RELB,S1PR1,TNFSF11
PIAS2		transcription regulator				0.0758	Cdkn1c,SLC11A1
ATG5		other		-1.284	-1.309	0.0244	CASP3,CXCL10,IL6,SLC2A1,SLC40A1,TIMP1,TOMM20	192 (21)
SPI1		transcription regulator		1.014	0.711	0.0565	Cdkn1c,CEBPA,COX4I1,COX7A2L,CSF2RB,CXCL10,FCER1G,FCGRT,KIT,OASL,PTGS2,PTPN6,RPL18
SUMO2		enzyme		-0.915	-0.816	0.00351	HLA-G,HMGA1,IL6,IRS1,PIK3R1,TNFRSF21	99 (7)
ESR2		ligand-dependent nuclear receptor		0.33	-0.031	0.000137	A4GALT,ADH7,ARRDC4,ATAD2,BID,BMPR2,CLIC5,CTHRC1,EREG,ETV1,FBLN1,FOXO3,HMGA1,HSD17B4,IL6,INPP4B,JUNB,KCNQ5,KIT,KRT19,LPL,MPP7,MTHFD2,NR4A3,PLAU,PLAUR,PTGFR,PTGS2,S1PR1,SLIT2,SLIT3,Snrpg,STON1,TIMP1,TNFRSF11B,TNFSF11,TP53INP1	254 (23)
GATA4		transcription regulator		0.539	0.415	0.0653	CTHRC1,HSPB7,IFI16,IGFBP6,IL6,KIT,NOTCH4,PPL,PTGS2,TIMP1,TRIB2
SERPINE1		other		1.319	1.179	0.0251	CASP3,CSF3,CXCL10,IL6,JUNB,PLAU,PLAUR	174 (19)
TERT		enzyme		1.606	1.28	0.00328	CXCL10,EREG,F2R,IFI16,IL6,JUP,KRT19,OASL,PTGS2,SERPINB2,TBX3,TIMP1,TNFRSF1B	227 (23)
PYCARD		transcription regulator				0.03	CASP3,IL6,PTGS2,TGIF1	120 (15)
PRKCA		kinase		1.479	1.224	0.112	CSF3,CXCL10,LPL,NOTCH4,OASL,PTGS2
DSCAM		other		-1.57	-1.929	0.000543	CEBPA,ELMO1,IRS1,L1CAM,ROBO2,ROR2,SEMA3E,SYT12,TUBB4A,UNC5A
PRKCI		kinase				0.0451	CXCL10,HMOX1,IL6,SLC2A1	195 (23)
MIR124 (family)		group				0.0926	CEBPA,GRIA3,IL6
miR-155-5p (miRNAs w/seed UAAUGCU)		mature microRNA		-0.377	0.311	0.0184	CXCL10,DPP7,FOXO3,IL6,LPL,MYD88,PIK3R1,PPL,PTGS2,TP53INP1	199 (24)
mir-155		microRNA		1.669	1.925	0.00398	CEBPA,CSF3,CXCL10,DOCK1,FOXO3,HMOX1,IL6,MYD88,PTGS2,S1PR1,TP53INP1	193 (22)
miR-96-5p (and other miRNAs w/seed UUGGCAC)		mature microRNA				0.127	CELSR2,IRS1
miR-338-3p (miRNAs w/seed CCAGCAU)		mature microRNA		0.216	0.655	0.055	ADAMTS14,Dst,IL6,LAMC1
mir-622		microRNA				0.105	PLAUR
miR-221-3p (and other miRNAs w/seed GCUACAU)		mature microRNA		1.54	1.984	0.0323	Cdkn1c,FOXO3,KIT,PIK3R1	94 (7)
mir-221 (includes others)		microRNA				0.124	Cdkn1c,KIT,PIK3R1
miR-291a-3p (and other miRNAs w/seed AAGUGCU)		mature microRNA		-1.025	-0.534	0.111	CASP3,IL6,MBNL2,NR4A2,TMEM14A
miR-17-5p (and other miRNAs w/seed AAAGUGC)		mature microRNA		-0.337	0.187	0.105	BMPR2,IL6,IRAK2,PKD2,S1PR1,SLC16A6
miR-223-3p (miRNAs w/seed GUCAGUU)		mature microRNA				0.0889	FOXO3,IL6,IRS1
mir-223		microRNA		0.579	0.508	0.0237	AMPD3,Clec2d (includes others),FOXO3,IFI16,IL6,LPL,MREG,SERPINB2,SLC40A1	148 (18)
mir-15 (includes others)		microRNA		-0.04	0.237	0.0157	IL6,PIM1,PLAUR,PTGS2,RNF144B,TIMP1,UCP2	142 (13)
mir-1 (includes others)		microRNA		0.919	1.342	0.119	ACSS2,CASP3,CDK14,IL6,UST,UTRN
miR-344d-3p (and other miRNAs w/seed AUAUAAC)		mature microRNA				0.0841	GPD2,HSD17B4
miR-487b-3p (miRNAs w/seed AUCGUAC)		mature microRNA				0.105	GPD2,HSD17B4
miR-494-3p (miRNAs w/seed GAAACAU)		mature microRNA		0.652	1.091	0.00731	GPD2,HMOX1,HSD17B4,KIT
miR-381-3p (and other miRNAs w/seed AUACAAG)		mature microRNA				0.119	GPD2,HSD17B4
miR-409-3p (miRNAs w/seed AAUGUUG)		mature microRNA				0.0758	GPD2,HSD17B4
mir-590		microRNA				0.0264	IL6,IL6R
miR-124-3p (and other miRNAs w/seed AAGGCAC)		mature microRNA		0.364	1.026	0.113	CEBPA,CYP1B1,KLF15,LAMC1,MAGT1,NFIC,PGF,SLC16A1,TNFRSF21
miR-511-5p (miRNAs w/seed UGUCUUU)		mature microRNA				0.041	CXCL10,IL6	105 (7)
mir-25 (includes others)		microRNA				0.119	GADD45A,IL6,TBX3
miR-495-3p (and other miRNAs w/seed AACAAAC)		mature microRNA				0.041	GPD2,HSD17B4,IL6
miR-29b-3p (and other miRNAs w/seed AGCACCA)		mature microRNA		1.5	1.932	0.2	ADAMTS14,Dst,LAMC1,PIK3R1
miR-16-5p (and other miRNAs w/seed AGCAGCA)		mature microRNA		1.07	1.924	0.000973	CACNA2D1,CADM1,ECHDC1,GRB10,HMGA1,HMOX1,IL6,JUP,LAMC1,NIPAL2,PHKB,PTGS2,RNF144B,TPPP3,UCP2
miR-299a-3p (and other miRNAs w/seed AUGUGGG)		mature microRNA				0.0841	GPD2,HSD17B4
mir-217 (includes others)		microRNA		-0.904	-0.837	0.00539	HMOX1,IL6,IRS1,NR4A2	173 (19)
mir-130 (includes others)		microRNA		1.483	1.503	0.0231	CXCL10,GADD45A,IL6,LAG3,PTGS2	140 (14)
mir-192 (includes others)		microRNA				0.111	CTNNBIP1,EREG
miR-541-5p (miRNAs w/seed AGGGAUU)		mature microRNA				0.0713	GPD2,HSD17B4
mir-874		microRNA				0.0713	GADD45A,PMVK
mir-452		microRNA				0.105	DPYSL2
miR-411-5p (and other miRNAs w/seed AGUAGAC)		mature microRNA				0.0841	GPD2,HSD17B4
miR-379-5p (and other miRNAs w/seed GGUAGAC)		mature microRNA				0.0251	BMP6,GPD2,HSD17B4
miR-129-5p (and other miRNAs w/seed UUUUUGC)		mature microRNA				0.0483	BMPR2,Meg3,TP53INP1
miR-543-3p (and other miRNAs w/seed AACAUUC)		mature microRNA				0.0191	GPD2,HSD17B4,IL6
let-7 (includes others)		microRNA		-2.406	-1.693	0.0223	CASP3,DMD,GTF2I,HMGA1,HMOX1,IL6,IL6R,MRTO4,MYD88,PLAUR,PTGS2,TBX5	146 (16)
miR-431-5p (and other miRNAs w/seed GUCUUGC)		mature microRNA				0.0926	GPD2,HSD17B4
mir-218 (includes others)		microRNA				0.103	IL6,ROBO2,SLC2A1
miR-335-5p (and other miRNAs w/seed CAAGAGC)		mature microRNA				0.0926	KIT,Snhg8
miR-335-3p (miRNAs w/seed UUUUCAU)		mature microRNA				0.0713	ADAMTS14,Dst,LAMC1
miR-542-3p (miRNAs w/seed GUGACAG)		mature microRNA				0.00418	PTGS2,RPL11,RPL22
miR-127-3p (miRNAs w/seed CGGAUCC)		mature microRNA				0.102	GPD2,HSD17B4
mir-193 (includes others)		microRNA				0.0926	KIT,PLAU,Podxl
mir-214 (includes others)		microRNA				0.11	CADM1,IL6,PTGS2
mir-146 (includes others)		microRNA		-1.907	-1.907	0.016	CXCL10,IL18BP,IL6,IRAK2,ISLR,KIT,MYD88,PTGS2	232 (19)
mir-22 (includes others)		microRNA		-0.403	0	0.0565	ADRA1B,BMP6,IL6,TP53INP1
miR-30c-5p (and other miRNAs w/seed GUAAACA)		mature microRNA		0.647	1.303	0.0323	ADAMTS14,Dst,FOXO3,GPD2,IL6,LAMC1,PTGFRN,SLC7A11,TNFAIP2
miR-125b-5p (and other miRNAs w/seed CCCUGAG)		mature microRNA		-1.485	-0.902	0.0404	CASP3,GPR160,HMOX1,IL6,IL6R,KRT19,MYD88	237 (21)
miR-331-5p (and other miRNAs w/seed UAGGUAU)		mature microRNA				0.0713	PLAUR
mir-331		microRNA				0.105	PLAUR
miR-21-5p (and other miRNAs w/seed AGCUUAU)		mature microRNA		-0.444	0.247	0.000305	BMPR2,HMOX1,IL6,IL6R,MYD88,PIK3R1,SESN1,SLC7A11,SOD3,TNFRSF11B	198 (19)
mir-21 (includes others)		microRNA		-0.317	0.124	0.0532	ATAD2,BMPR2,CXCL10,DAXX,FCGRT,IFI16,IL6,IL6R,Irgm1,KNTC1,MYD88,SESN1,SLC11A1,SOD3
mir-142 (includes others)		microRNA		1.456	1.732	0.0705	ABAT,ADCY9,HLA-E,IL6,INPP4B,KIT
mir-378 (includes others)		microRNA				0.127	FOXO3,Meg3
miR-23a-3p (and other miRNAs w/seed UCACAUU)		mature microRNA				0.0889	CASP3,IL6R,PLAU
miR-690 (miRNAs w/seed AAGGCUA)		mature microRNA				0.0713	CEBPA
Mir690		microRNA				0.0713	CEBPA
mir-330		microRNA				0.105	EREG
mir-33 (includes others)		microRNA				0.0517	CEBPA,LPL,PIM1
miR-663b (miRNAs w/seed GUGGCCC)		mature microRNA				0.0713	Snhg8
MIR4731		microRNA				0.0713	TNXB
miR-92a-3p (and other miRNAs w/seed AUUGCAC)		mature microRNA		0.812	1.308	0.016	BMPR2,CEBPA,IL6,MYO1B,TBX3
miR-374b-5p (and other miRNAs w/seed UAUAAUA)		mature microRNA				0.102	BMP6,IL6
miR-433-3p (miRNAs w/seed UCAUGAU)		mature microRNA				0.111	GPD2,HSD17B4
mir-3622 (includes others)		microRNA				0.105	GADD45A,SESN1
miR-1-3p (and other miRNAs w/seed GGAAUGU)		mature microRNA		1.141	1.809	0.0605	ANKRD29,CDK14,GPD2,MTHFD2,MXD4,POLA1,Tmsb4x (includes others),UST,UTRN
mir-657		microRNA				0.105	IL6
let-7a-5p (and other miRNAs w/seed GAGGUAG)		mature microRNA		-0.701	0.064	0.00808	ADAMTS14,CASP3,CEBPA,DOCK5,Dst,HMGA1,HMOX1,IL6,KRT19,LAMC1,PTGS2,SMOX	179 (12)
MIR585		microRNA				0.105	CASP3
miR-126a-5p (and other miRNAs w/seed AUUAUUA)		mature microRNA				0.0758	FOXO3,KIT
miR-126a-3p (and other miRNAs w/seed CGUACCG)		mature microRNA				0.0655	FOXO3,IRS1
miR-486-5p (and other miRNAs w/seed CCUGUAC)		mature microRNA				0.0339	ANKRD12,SLC4A8,WDFY3
mir-486 (includes others)		microRNA				0.0379	ANKRD12,SLC4A8,WDFY3
PRKD (family)		group		2.289	1.935	0.0264	CXCL10,IL6,LPL,PTGS2	188 (19)
PIM1	0.968	kinase		-0.457	-0.739	0.0911	HMOX1,IL6,PIM1,PTGS2,SLC7A11
MAPK11		kinase		2.303	1.982	0.0226	HMOX1,IL6,PTGS2,TIMP1	194 (14)
LPL	-0.552	enzyme		-0.706	-0.823	0.000746	CASP3,FOXO3,IL6,IRS1,LPL,SLC2A1,TIMP1,UCP2	228 (28)
AKT1		kinase		1.888	1.529	0.000973	AKR1B10,CASP3,CXCL10,FABP5,FXYD5,HMOX1,IL6,IRS1,KLF15,MYH10,PIK3R1,PTGS2,SIVA1,SLC2A1,SLC7A11,SORT1,TIMP1,TNFSF11	195 (17)
TLR2		transmembrane receptor		0.962	0.543	0.00739	CASP3,CSF3,CXCL10,GADD45A,GPT,HMOX1,IL6,MYD88,PTGFR,PTGS2,SLC40A1,SLC7A11	207 (16)
EED		transcription regulator				0.124	PTGS2,TBX3,TBX5
PIK3CA		kinase				0.00027	BMP6,CD81,CSF3,ELMO1,HMGA1,HMOX1,IL6,IRS1,L1CAM,NDRG4,NFKBIE,OASL,PIK3CD,PLAU,PTGS2,SLC2A1,SLIT3	191 (20)
TWIST1		transcription regulator		0.914	0.588	0.0483	CASP3,COL6A1,HLA-G,IL6,KIT,OASL,PDZD2,RELB,SEMA5A,TNFRSF21
TNFRSF11B	1.348	transmembrane receptor				0.0562	IL6,TNFRSF11B,TNFSF11
TRIM28		transcription regulator		-1.853	-1.969	0.352	CXCL10,FOXO3,IL6,PTGFR
PLK1		kinase				0.0909	HMGA1,IFI16,PIK3R1,PLA2R1
AKT3		kinase				0.0841	COX4I1,IL6,RPS6
CD83		transmembrane receptor		-0.916	-1	0.0245	IL6,MERTK,PTGS2,TNFSF11	115 (11)
PTGDR		G-protein coupled receptor				0.0926	IFI16,PTGS2
TGFA		growth factor		2.042	1.656	0.0339	CXCL10,EREG,IL6,JUNB,NR4A2,PTGS2	201 (22)
ADCYAP1		other		1.322	1.194	0.108	ADD3,BMP6,Cdkn1c,CLCF1,CXCL10,IL6,MREG,SLC2A1,UCP2
ATG16L1		enzyme				0.105	IL6,IRS1
NUCB2		other				0.0483	IL6,PTGS2	184 (27)
GDF9		growth factor				0.105	KIT,PLAU,PTGS2
NCOA1		transcription regulator		-1.135	-1.02	0.0926	CEBPA,HSD11B1,IL6,JUNB,LPIN1,RPL36,SLC2A1
MRAS		enzyme				0.0119	ETV1,IRS1,SPRED2
NOTCH3		transcription regulator		-0.526	-0.68	0.0116	CASP3,Cdkn1c,COL6A1,IL6,ITGA9,MAOB,Rpl34 (includes others),SOD3,Tmsb4x (includes others),UTRN
HIF3A		transcription regulator				0.102	PLAUR,SLC2A1
CSF2RA		transmembrane receptor				0.0841	JUNB,PIM1
JUN		transcription regulator		2.449	1.839	4.65e-06	ADH7,CSF3,CXCL10,CYP1B1,EREG,FOXO3,GADD45A,GPT,HLA-G,HMGA1,HMOX1,IFI16,IGFBP6,IL6,JUNB,LPIN1,MAOB,MCF2L,NOTCH4,PIM1,PLAU,PLAUR,PTGS2,PTPN6,RELB,SERPINB2,SLC2A1,Snrpg,TIMP1,Tmsb4x (includes others),WNT4	192 (15)
GABARAP		transporter		-0.553	-1	0.0226	ABCA2,BLVRB,IDS,TPP1
CD14		transmembrane receptor		1.584	1.212	0.0841	CXCL10,GPT,IL6,PTGS2
MACROH2A1		other		-1.025	-0.853	0.000197	CTHRC1,GADD45A,IL6,IRS1,LPL,NOTCH4,PLAU,SERPINB2,SLC2A1,TBX3	55 (4)
LTA		cytokine		1.997	1.715	0.0841	IL6,PTGS2,RELB,TNFRSF11B
SUZ12		enzyme				0.0667	PCDH20,PLAU,TBX3,TNFAIP2,TNFRSF11B,TNFRSF1B,VASP
CSK		kinase				0.105	FCER1G,IL6
PRKCZ		kinase				0.105	CASP3,HMOX1,IL6
EAF1		transcription regulator				0.105	WNT4
SREBF1		transcription regulator		-0.629	-1.161	0.00137	ACSS2,CEBPA,COL6A1,COX4I1,CXCL10,FABP5,HMOX1,IL6,LPIN1,LPL,PMVK,PPCS,PTGS2,Scd2,TNFRSF1B,UCP2,ULK2	172 (23)
BMP4		growth factor		1.208	0.784	0.0275	CEBPA,CSF3,IL6,JUNB,KIT,L1CAM,PGF,S1PR1,SLC40A1,SMARCA2,TBX3,TBX5,TNFRSF11B,TNFSF11	218 (20)
HBP1		transcription regulator				0.119	PIM1,PTGS2
BAZ1A		other				0.105	TNFSF11
NOS3		enzyme		-0.169	-0.218	0.0688	IL6,PTGS2,SLC2A1,SOD3
S100A9		other		1.912	1.667	0.00766	Cdkn1c,CSF2RB,CXCL10,IL6,KLF15,MCF2L,NR4A3,PLAU,PLK3,ROBO2,UNC5A	159 (19)
RTN4		other		-0.451	-0.528	0.106	DPYSL2,DPYSL5,IL6,TUBB4A
PTGER2		G-protein coupled receptor		2.315	1.91	0.0339	CXCL10,ESD,IL6,NFKBID,PIM1,PTGS2,TIMP1	157 (19)
SFRP4		transmembrane receptor				0.105	EREG,HLF,PTGS2
CAPN6		peptidase		-1.214	-1.342	0.104	BMP6,BMPR2,PATJ,WNT2B,WNT4
POMC		other		1.715	1.533	0.039	ADCY9,CYP1B1,HMOX1,IL6,JUNB,NR4A2,NR4A3	168 (22)
ARNT		transcription regulator		0.965	0.692	0.0323	ALDH7A1,BMPR2,CD81,CSF3,CXCL10,CYP1B1,EIF6,S1PR1,SLC2A1	183 (14)
LRPAP1		other				0.0683	IL6,LPL,PTGS2
FGF1		growth factor		1.446	1.556	0.0275	AKR1B10,HMOX1,IL6,Irgm1,IRS1,NR4A2,PTGS2,RFLNB	160 (20)
LAMA5		other				0.0277	CSF3,CXCL10,TNFRSF1B
NPY1R		G-protein coupled receptor				0.111	IL6,UCP2
NQO1		enzyme		0.803	0.555	0.0587	CEBPA,IL6,KIT,PTGS2,SLC2A1
CEBPB		transcription regulator		1.956	1.146	5.78e-05	ADH7,AKR1B10,ATAD2,BASP1,CBX5,CEBPA,CSF3,CXCL10,DMD,FBLN1,FCER1G,FOXO3,GADD45A,GLIPR2,HMGA1,HSD11B1,HSD17B4,IL18BP,IL6,IRS1,LAMC1,LPIN1,NDRG4,NFKBID,PLAUR,PSMA3,PTGFR,PTGS2,SEMA3E,SERPINB2,SLC2A1,TNFSF11	195 (19)
UBE3A		enzyme				0.0713	NR4A2,TP53INP1,WNT4
PARP1		enzyme		1.22	0.926	0.0713	CXCL10,HMOX1,IL18BP,IL6,POLA1,PTGS2,TIMP1
SCRIB		other				0.0655	CXCL10,EREG
HDAC3		transcription regulator		0.533	0.652	0.00719	CXCL10,HMOX1,IL6,JUP,PTGS2,RELB,SLC2A1,SMARCA2,TBX5	157 (19)
IL1R2		transmembrane receptor				0.0926	IL17RA,IL6
FBXW7		enzyme		-0.327	-0.106	0.124	Cdkn1c,CREB3L1,IVD,MTHFD2,NOTCH4
ADIPOQ		other		0.558	0.485	0.0525	CEBPA,CXCL10,CYP1B1,HMOX1,IL6,IRS1,LPL,PTGS2,TIMP1,UCP2,WNT4
CSF3	1.181	cytokine		0.816	0.806	0.0556	ARHGEF10,CEBPA,GADD45A,HMOX1,IL6,KIT,MYH10,PIM1,PTGS2,TNFRSF1B
ATN1		transcription regulator				0.0125	ATP1B3,BASP1,ETV1,IFI16,JUP,NFIC,NPTX1,PDE1B,Tmsb4x (includes others)
SDHA		enzyme				0.041	HMOX1,SLC2A1	137 (7)
NOSTRIN		transcription regulator		-1.881	-1.382	0.00539	CASP3,IL6,KIT,PGF,PLAU
ID3		transcription regulator		-0.096	-0.102	0.00395	Cdkn1c,CSF2RB,FCER1G,FOXO3,IFI16,IL6,IL6R,NR4A3,PIK3R1,PKD2,RELB,SOX13,TNFSF11	115 (9)
PTH1R		G-protein coupled receptor				0.0796	NR4A2,TNFRSF11B,TNFSF11
POU5F1		transcription regulator		0.633	0.381	0.0555	ADORA2A,BID,CASP3,CXCL10,GADD45A,IER5,IER5L,IL6,IRS1,PHC3,PPL,SLC11A1,TBX3,TNFRSF11B,TNFRSF21
CCL20		cytokine				0.119	FCER1G,LACC1,ZC3H12A
TSC2		other		-1.572	-1.123	0.000431	ABCA2,ACSS2,ARSA,CXCL10,DPP7,HMOX1,IDS,IRS1,MAOB,PLAU,Rpl32,SGSH,SLC2A1,SORT1,SPRED2,TPP1,UCP2	189 (18)
ANXA2		other		1.127	1.172	0.00797	GADD45A,IL6,PTGS2,SESN1,ULK2	124 (16)
THRB		ligand-dependent nuclear receptor		-0.217	-0.359	0.0389	ABCD3,AMPD3,CASP3,CEBPA,CXCL10,IL6,LPL,PTGS2,SLC7A11,TNFSF11,UCP2,WNT2B,WNT4	217 (24)
EIF2S1		translation regulator				0.0754	GADD45A,HMOX1,SLC7A11,SOAT2
STK3		kinase				0.119	GPT,IL6
SUMO3		other		-1.767	-1.664	0.00199	CXCL10,HLA-G,HMGA1,IL6,IRS1,TNFRSF21
FEM1A		transcription regulator				0.0483	CXCL10,IL6	121 (12)
PPARA		ligand-dependent nuclear receptor		-1.139	-1.364	0.015	ABCD3,ACSS2,CEBPA,Clec2d (includes others),COX4I1,FABP5,GLUL,GPD2,GPT,HLA-E,HMOX1,HSD17B4,IGFBP6,IL6,LPL,PMVK,PTGS2,TOMM20,TPP1,UCP2	177 (19)
FOXD1		transcription regulator				0.0841	PGF,SLC2A1
JUND		transcription regulator		0.348	0.132	0.00382	COL6A1,CXCL10,HMOX1,IL6,PLAU,PLAUR,SERPINB2,TIMP1	192 (17)
CASC11		other				0.0713	SLC7A11
SAMSN1		other		2.416	1.89	0.017	CXCL10,DAXX,IL6,MERTK,OASL,PTGS2,ZC3H12A	140 (13)
TGFB2-AS1		other		-0.053	0.447	0.0706	ARRDC4,BMPR2,EREG,MN1,WNT2B
Silc1		other				0.0984	CASP3,MEX3A,TIMP1
ETV5		transcription regulator		-0.42	-0.426	0.0028	CAVIN2,CLIC5,CSF3,DPYSL2,FXYD5,IL6,KRT19,LGI3,PLAUR,TNFRSF1B
CX3CR1		G-protein coupled receptor		0.153	0	0.0427	CXCL10,DYNC2H1,HMOX1,IL6,LARS2,MYD88,Rpl29 (includes others),SLC16A6,UNC13B	117 (12)
CDKN2A		transcription regulator		-0.329	-0.282	0.0594	ATAD2,CASP3,CXCL10,GLUL,IL6,IL6R,KIT,PGF,PTGS2,SERTAD1,TGIF1,TNFRSF1B,TP53INP1,TPP1
SIGLEC16		other				0.0713	IL6
INHA		growth factor		-0.986	-0.971	0.000311	COL6A1,CYP1B1,DNAH7,EREG,ITGA9,KIT,KRT19,PIK3CD,PIK3R1,PTGS2,TP53INP1	102 (7)
BCL2L1		other		0.113	0	0.118	CASP3,TIMP1,TNFRSF11B,TNFRSF21
TNFRSF25		transmembrane receptor				0.105	CSF3,IL6
H2AX		transcription regulator				0.0218	GADD45A,RPL10A,RPL13,SLC2A1,SLC7A11
TDO2		enzyme				0.041	PTGS2,SLC7A11
LCN2		transporter		2.073	1.944	0.196	CXCL10,HMOX1,IL6,TNFRSF11B
UPF2		other				0.0841	CXCL10,PTGS2,TNFRSF11B
PIK3CG		kinase		-0.688	-0.649	0.0339	CXCL10,HMOX1,IL17RA,IL6,KIT,PIK3CD,ZNF580	182 (16)
NCSTN		peptidase				0.0984	CEBPA,CSF2RB,FCER1G
SOCS1		other		-1.482	-0.994	0.00665	BID,CSF3,CXCL10,FCER1G,H2-T24,IFI16,IL6,IRS1,MYD88,PTGS2	181 (16)
PLAU	0.829	peptidase		0.417	0.186	0.0245	IL6,PLAU,PLAUR,PLK3,RELB,SLC2A1	182 (20)
SPRY2		other		-0.958	-0.493	0.0136	CXCL10,ETV1,FCER1G,PLAUR,PLVAP,PTGS2,SLC2A1,TRIB2	217 (18)
IRS2		enzyme		0.428	0.342	0.00394	CEBPA,COL6A1,HMOX1,HSPB7,IRS1,LPL,SLC2A1	222 (23)
ATP2B2		transporter		-0.871	-1	0.0517	GADD45A,KIT,RPL22,SOD3
CRHR1		G-protein coupled receptor				0.127	HSD11B1,SLC2A1
PFN2		enzyme				0.105	SLC40A1
CXCL12		cytokine		1.855	1.347	0.000281	ANKRD12,BMP6,CXCL10,F2R,IL6,JUNB,KIT,PCDH1,PKD1,PLAU,Podxl,PTGS2,TIMP1,TNFRSF11B,TNFRSF1B,TNFSF11	141 (15)
CHADL	-0.437	other				0.0713	CADM1,IL6,MN1
NRG1		growth factor		0.077	-0.39	0.000108	CASP3,CAVIN2,COL6A3,FABP5,GLG1,HMGA1,HMOX1,JUNB,L1CAM,NR4A3,PLAU,PLAUR,PTGS2,RAB3A,SGSH,SLC2A1,SLIT2,TNS1,UTRN	212 (18)
SAA1		transporter		1.538	1.231	0.0127	CEBPA,CSF3,CXCL10,IL6,TNFSF11	206 (18)
RIMS1		other				0.105	UNC13B
SIGLEC9		other				0.0713	PTGS2
EGFR		kinase		1.461	0.994	0.000431	A4GALT,ADGRL3,CASP3,CBX5,CELSR2,COL6A1,CXCL10,EIF6,EPPK1,EREG,F2R,GADD45A,HMGA1,IL6,JUNB,PCDH1,PLAU,PLAUR,PTGS2,SLC2A1,SLC7A11,ST3GAL2,ST3GAL4,TNFRSF11B,TNFSF11,TNXB,TUBB4A,WNT4	224 (21)
LINC00278		other				0.0713	EEF2K
Muc16		other				0.105	IL6
ADORA2A	1.215	G-protein coupled receptor		0.862	0.751	0.00551	CD81,COL6A1,CXCL10,HMOX1,IL6,NR4A2,NR4A3,PTGS2,RAB3A,TUBB4A	143 (17)
SMN1/SMN2		other				0.127	DMD,UTRN
ITGAM		transmembrane receptor				0.03	CXCL10,IL6,PTGS2,TIMP1	125 (19)
CX3CL1		cytokine		0.609	0.497	0.0218	BMP6,ETV1,FABP5,HMOX1,IFI16,IL6,LAMC1,SEMA5A,TIMP1	219 (25)
FABP4		transporter		1.332	1.109	0.0384	FABP5,HMOX1,IL6,PTGS2	158 (21)
SRSF1		other				0.078	ACSS2,COL6A1,RPS16,RPS2,Tmsb4x (includes others)
PKD1	-0.492	ion channel		1.802	1.912	0.103	CLCF1,PKD2,PKNOX2,SETD7,SLC40A1,SLC7A11,TNFRSF11B,TNFSF11,TNS1
MGA		transcription regulator		0.874	1.342	0.0373	ARSA,CXCL10,KBTBD11,TCN2,TRIB2
PHLDA1		other				0.0251	IL6,PTGS2,TIMP1	148 (11)
MTTP		transporter				0.115	GPT,HMOX1,SLC7A11
LIPE		enzyme		-0.186	-0.2	0.0446	ACSS2,ADH7,CEBPA,GRB10,IL6,JUP,PTGS2,Scd2	151 (16)
HOXC8		transcription regulator				0.0926	CXCL10,ELMO1,KRT19
TLR5		transmembrane receptor				0.12	CHST12,CSF3,IL6,MYD88
LGALS7/LGALS7B		other				0.0713	IL6,MAOB
IL9R		transmembrane receptor				0.00985	IL6,JUNB,PIM1	133 (16)
CXCR4		G-protein coupled receptor				0.12	CXCL10,IL6,JUNB,Podxl
MAPK9		kinase		1.37	1.129	0.041	DMD,GADD45A,HMGA1,IFI16,IL6,JUNB,LPL,LSM5,SOD3	211 (17)
HSP90B1		other		1.808	1.413	0.0354	IL6,PKD2,RPL12,RPS20,TOMM20
CLOCK		transcription regulator				0.0299	ANKRD12,ARHGEF10,CEBPA,CHST3,EEF2K,F2R,GADD45A,GLIPR1,IL18BP,JUNB,LPIN1,TNFRSF21
LPAR1		G-protein coupled receptor				0.0251	CACNA2D1,IL6,PTGS2	124 (18)
NKX2-3		transcription regulator		-1.739	-1.754	0.0871	BMPR2,CAVIN2,IL18BP,MYD88,Podxl,PTGS2,SLC40A1,SRPX,UNC5A
XIAP		enzyme		-0.084	-0.243	0.0191	CASP3,CSF3,IL6,PTGS2	166 (19)
SELE		transmembrane receptor				0.00985	CSF3,GPT,IL6	193 (14)
SUPT16H		transcription regulator		-0.959	-1	0.0532	AMPD3,C19orf12,KCNQ5,PLAU,SAMD12,TMEM231,UNC5A
PRELP		other				0.0479	COL6A1,IRS1,PGF,TNXB
MET		kinase		0.202	-0.183	0.00293	CEBPA,CYP1B1,GLUL,HMOX1,IL6,MERTK,MPP7,NOTCH4,NPTX1,PIM1,PLXDC2,PTGS2,SERPINB2,TGIF1	178 (15)
CDH1		other		-1.299	-1.342	0.041	CASP3,JUP,KRT19,MMP19,PIK3R1,PLAUR
IL17RB		transmembrane receptor				0.0758	CSF3,IL6
NTN1		growth factor				0.0483	IL6,L1CAM,PTGS2	157 (17)
SSPN		other				0.0339	PTGS2,UTRN
RBM4		other				0.0339	NDRG4,ULBP1
GLI2		transcription regulator		0.285	0.068	0.118	ANO1,CSF3,CXCL10,IL6,IL6R,JUNB
SCO2		enzyme				0.0713	COX4I1
TRIB3		kinase		0.312	0.283	0.0517	CEBPA,LPL,MTHFD2,SLC2A1
ADRB3		G-protein coupled receptor		1.446	1.176	0.00961	IL6,JUNB,PTGS2,UCP2	159 (23)
MAPKAP1		other				0.0251	CXCL10,DAXX,IFI16	92 (7)
PPARGC1A		transcription regulator		-0.055	-0.364	2.01e-06	ABAT,BID,CEBPA,COL6A3,COX4I1,CXCL10,DAXX,DOCK1,ELMO1,FBLN1,HMOX1,IGFBP6,IL6,IRS1,LPIN1,LPL,MAOB,MMP19,MYD88,NFKBID,PIK3R1,PLA2R1,PTGS2,SEMA3C,SEMA3G,SLIT3,SYT7,TIMP1,TNFRSF11B,TNFSF11,UCP2	182 (21)
NR4A2	0.667	ligand-dependent nuclear receptor		1.212	1.039	0.0542	COL6A1,ETV1,HMOX1,IL6,NR4A2,PTGS2
EGR2		transcription regulator		0.733	0.529	0.0277	CDK14,FXYD5,IL6R,LAG3,PASK,PIM1,PLAUR,PPL,RALGAPA1,RFLNB,SLC16A1,TNFSF11,ZBTB20	80 (7)
COL4A3		other				0.0384	LAMC1,PATJ,PTGS2,TIMP1	163 (13)
PIK3R2		kinase				0.0191	CXCL10,PIK3R1,PLAU	171 (12)
CD38		enzyme		0.415	-0.141	0.0148	CHST12,CSF2RB,GLIPR2,IL6,IL6R,P4HA1,PIM1,Scd2,SCEL,SLC2A1	206 (17)
IL36G		cytokine				0.00617	BMP6,CSF3,CXCL10,HMOX1,IL6,PIK3CD,ZC3H12A	127 (13)
IL6R	-0.307	transmembrane receptor		2.3	1.948	0.0191	CXCL10,IL6,IL6R,PTGS2,TIMP1,TNFRSF11B,TNFSF11	139 (18)
RETN		other		1.199	0.934	0.041	FABP5,HMOX1,IL6,LPL,PTGS2	199 (24)
KLF4		transcription regulator		0.115	-0.302	0.00574	CASP3,CEBPA,ETV1,GADD45A,IER5,IL6,IRS1,KRT19,MYD88,NOTCH4,PLAUR,PPL,SERPINB2,SOD3,TBX3,TNFSF11,ZC3H12A	221 (20)
NCOA3		transcription regulator		0.936	0.549	0.124	CEBPA,HMOX1,IRS1,PTGS2,SLC2A1
IL1RAPL1		transmembrane receptor				0.105	IL6
TGM2		enzyme		0.797	0.407	5.46e-05	ACSS2,ATP1B3,CSF3,CXCL10,FCER1G,IL6,KCNQ5,KRT19,LRRK2,MERTK,OASL,PIM1,RFLNB,SERPINB2,SLC16A1,TNFAIP2,TNFRSF11B,TPCN1	198 (18)
ABCG1		transporter		-2.085	-1.957	0.0713	CSF3,IL6,PIK3R1,SLC2A1
RPS6KA4		kinase				0.0841	IL6,JUNB
NOD2		other		2.318	1.947	0.129	ARL5C,CXCL10,IL6,TNFSF11
HDAC6		transcription regulator		0.772	0.655	0.0596	IL6,JUNB,MYD88,PLAU
LDB1		transcription regulator		-0.221	-0.243	0.000696	ARL5C,BMPR2,CASP3,F2R,FBLN1,GRB10,KIT,KLF12,MYH10,NFE2,PDZD2,PIK3CD,PKD2,SERTAD1,SLC16A1,SLC40A1,SMOX,TNFRSF1B,TNS2
UTRN	-0.43	transmembrane receptor				0.0339	BMPR2,UTRN
STAT5B		transcription regulator		-1.482	-1.732	0.0523	CASP3,CD248,CD81,Cdkn1c,FBLN1,GADD45A,GLUL,H2-T22,IL6,KRT19,NR4A2,PIM1,RPL38,TNFSF11
BCL2		transporter		1.426	1.229	0.0758	CASP3,GADD45A,IGFBP6,IL6,PLAUR,TIMP1
ING4		transcription regulator				0.00766	CXCL10,IL6,NFKBID	164 (15)
ARRB2		other				0.115	IL6,JUNB,PTGS2
RPS6KB2		kinase				0.0655	CXCL10,IRS1
S100A8		other		1.461	1.257	0.00418	Cdkn1c,CSF2RB,CXCL10,HMOX1,IL6,KLF15,MCF2L,NR4A3,PLAU,PLK3,ROBO2,UNC5A	137 (16)
ADRA1B	0.582	G-protein coupled receptor				0.0596	FABP5,IL6,NR4A2,Scd2
KCNA1		ion channel				0.105	SLC7A11
MAPK10		kinase				0.0251	CASP3,IL6,PTGS2	175 (17)
MAP2K5		kinase		0.826	0.391	0.0245	ACSS2,NR4A3,PMVK,PTGS2,SOAT2	93 (9)
HOXB5		transcription regulator				0.0655	PLAU,PLAUR
TP73		transcription regulator		-1.083	-1.559	2.6e-05	ADAM23,ARL5C,BID,CADM1,CASP3,Cdkn1c,COX4I1,CXCL10,EREG,FOXO3,GADD45A,IL6,KIT,Meg3,MMP19,PLAU,PPL,RNF144B,SHROOM4,STARD8,TBX3,TBX5,TIMP1,TNFAIP2,TNFRSF1B,TNS2,TPP1,ULK2,WNT4	215 (20)
IFI16	0.694	transcription regulator		2.027	1.616	0.00399	CD81,CXCL10,GADD45A,IFI16,IL6,LPL,MTHFD2,PIM1	188 (20)
MECP2		transcription regulator		1.181	1.195	0.0192	ADORA2A,Bex1,DPYSL2,IL6,IVD,JUNB,Meg3,NXPH3,PATJ,PTGS2,UTRN	153 (18)
GNA12		enzyme		-0.708	-1	0.0713	F2R,IRS1,PIK3CD,PIK3R1,PTGS2
SLC29A1		transporter		-0.788	-1	0.00617	GADD45A,RPL10A,SESN1,TP53INP1
GPS2		transcription regulator		-0.556	-0.254	0.111	CXCL10,IL6,PID1,RNF144B
CDKN1A		kinase		-1.57	-1.407	0.0587	ATAD2,CASP3,CSF3,CYP1B1,GADD45A,IL6,KNTC1,LAMC1,MBNL2,P4HA1,TCN2,TUBB4A,WNT4
LDLR		transporter		0.849	0.849	0.00809	CEBPA,FABP5,GPT,H6PD,IL6,KNTC1,LAG3,LPL,MERTK,PLAU,PSMA7,SLC2A1,TIMP1,UCP2	219 (21)
SOST		other		0.129	0	0.0277	CEBPA,LPL,NKD2,TNFSF11
ADRA1A		G-protein coupled receptor				0.0245	FABP5,IL6,NR4A2,POLA1,Scd2
DNMT3A		enzyme		-0.785	-0.577	0.00491	FABP5,FCER1G,IL6,IL6R,IRS1,P2RY1,PIK3CD,PTGS2,RCAN2,Rps4l,S1PR1,SLIT2,SLIT3,TPCN1	183 (12)
IFIT1		other				0.0713	CXCL10
STIM1		ion channel		1.81	1.48	0.00155	CREB3L1,HMOX1,IL6,JUNB,KLF15,Rpl29 (includes others),RPS19,RPS5
PSEN1		peptidase		0.831	0.896	0.0887	BASP1,CASP3,DPYSL2,F2R,FOXO3,HLA-E,IL6,L1CAM,Meg3,MERTK,PIK3R1,PLVAP,PTGS2,TNXB
TP53BP1		transcription regulator				0.105	CASP3
KCNE3		ion channel				0.114	FABP5,NR4A2,PLK3,PTGS2
ADRA1D		G-protein coupled receptor				0.00491	ADRA1B,FABP5,IL6,NR4A2,POLA1,Scd2
SYK		kinase		1.028	0.971	0.0404	CXCL10,FCER1G,GADD45A,IL6,PIM1,TP53INP1,TRIB2	137 (18)
ADIPOR2		transmembrane receptor				0.0655	PTGS2,UCP2
NFE2L2		transcription regulator		-0.729	-1.244	0.00065	ACSS2,ADH7,AKR1B10,CEBPA,COX4I1,CXCL10,ESD,FOXO3,FSD1L,HLA-E,HMOX1,IL6,IL6R,L1CAM,LPL,MYH10,PIK3R1,PMVK,PSMA7,PTGS2,RAMP2,RGS17,RPL18,RPS16,SLC2A1,SLC7A11,SOD3,TCN2	207 (24)
VDR		transcription regulator		-0.777	-0.902	0.0713	Clec2d (includes others),CXCL10,GADD45A,IL6,LPL,MYD88,PTGS2,RELB,TNFSF11,UCP2,VASP
TPH1		enzyme		0.947	0.447	0.078	HMOX1,IFI16,Mapre2,MPP7,SLC16A6
LTF		other				0.0648	IL6,TNFRSF11B,TNFSF11
HNF4A		transcription regulator		0.862	0.709	0.00114	ACSS2,B9D2,BLVRB,CBX5,Cdkn1c,CEBPA,COX7A2L,CYP1B1,DNAJC28,DOCK1,DUSP19,ELMO1,EPPK1,EREG,FHL3,GPR160,GPT,GTF2I,HLA-G,HOOK3,HSD11B1,HSD17B4,HSPA4L,IER5,IL6,ITGA9,JUNB,KCNQ5,KLF15,LAMC1,LARS2,LSM5,LZTR1,MAOB,MREG,MRTO4,NOP53,OGDH,PATJ,PCDH20,PHKB,POLR1C,PPCS,PPL,PSMA3,PSMD8,PTGFR,PTPRG,RPL12,RPL18,RPS18,RPS20,RPS25,RPS6,SEMA3C,SERTAD3,SGSH,SLC16A6,SLC2A1,SLC38A4,SOAT2,STK19,TNFRSF11B,TPCN1,TRAPPC8,T…	246 (13)
LAMA4		enzyme		-0.526	0	0.019	COL6A3,IL6R,LAMC1,MT-RNR1,MT-RNR2,Scd2,TMOD1,TNFRSF1B,TNFSF11,VASP
FOXO1		transcription regulator		1.727	1.322	0.0362	BID,CXCL10,FABP5,GADD45A,GPD2,HMOX1,IL17RA,IL6,IRS1,JUNB,LPL,NDN,PTGS2,S1PR1,SERPINB2,SESN1,WNT4	151 (18)
ETF1		translation regulator				0.0713	UTRN
B2M		transmembrane receptor				0.0796	FCGRT,HLA-E,IL6
SP3		transcription regulator		0.016	-0.23	0.0272	ADD3,CEBPA,DMD,EREG,F2R,LPL,MAOB,PLAU,PLAUR,PTGS2,TIMP1	228 (18)
SYVN1		transporter		1.539	1	0.0223	ADCY9,ATP1B3,CYB561,CYP1B1,IRAK2,L1CAM,RPL18,SLC16A1,SLC2A1
THRA		ligand-dependent nuclear receptor		0.714	0.505	0.00293	CASP3,CEBPA,COX4I1,CXCL10,GPD2,HMOX1,IL6,JUP,KCNQ5,LPL,RCAN2,SYT12,TOMM20,UCP2	215 (23)
NTRK2		kinase		1.319	1	0.0885	BID,IL6,PIK3R1,RAB3A,SERTAD1
CAPN3		peptidase				0.102	HMOX1,PTGS2
FOXA2		transcription regulator		-1.024	-1.247	0.0124	ACSS2,CEBPA,CREB3L1,CTHRC1,CYB561,FABP5,IL6,LPL,NFKBIE,NR4A2,PIM1,PTGFR,SLC2A1,SOAT2,SOD3,TBX3,THBS3,UCP2,UST	141 (13)
SELPLG		other				0.124	CYP1B1,LAG3,PLAUR
SLIT2	-0.616	other				0.127	SLIT2,SMARCA2
PPIF		enzyme		-0.788	-0.816	0.0485	ADH7,BMP6,CXCL10,IL6,NDN,Rpl29 (includes others)
IDO1		enzyme				0.11	HLA-G,IL6,SLC7A11
KLF3		transcription regulator		0.456	0.687	0.118	ELMO1,FCGRT,GLIPR2,GPD2,IL17RA,KLF12,LRRK2,NEURL3,PATJ,Rpl29 (includes others),TNFRSF21,ZFYVE21
RGS4		enzyme		-1.213	-1.342	0.105	ADAMTSL5,MBNL2,MFAP3L,NR4A2,SLIT3
RAC1		enzyme		1.392	1.131	0.0667	BID,DPYSL2,HMOX1,IL6,IL6R,PLAUR,PTGS2
GFER		enzyme				0.0889	ABCD3,COX4I1,IL6
ERBB4		kinase		-0.201	-0.254	0.0451	CADM1,GADD45A,HMOX1,PTGS2,SLC2A1,Tmsb4x (includes others)	200 (21)
NFYA		transcription regulator				0.0885	GADD45A,JUNB,LPIN1,POLA1,Scd2
TCF20		transcription regulator		0.973	1	0.106	Bex1,NXPH3,PATJ,UTRN
TPSD1		peptidase				0.041	IL6,PTGS2	135 (16)
DCTN4		other				0.105	CXCL10
CEMIP2		enzyme				0.0565	CEBPA,IL6
MAP3K1		kinase		1.744	1.307	0.003	BMPR2,HMOX1,MAOB,PLAU,PLAUR,PTGS2,TIMP1	165 (15)
NRAS		enzyme		0.586	0.808	0.0499	ETV1,IFI16,IL6,Irgm1,PLAU,PON3,PTGS2,SESN1,SLC2A1,SPRED2	204 (22)
SPHK1		kinase		1.77	1.577	0.0332	CASP3,IL6,PTGS2,SLC2A1,TIMP1	180 (20)
SMAD4		transcription regulator		0.974	0.748	0.11	CYB561,DAXX,EREG,GADD45A,HMOX1,KLF15,PLAU,PTGS2,SERTAD1,TBX3,TIMP1
BAX		transporter		1.814	1.432	0.0266	CASP3,CXCL10,ETV1,IL6,TIMP1	196 (21)
ERBB3		kinase		-0.21	-0.277	0.0796	COL6A1,EIF6,HMOX1,PTGS2,TNS1,TNXB
TCF3		transcription regulator		0.268	0.09	0.00382	ARSA,BID,CASP3,Clec2d (includes others),DOCK1,GADD45A,GLUL,HSD11B1,IFI16,IL6,KIT,NDN,NFKBIE,NR4A3,S1PR1,SEMA3G,SOX13,STK17B,SUB1,ZC3H12A	29 (3)
PTGIS		enzyme				0.127	IL6,PTGS2
PIK3R1	-0.292	kinase		1.934	1.619	0.00471	CXCL10,HMOX1,IL6,PIK3CD,PIK3R1,PLAU,PTGS2,SLC2A1	186 (21)
NRG2		growth factor				0.0439	CASP3,HMOX1,JUNB,NR4A3,SGSH	169 (12)
SLC2A1	0.351	transporter		0.121	-0.068	0.0191	HMOX1,PTGS2,SLC2A1,SLC7A11	177 (26)
DRD5		G-protein coupled receptor				0.0565	HMOX1,IL6
ZNF410		transcription regulator				0.105	SERPINB2
USP18		peptidase		-2.348	-1.954	0.0973	CXCL10,IL6,OASL,TNFAIP2
MAGI1		enzyme		-0.803	-0.378	0.0841	ADD3,ATAD2,HSPA4L,MREG,MTHFD2,SLC16A1,SYT12
SOCS3		phosphatase		-2.011	-1.672	0.0662	CXCL10,IL6,IRS1,OASL,PLAUR,TNFRSF1B
IFNE		cytokine				0.0479	CXCL10,HSD11B1,PTGS2,SLC2A1	172 (22)
PGR		ligand-dependent nuclear receptor		0.383	0.474	0.00177	CADM1,CEBPA,COL6A1,COL6A3,DPYSL2,GLUL,GPR160,GRB10,GRIA3,IFI16,IRS1,LAMB2,NDRG4,OASL,PCDH1,PLAU,PTGS2,SLIT2,ST3GAL4,TNFRSF21,TNFSF11,VASP,WNT4	250 (23)
MYOD1		transcription regulator		-0.028	-0.427	0.0841	CBX5,DMD,GADD45A,HSPA4L,IFI16,JUNB,NPTX1,RPL7A,SLC2A1,TNS1
IL1RAP		transmembrane receptor				0.0277	CXCL10,IL6,KIT	146 (18)
SEC63		transporter				0.0339	PKD1,PKD2
MAP3K14		kinase		1.291	0.897	0.0187	CASP3,COL6A3,GADD45A,IL6,NFKBIE,PTGS2,RELB	165 (14)
KDM1A		enzyme		-0.075	0	0.0663	ATAD2,CXCL10,HMOX1,HSD11B1,IFI16,Irgm1,LAG3,MYO1B,OASL,RCOR2,TCN2,TGIF1,UCP2,ZBTB20
TXNRD1		enzyme		-2.265	-1.982	0.055	BLVRB,HMOX1,LPIN1,SLC2A1
OTC		enzyme				0.105	GLUL
ATF1		transcription regulator				0.124	HLA-G,HMOX1,PTGS2
SRC		kinase		1.926	1.507	0.00389	ABCA8,ABCA9,CSF3,CXCL10,F2R,IL6,PLAU,PLAUR,PTGS2,SLC2A1	182 (17)
PTH		other		1.944	1.451	0.00449	ADD3,IL6,IL6R,NR4A2,PLAU,PLXDC2,PTGS2,SORT1,TNFRSF11B,TNFSF11,TNS1,WNT4	157 (19)
S1PR2		G-protein coupled receptor				0.127	PTGS2,TIMP1
MAP2K7		kinase		1.257	1.067	0.011	CXCL10,FCGRT,JUNB,MAOB,PLAU,RPS6	188 (18)
F13A1		enzyme				0.0339	IL6,TNFSF11
MT-CO1		enzyme				0.0713	HLA-G
DSIF (complex)		complex				0.0713	JUNB
BLK		kinase		2.031	1.944	0.0129	CXCL10,IL6,PLAU,TNFAIP2	176 (17)
NHLH2		transcription regulator				0.0223	IL6,NDN,UCP2
SH2D3C		other				0.105	IL6
LMNA		other		-0.119	0	2.38e-05	ARRDC4,CBX5,CEBPA,Dst,EPB41L3,GPT,HMGA1,IER5,IL6,Irgm1,KLF15,LPL,MAP4K2,Mapre2,MXD4,PKD1,PLXDC2,SEMA3G,SMARCA2,SOX13,TBX5,TNS2,TOMM20
ANGPT2		growth factor		2.444	1.939	0.0266	CASP3,EEF1B2,HMOX1,IL6,PLAU,POLA1,PTGS2,RPS6,SOD3,TCN2,TNFSF11	181 (17)
IL17B		cytokine				0.041	CSF3,IL6	158 (10)
IL1RN		cytokine		-1.1	-0.636	0.0294	H6PD,HSD11B1,IL18BP,IL6,L1CAM,OASL,PTGS2,TIMP1	151 (20)
ARG1		enzyme				0.0565	ACSS2,GLUL,IL6,OGDH
INSIG1		other		0.222	0.707	0.00525	ACSS2,CXCL10,FABP5,IL6,LPIN1,LPL,PMVK,Scd2,UCP2	101 (10)
CD3E		transmembrane receptor				0.0565	IL6,PIK3CD,PIK3R1,PTGS2,TNFRSF1B,TNFSF11
ACVRL1		kinase				0.0323	BMPR2,JUP,PLAU,PLAUR
LGALS4		other				0.0713	IL6
ITPR2		ion channel		1.788	1.342	0.061	CXCL10,FCER1G,Irgm1,RPS2,SLC11A1
EZH2		transcription regulator		1.163	1.221	0.00349	CABLES1,CEBPA,CSF3,CXCL10,CYP1B1,EREG,FBLN1,FOXO3,IL6,IL6R,KIT,Meg3,NKD2,PCDH20,PGF,PTGS2,Rian,RPL10A,RPL13,SLC7A11,TBX3,ULBP1	198 (23)
CYBB		enzyme		2.219	1.964	0.0488	CXCL10,IL6,KIT,PTGS2	140 (17)
CRH		cytokine		1.515	1.286	0.0639	IL6,JUNB,PTGS2,RAMP2,SLC2A1
IL32		cytokine		0.306	0.091	0.105	IL6,PTGS2,TNFRSF11B,TNFSF11
EP300		transcription regulator		2.211	1.763	0.0116	ADORA2A,CEBPA,CSF3,H6PD,HLA-G,HMOX1,HSD11B1,IGFBP6,IL17RA,IL6,ITGA9,JUP,KCNIP3,MCF2L,PIM1,PTGS2,SLC2A1,SLC7A11,ULK2,UTRN	229 (25)
NCOA2		transcription regulator		0.673	0.293	0.000331	CEBPA,CXCL10,CYP1B1,F2R,GPD2,HSD11B1,IL6,KRT19,LPIN1,LPL,NR4A2,NR4A3,OASL,PTGS2,SOD3	264 (25)
TAC1		other		2.177	1.73	0.00145	CASP3,CXCL10,HMOX1,IL6,PTGS2,SERPINB2,SOX13,TNFRSF11B,TNFSF11	148 (18)
SNCA		enzyme		-1.606	-1.517	0.0778	CASP3,CTHRC1,ERC2,GADD45A,IDS,IL17RA,IL6,LRRK2,NPTX1,NR4A2,PLAUR,PLK3,PSMA3,PTGS2,RAB3A,TGIF1
UCP1		transporter		0.304	0.208	0.0178	CASP3,CXCL10,GADD45A,IL6,MTHFD2,NUDT19,SMOX,Snhg12,SOAT2,UCP2	150 (13)
F7		peptidase		1.402	1.096	0.0127	GADD45A,IL6,PLAUR,PTGS2,SERPINB2	170 (15)
HOXA9		transcription regulator		1.342	1.109	0.0474	ADD3,FCGRT,JUNB,KIT,PCDH1,PIK3CD,PIM1,PTPRG,Tmsb4x (includes others)
OCLN		other				0.105	CSF3,CXCL10
FBXO32		enzyme		-1.008	-1.153	0.0128	CADM1,GADD45A,HSPB7,IL6,KRT19,PTGS2,SERPINB2
AHR		ligand-dependent nuclear receptor		1.297	1.023	0.000635	A4GALT,BASP1,BMPR2,CEBPA,COL6A1,COL6A3,CSF2RB,CXCL10,CYP1B1,EEF2K,EREG,FBLN1,GADD45A,IL6,JUNB,KIT,LAMB2,NPTX1,PIM1,POLA1,PTGS2,SERPINB2,SLC2A1,SLC40A1,SLC7A11,SRPX,SYT12,SYT7	219 (20)
Saa3		other				0.0178	CSF3,TNFRSF11B,TNFSF11,WNT4
PRB1/PRB2		other				0.0713	SERPINB2
MAP4K4		kinase		1.347	1.89	0.0475	CEBPA,GLUL,H6PD,IVD,OGDH,ST3GAL2,ST3GAL4
DKK1		growth factor		1.464	1.671	0.0339	BMP6,PTGS2,RELB,SLC7A11,TBX3,TIMP1
CMTM3		cytokine		2.218	1.89	0.0162	FERMT3,GADD45A,HMOX1,HSPA4L,IER5,IER5L,SMOX
DPP4		peptidase		1.453	1.287	0.0191	CSF3,CXCL10,IL6,PLAU,TIMP1	177 (19)
BMAL1		transcription regulator		0.832	0.762	0.078	CEBPA,GPT,HLF,HMOX1,LPL
N4BP1		enzyme		-1.45	-1.172	0.00961	CSF3,IL6,JUNB,RELB	203 (15)
AGTR1		G-protein coupled receptor				0.0596	CASP3,HMOX1,IL6,PTGS2
ETV6		transcription regulator		-2.36	-1.982	0.0565	CASP3,CXCL10,IFI16,MYD88,OASL
FGF8		growth factor		0.305	0.128	0.0485	CSF3,FBXL16,RGS12,SUB1,TNFRSF11B,TNXB
ARIH1		enzyme				0.0122	CXCL10,IL6	93 (11)
WDR77		transcription regulator				0.0758	CSF3,CXCL10,IL6
GRIN2A		ion channel		0.202	0.378	0.017	ADORA2A,CSF2RB,LRRK2,PEAK1,RPL12,SEMA3G,SOX13
DDOST		enzyme				0.0655	CXCL10,IL6
CAMP		other		-0.214	-0.47	0.0796	CXCL10,IL6,MYD88,NOTCH4,PTGS2,TNFAIP2
TNK1		kinase				0.111	IFI16,IL6
CD163		transmembrane receptor				0.0841	HMOX1,IL6
PLIN2		other				0.0713	IL6,UCP2
PTPRJ		phosphatase		1.641	1.134	0.00269	FCER1G,IL6,MERTK,OASL,PLAUR,PTGS2,ZC3H12A	160 (17)
OGT		enzyme		-0.375	-0.457	0.0165	CSF3,HMGA1,IL6,JUP,LPL,OGDH,PCDH20,PSMA3,SERPINB2	219 (19)
HNRNPA2B1		other				0.0471	CADM1,IDS,IL6,JUP,P4HA1,SRPX,UTRN,WNT4	176 (7)
APOE		transporter		-1.253	-0.793	0.000856	ABCA2,CASP3,CREB3L1,CSF2RB,F2R,FABP5,GLUL,GRIA3,HMOX1,HSD11B1,IGFBP6,IL6,IL6R,LPL,MYO1B,PLAU,PTGS2,RPL10A,SLC16A1,TIMP1,UCP2	186 (22)
BIRC2		enzyme				0.127	CSF3,IL6
MAP2K6		kinase				0.0264	CXCL10,IL6,IRS1,PLAU,PTGS2,RELB	147 (17)
GRB14		other				0.0713	IRS1
TRADD		other				0.0713	IL6,RND1,TNFAIP2
STK11		kinase		-0.232	-0.373	0.019	CEBPA,CSF3,EREG,FOXO3,GADD45A,GRIA3,IL6,JUNB,KLF12,KLHL29,NR4A2,POLR1C,PTGS2,RPS6,STK17B	168 (20)
LPAR2		G-protein coupled receptor				0.00418	IL6,PTGS2,SIVA1	190 (23)
RTN4R		transmembrane receptor				0.0758	IL6,PTGS2
SND1		transcription regulator		-1.386	-1.528	0.0416	APLP1,EREG,ETV1,IFI16,LRRK2,PTGS2,Rian,TNFRSF21,ZNF616
TBX21		transcription regulator		1.183	1.067	0.0905	CHST3,CXCL10,IL6R,LAG3,SLC40A1,TNFSF11
CSNK2A2		kinase				0.0565	FOXO3,JUP
NLRP12		other				0.103	HLA-E,HLA-G,IL6
PIK3CB		kinase				0.0926	RPS6,SLC2A1
MAT2A		enzyme				0.0565	HMOX1,LAG3
LUC7L3		other				0.0713	PTGS2
TACR1		G-protein coupled receptor				0.119	IL6,PTGS2
GDNF		growth factor				0.0587	CASP3,DPYSL2,KIT,TUBB4A,VASP
FAS		transmembrane receptor		1.286	1.31	0.000609	BID,CASP3,COL6A1,COL6A3,CXCL10,FOXO3,GLIPR1,GRIA3,IL17RA,IL6,MERTK,NFKBIE,NR4A2,PIK3CD,PLAU,RND1,RRAGD,SERPINB2,STK17B,TNFRSF11B,TNFRSF1B	116 (13)
STEAP3		transporter		0.119	0.707	0.000508	ADORA2A,BMP6,CYP1B1,KLF15,NR4A3,P4HA1,PIK3R1,S1PR1
TNFRSF12A		transmembrane receptor				0.119	CXCL10,IL6
VLDLR		transporter				0.0926	IL6,SLC2A1
ASAH1		enzyme				0.119	NR4A2,NR4A3,RELB
USP19		peptidase		-1.791	-1.96	0.0145	CXCL10,FOXO3,IL6,KLF15	177 (19)
KEAP1		other				0.055	AKR1B10,HMOX1,IL6,SLC7A11
NEK6		kinase				0.00766	CXCL10,IL6,PTGS2	73 (7)
RB1		transcription regulator		0.024	-0.046	0.0391	ATAD2,CASP3,CBX5,Cdkn1c,CEBPA,COX4I1,CSF3,GADD45A,GPR160,IL6,JUNB,KIT,LAMC1,NR4A2,NR4A3,PIM1,RAMP2,RELB,TNFRSF1B	188 (19)
FSCN1		other				0.102	CXCL10,SLC7A11
CST5		other		-0.662	-0.302	0.0713	DOCK5,EEF1B2,LAMC1,MRTO4,NOP53,PPL,PRPF8,SLC7A11,SYT7,TGIF1,VASP
POLA2		enzyme				0.105	POLA1
MAP3K8		kinase		1.861	1.751	0.00449	CLIC5,CSF3,GPR160,IER5,IL6,JUNB,P2RY1,PTGS2,RAB3A,SESN1,STK17B	178 (17)
PLEKHA1		other				0.105	SLC2A1
HNF1B		transcription regulator		1.075	0.822	0.0359	GADD45A,GPR160,NFKBID,PKD1,PKD2,PLAU,PLAUR,SEMA3C,SOAT2
JAK2		kinase				0.0562	CXCL10,IL6,NDN,PTGS2,Rps4l,SLC11A1,TP53INP1,TRIB2
HSPB8		kinase		1.279	1	0.0245	BMPR2,IL6,LPIN1,SLC2A1
NR1I2		ligand-dependent nuclear receptor		0.096	-0.049	0.078	CEBPA,CSF3,FMO5,GLUL,IL6,MYD88,PTGS2,TCN2,TNFRSF11B
MMP8		peptidase				0.105	CXCL10,IL6
NTRK1		kinase		1.866	1.897	0.105	ADGRL3,COL6A3,GADD45A,HSPB7,ITGA9,KNTC1,MAOB,MTHFD2,SEMA3C,TMOD1,TRIB2
GADD45A	0.684	other				0.0483	GADD45A,IL6,PIK3CD	164 (18)
CCL5		cytokine		1.734	1.195	0.00319	CYP1B1,F2R,HMGA1,IL6,MMP19,PLAUR,SERPINB2,VASP	160 (19)
APC		enzyme		-0.017	0.128	0.016	EREG,GLUL,IL6,LPL,MAOB,OGDH,PTGS2,TBX3,TIMP1,TNFRSF11B,TNFSF11	245 (23)
PTPN11		phosphatase		-0.877	-0.885	0.000143	CEBPA,CSF3,IFI16,IL6,KIT,MMP19,MXD4,OASL,PIM1,PLAUR,SUB1,TNFRSF1B	214 (20)
EBF1		transcription regulator		1.117	0.798	0.0713	CEBPA,CXCL10,IL6,IRS1,MYD88,PIK3CD,PIK3R1,TNFSF11
IKBKG		kinase		2.148	1.579	4.63e-05	AMPD3,CXCL10,EREG,GPT,IFI16,IGFBP6,IL6,JUNB,RELB,SEMA3C,SERPINB2,SOD3,TNFAIP2,TNFRSF1B	201 (16)
GRAMD4		other				0.0713	IL6
OXTR		G-protein coupled receptor				0.0841	LPL,TNFSF11
FKBP5		enzyme				0.105	LPL,SLC2A1,UCP2
SELP		transmembrane receptor		1.301	1.067	0.0384	CYP1B1,GPT,IL6,PLAUR	177 (10)
AIP		transcription regulator				0.0809	CASP3,CYP1B1,PDE1B,S1PR1
CD276		other		-0.035	0.152	0.0483	COX4I1,CXCL10,KIT,L1CAM,RPS6	207 (14)
EGR1		transcription regulator		1.705	1.171	0.00274	CASP3,Cdkn1c,EREG,GADD45A,HMOX1,IL6R,JUNB,MAOB,PLAU,PTGS2,TIMP1,TNFSF11,WNT4	218 (17)
LEPR		transmembrane receptor		-0.164	-0.288	0.112	IL18BP,IL6,LPL,MMP19,STK17B,TIMP1,TP53INP1,UCP2
HBEGF		growth factor		1.495	1.254	0.028	EREG,GLUL,IL6,MYH10,MYO1B,PTGS2,ROBO2	207 (21)
Cyp2c70		enzyme				0.0379	CXCL10,KRT19,TIMP1
NRP1		transmembrane receptor				0.105	COL6A3,IL6,MAP3K20
CCN2		growth factor		-0.355	-0.64	0.0339	CAVIN2,IL6,MBNL2,P4HA1,PTGFR,RAMP2,TIMP1	183 (12)
PHEX		peptidase				0.0926	TNFRSF11B,TNFSF11
PDK1		kinase		-0.784	-1.067	0.124	ARSA,PIK3R1,TNXB,VASP
SCD		enzyme		-1.377	-1.191	0.0129	ADH7,CXCL10,CYP1B1,FABP5,GADD45A,IL6,LPIN1,LPL,Scd2,SLC2A1,UCP2	177 (23)
CD200R1		transmembrane receptor		-0.926	-0.849	0.105	CSF2RB,IL6,JUNB,RELB
MYRF		transcription regulator		1.051	1	0.118	CHMP4C,JUNB,PLAUR,TNFRSF21
RRAS2		enzyme		1.646	0.905	0.00184	ADRA1B,COL6A3,CSF3,NFKBIE,NR4A3,OASL,PCDH1,PGF,PLAU,SEMA3E,SLIT2	90 (7)
BTK		kinase		2.007	1.568	0.0187	CEBPA,CXCL10,FABP5,HMOX1,IL6,MTHFD2,PIM1,RELB	177 (17)
CXCL2		cytokine				0.127	CXCL10,IL6
NLRP3		enzyme		0.317	0.366	0.0119	COX7A2L,CSF3,CXCL10,HMOX1,IL17RA,IL6,NFKBID,NFKBIE,PTGS2,RELB,TIMP1	166 (14)
ERG		transcription regulator		-0.116	-0.585	6.19e-06	APLP1,ARHGAP31,DOCK1,ELMO1,EPB41L3,F2R,GADD45A,GPR160,IFI16,IL6,LRRK2,NDN,NFKBID,NR4A2,PIM1,PLAU,PLAUR,PTPN6,RCAN2,Rian,RPL22,RPS11,SLIT2,TNFRSF21,UTRN,WNT2B,ZNF616	212 (16)
SMAD3		transcription regulator		0.068	-0.462	0.000508	ACSS2,ADAM23,BMP6,COL6A1,COL6A3,CXCL10,EREG,FOXO3,HMOX1,IL6,JUNB,LAMC1,MMP19,PTGS2,RPS6,RPS8,S1PR1,Scd2,TBX3,TIMP1	219 (22)
SPARC		other		-1.996	-1.941	0.425	BID,IL6,SLC7A11,TBX3
RBP3		transporter				0.0796	JUNB,PIM1,STK17B
EREG	0.822	growth factor		2.163	1.963	0.0109	EREG,IL6,PGF,PTGS2	211 (21)
INSR		kinase		0.152	-0.264	0.00287	CEBPA,COL6A3,COX4I1,CYP1B1,EREG,ETV1,FBLN1,GADD45A,GRB10,HSD17B4,IL6,IRS1,JUNB,KIT,MAOB,Meg3,NDN,OGDH,PANK3,PIM1,RPL7A,RPS16,SLC2A1,TGIF1,UCP2,ULK2	223 (26)
BMX		kinase				0.0191	IL6,TIMP1,TNFRSF1B	228 (21)
LY6E		other				0.0379	IL6,IRAK2,RELB
ARRB1		transcription regulator				0.0127	IL6,JUNB,LPL,PTGS2,TNFSF11	150 (20)
ANGPTL3		growth factor				0.0483	ACSS2,BMP6,TNFRSF11B
LTBP2		other				0.0713	CEBPA,IL6
DDIT3		transcription regulator		1.856	1.741	0.11	CEBPA,H6PD,HMOX1,IL6,IRAK2,MTHFD2
USP37		peptidase		1.058	1	0.0818	CEBPA,IL6,SEMA3G,SLC7A11,TUBB4A,ULBP1
NR4A1		ligand-dependent nuclear receptor		-1.072	-0.97	0.0354	CEBPA,COL6A1,HMOX1,IL6,JUP,KCNIP3,LPIN1,LPL,NR4A2,NR4A3,OGDH,PHKB,UCP2	192 (23)
CRADD		other				0.105	IL6
ARNT2		transcription regulator		0.632	0	0.118	GLUL,IFI16,IL6R,NAALAD2,NFE2,Rpl29 (includes others),SLC2A1,SYT7
PDE10A		enzyme				0.0758	GPT,IL6
NFATC1		transcription regulator		2.41	1.949	0.0475	CYP1B1,HMOX1,IL6,PTGS2,SLC7A11,TNFSF11,UTRN	154 (20)
FAIM		other				0.105	GPT
PTCD1		other				0.0655	MT-RNR1,MT-RNR2
IKZF1		transcription regulator		0.498	1.01	0.0164	ABCA9,CSF3,DOCK1,FOXO3,IFI16,IL6,JUP,KIT,MYO1B,NFE2,SEMA5A,SGSH,SLC2A1,WDFY3	107 (10)
PEMT		enzyme				0.0926	GPT,TIMP1
YAP1		transcription regulator		0.882	0.461	1.06e-14	ATAD2,CASP3,CAVIN2,COL6A1,CSF3,ECHDC1,GADD45A,HLA-E,IL6,LAMC1,LPL,P4HA1,POLA1,PTGFR,PTGS2,RPL10A,RPL11,RPL12,RPL13,RPL14,RPL18,RPL22,Rpl29 (includes others),Rpl32,RPL35,Rpl36,RPL38,RPL39,RPL7A,RPS11,RPS16,RPS17,RPS18,RPS19,RPS2,RPS20,RPS25,RPS3,RPS5,RPS6,RPS7,RPS8,RPS9,SMARCA2,THBS3,TIMP1,UCP2	234 (19)
CEBPD		transcription regulator		1.263	0.886	0.0602	COL6A1,COL6A3,IL6,LAMC1,PTGS2,SLC2A1,TNFSF11
MYLK		kinase				0.105	CASP3
MOGAT1		enzyme				0.0758	CXCL10,TIMP1
APOA1		transporter		-1.177	-1.053	0.0926	IL6,MYD88,PTGS2,SLC2A1
BARX2		transcription regulator				0.0713	CTHRC1,L1CAM,TIMP1
MECOM		transcription regulator				0.0841	Cdkn1c,CEBPA,RPS6
FASN		enzyme		-0.534	-0.762	0.0552	IL6,LPL,LRRK2,PTGS2,SLC7A11
FOXC2		transcription regulator		0.29	-0.13	0.0471	CASP3,CEBPA,IRS1,LPL,PTGS2,TNFSF11	218 (18)
HECTD2		enzyme				0.0277	CXCL10,PTGS2,TNFAIP2
Igkv1-117		other				0.0655	JUNB,RELB
IL18RAP		transmembrane receptor				0.041	IL6,PTGS2	144 (18)
ACOD1		enzyme				0.115	CXCL10,IL6,RNF19B
ITGA3		other				0.0758	PLAU,PTGS2
ITGB3		transmembrane receptor				0.12	PLAU,PLAUR,PTGS2,TIMP1
KDR		kinase				0.0565	HMOX1,LAG3,PIM1,PTGS2
KNG1		other				0.0796	IL6,PTGS2,TNFSF11
MC1R		G-protein coupled receptor				0.0142	CXCL10,NR4A2,NR4A3	179 (17)
MYB		transcription regulator		-0.383	-0.637	0.103	CSF3,IL6,KIT,MFAP3L,NEURL3,POLA1,PTGS2,ZC3H12A
NMBR		G-protein coupled receptor				0.105	IL6
Pla2g2a		enzyme				0.0713	PTGS2
PLA2G2A		enzyme				0.127	IL6,PTGS2
SORL1		transporter		-0.298	-0.832	0.0011	COL6A1,CTHRC1,FBLN1,HLA-E,LAMC1,LPL,NXPH3,PGF,PLAU,ROR2,SEMA3E,SEMA3G,TNFRSF11B
STS		enzyme				0.0758	IL6,IRS1,UCP2
ETS2		transcription regulator		1.851	1.432	0.0681	CSF3,HMOX1,JUNB,PLAU,TNFSF11
TAL1		transcription regulator		-0.443	-0.447	0.0565	ARSA,BTBD3,DOCK1,HLA-E,KIT,NDN,NR4A3,P2RY1,SERPINB2,ZC3H12A
TNKS		enzyme				0.0655	IL6,SORT1
ARL5B		enzyme				0.0339	CXCL10,IL6	97 (7)
SASH1		other		2.181	1.633	0.0202	CXCL10,DAXX,IL6,MERTK,OASL,PTGS2	88 (7)
SIRT1		transcription regulator		1.716	1.98	0.011	ANO1,CD81,COX4I1,FOXO3,GADD45A,HMOX1,IL6,Irgm1,NFKBIE,PANK3,PHKB,RELB,RPL10A,RPL13,Scd2,SLC2A1,SLC7A11,SOD3,TNFSF11,UCP2	178 (23)
ADAMTS12		peptidase				0.0595	CXCL10,IL6,TNFAIP2
RSL1D1		other				0.105	PLAU
C5AR2		G-protein coupled receptor				0.119	CSF3,IL6
ADGRE2		other		0.012	0	0.0339	COL6A1,COL6A3,GLUL,HMOX1
GPR32		G-protein coupled receptor				0.105	IL6
NLRC5		transcription regulator		1.363	1.067	0.0119	HLA-E,HLA-G,IL6,TIMP1	173 (15)
TMEM9B		other				0.105	IL6
TBC1D23		other				0.105	IL6
LRP1B		transmembrane receptor				0.0683	CSF3,IL6,PIK3CD
RPS6KA5		kinase				0.0447	IL6,JUNB,PTGS2	196 (19)
ATG2B		transporter				0.105	GPT
UACA		other				0.0483	GPT,IL6
MANF		other		-0.813	-0.882	0.0359	CASP3,FOXO3,IL6,LPIN1
NPFF		other				0.0191	CEBPA,PIK3R1,SLC2A1	89 (7)
IFNL4		cytokine				0.0841	CXCL10,OASL
ABCA1		transporter		-1.836	-1.814	0.00253	ABCA8,CSF3,IL6,MYD88,PIK3R1,PTGS2,SLC2A1	148 (21)
GRB10	-0.777	other				0.0167	GRB10,IRS1,KIT	154 (11)
RIPK1		kinase		-0.046	-0.144	0.0339	CASP3,CSF2RB,CSF3,CXCL10,IL6,RPS6	192 (20)
SMPD1		enzyme		1.609	1.364	0.0297	CLCF1,CSF3,IL6,MYD88,SLIT2	122 (13)
TCF12		transcription regulator		0.711	0.651	0.0471	ARSA,GLUL,NFKBIE,NR4A3,S1PR1,SOX13,STK17B,ZC3H12A	29 (3)
RPTOR		other		1.071	0.788	0.0266	COX4I1,CYP1B1,IL6,IRS1,PMVK,PTGS2,RPS6,SLC2A1,SPRED2	224 (20)
BLM		enzyme		0.27	0.447	0.00965	CADM1,HMOX1,ITGA9,L1CAM,TBX3
PRNP		other		-0.111	-0.169	0.0713	CASP3,IL6,IRS1,PIK3R1,PLAUR,SOD3
HTT		transcription regulator		-0.495	-0.614	4.82e-06	ADAM23,ADCY9,ADORA2A,AMPD3,BASP1,BID,CASP3,CBX5,CEBPA,COL6A1,COL6A3,COX4I1,EPB41L3,ETV1,FOXO3,GLUL,GPD2,HMGA1,IFI16,INPP4B,JUNB,JUP,LPCAT2,NFIC,NPTX1,NR4A2,P4HA1,PDE1B,PLAUR,RGS9,Scd2,SESN1,SETD7,SLC2A1,SLC40A1,SMOX,SORT1,ST3GAL2,ST3GAL4,Tmsb4x (includes others),UST	243 (22)
MAPK7		kinase		2.111	1.596	0.00449	ACSS2,CXCL10,HMOX1,IL6,PMVK,PTGS2,SERPINB2,SOAT2	183 (16)
LMO2		transcription regulator		-0.542	-0.538	0.000246	ARL5C,BMPR2,CASP3,F2R,FBLN1,GRB10,KIT,MYH10,NDN,NFE2,PDZD2,PIK3CD,PKD2,SERTAD1,SLC16A1,SLC40A1,SMOX,TNFRSF1B,TNS2
APEX1		enzyme				0.0889	IL6,JUNB,PTGS2
CENPJ		transcription regulator				0.041	CASP3,IL6	103 (11)
MAP2K3		kinase		1.487	1.103	0.0552	CXCL10,IL6,MAOB,PLAU,PTGS2
TOR1A		enzyme				0.111	BASP1,SETD7
IL13		cytokine		2.06	1.576	0.00172	ADORA2A,BID,CASP3,CEBPA,CXCL10,HMOX1,HSD11B1,IL6,MERTK,MN1,NFE2,PCDH1,PID1,PLAU,PTGS2,SLC16A6,SORT1,TIMP1,TNFRSF11B,TNFRSF1B,TNFSF11,TNS1,TNXB	159 (19)
TAFAZZIN		enzyme		0.958	0.705	0.000136	BASP1,CASP3,CYP1B1,HMOX1,IFI16,IL6,IRAK2,Irgm1,IRS1,KIT,KRT19,P4HA1,PIK3R1,PSMA7,PSMD8,PTGS2,S1PR1,SEMA3C,SLC2A1,SLC40A1,TIMP1	179 (23)
S1PR1	-0.457	G-protein coupled receptor		-0.072	-0.124	0.03	IL6,JUNB,PTGS2,S1PR1	149 (20)
PRKCB		kinase		1.398	1.195	0.114	FOXO3,IL6,PTGS2,RELB
CTSK		peptidase				0.127	IL6,PTGS2
BID	0.483	other		1.384	1.067	0.0083	BID,GPT,IL6,TIMP1	197 (16)
PTPN6	0.702	phosphatase		0.695	0.794	0.00617	CASP3,CXCL10,IL6,PTPN6,SUB1,TIMP1,TNFRSF1B	148 (17)
HDAC4		transcription regulator		0.839	0.863	0.00872	CACNA2D1,CDKL5,DMD,GADD45A,IL6,MYH10,NR4A2,PTGS2,SERPINB2,SLC2A1	130 (12)
LACTB		peptidase				0.0758	GLIPR1,IL6,TNFRSF11B
NR0B2		ligand-dependent nuclear receptor		-2.044	-1.706	0.0624	CEBPA,CXCL10,GPT,IL6,LPIN1,NFKBID,PIK3CD,TIMP1
ILF3		transcription regulator		-1.082	-0.815	0.00259	ABCA9,ACSS2,CXCL10,FABP5,IL6,LPL,NFKBIE,PLAU,PLAUR	193 (17)
NFATC2		transcription regulator		0.641	0.35	0.081	CASP3,CXCL10,DAXX,IL6,MERTK,OASL,PDZD2,PTGS2,RELB
PLEKHA2		other				0.105	SLC2A1
TRPV4		ion channel		2.267	1.982	0.0384	CXCL10,HMOX1,IL6,TIMP1	203 (23)
CBR1		enzyme				0.105	PTGS2
PLG		peptidase		1.553	0.963	0.0026	DOCK1,ELMO1,IL6,MERTK,PLAU,PTGS2,TNFRSF11B,TNFSF11	127 (17)
PDPK1		kinase		0.607	0.456	0.00351	CXCL10,FOXO3,IL6,S1PR1,SERPINB2,TNFSF11	159 (22)
PTHLH		other		1.815	1.558	0.0323	Cdkn1c,IL6,PLAU,PTGS2,TNFRSF11B,TNFSF11	193 (19)
IL17RA	0.462	transmembrane receptor				0.105	CSF3,IL6,TIMP1
ARID1A		transcription regulator		-0.188	-0.32	0.011	CAVIN2,DZIP3,EREG,F2R,FBLN1,GLG1,GLIPR2,IFI16,JUP,KIT,KRT19,L1CAM,P4HA1,PLAU,PTGFRN,RAMP2,SERTAD1,SOD3,TNFRSF11B,WNT2B,WNT4	237 (17)
LETMD1		other				0.0841	IL6,PTGS2
CASR		G-protein coupled receptor		-0.79	-1.134	0.0683	Clec2d (includes others),CXCL10,GADD45A,LPL,MYD88,PTGS2,UCP2
IL11RA		transmembrane receptor				0.0754	IL6,JUNB,PIM1,TIMP1
RALA		enzyme				0.102	PLAU,PLAUR
GABPA		transcription regulator				0.041	COX4I1,HMOX1,SLC7A11,SOD3,UTRN	67 (7)
NPC2		transporter				0.0713	COX4I1,IL6,PTGS2
IFNB1		cytokine		1.633	1.391	0.0429	CASP3,CXCL10,DAXX,F2R,IFI16,IL6,Irgm1,MYD88,NFKBIE,NPTX1,PTGS2,SERPINB2,TIMP1	132 (18)
EIF4E		translation regulator		2.088	1.408	3.85e-05	CEBPA,DAXX,EREG,HLA-G,HMOX1,IFI16,LAG3,LSM5,PGF,PIM1,PLAUR,PRPF8,REPS2,RPL10A,RPL35,SERTAD1,SIVA1,SLC11A1	79 (7)
GRIN3A		ion channel		0.782	1.414	0.0154	ETV1,GPD2,GRB10,LRRK2,MTHFD2,PTGS2,RCAN2,ROBO2
PON1		phosphatase				0.0841	HMOX1,IL6
THEM4		enzyme				0.0713	PTGS2
AQP4		transporter				0.0483	IL6,SLC2A1
HIVEP3		transcription regulator				0.0167	JUNB,SLIT3,TNFSF11
VEGFD		growth factor				0.0841	IL6,PTGS2
PRDM1		transcription regulator		-2.064	-1.96	1	CSF3,IL6,LAG3,PTPN6,TNFRSF1B
IL6ST		transmembrane receptor		1.219	1	0.00883	IL6,IL6R,JUNB,PIM1,TIMP1,TNFRSF1B,TNFSF11	209 (20)
SDC1		enzyme				0.119	IL6,JUNB
NOS2		enzyme		1.308	1.225	0.054	CASP3,COX4I1,GPT,HMOX1,IL6,IRS1,PTGS2,SLC40A1,TIMP1
DNMT3B		enzyme		0.46	0.707	0.0114	CBX5,CYP1B1,FBXL16,IL6,KIT,LACC1,RCAN2,RPL10A,RPL13,S1PR1,SLC7A11
mir-10 (includes others)		microRNA		0.038	0.391	0.0935	BMPR2,HMOX1,IL6,IL6R,MYD88,PSMD8
MIR6869		microRNA				0.105	IL6
FOSB		transcription regulator				0.103	CEBPA,SERPINB2,TIMP1
CPT1B		enzyme		-0.191	0	0.0764	COX4I1,IRS1,LPL,OGDH,PHKB,PIK3CD,PIK3R1,RPS6,SHC2
RUNX2		transcription regulator		0.721	0.468	0.112	CEBPA,NUDT12,PLAU,TIMP1,TNFRSF11B,TNFSF11
KRT17		other				0.105	CSF3,CXCL10,IL6
IL15		cytokine		1.846	1.41	0.0299	CASP3,CSF3,CXCL10,DARS2,DPYSL5,GPD2,HMOX1,IL6,JUNB,KIT,MAPKAPK3,MYD88,PIK3R1,PIM1,RPS6,S1PR1,SLC16A1,TIMP1,TNFSF11	150 (18)
DRP2		other				0.00592	DMD,UTRN
BMP7		growth factor		-1.405	-1.609	0.0362	ADORA2A,BMPR2,CEBPA,EREG,GLUL,GRB10,IGFBP6,IL6,IRS1,PIK3R1,TIMP1	145 (18)
BMP6	-1.012	growth factor		1.959	1.715	0.00341	ADD3,CAVIN2,CYP1B1,HMOX1,IL6,MYH10,PTGS2,SCEL,TIMP1	165 (24)
TCF7L2		transcription regulator		0.393	-0.315	0.0214	APLP1,ARHGEF10,Cdkn1c,CEBPA,CSF3,GLUL,IRS1,LGI3,MFAP3L,NUDT4,PKD1,PLAU,PLAUR,PTGS2,STK17B,TGIF1,TNS1,VASP	242 (14)
GBX2		transcription regulator				0.0517	ELMO1,ERC2,SLIT3,TNFRSF21
ELF4		transcription regulator				0.124	IL6,KIT,MAPKAPK3
CNR1		G-protein coupled receptor		-0.675	-0.911	0.0483	COX4I1,CXCL10,IL6,NDN,PLAU,PTGS2,SLIT2,TIMP1	152 (17)
ARHGDIB		enzyme				0.105	PTGS2
HNRNPK		other		0.16	0.128	0.00143	CAVIN2,LPIN1,PTGS2,TCN2,Tmsb4x (includes others),UCP2,ZBTB20
TBK1		kinase		2.031	1.722	0.00596	CXCL10,H2-T24,HLA-E,IFI16,IL6,OASL,PTGS2,SLC2A1,ZC3H12A	125 (13)
TFPI2		other				0.0683	CXCL10,IL6,JUNB
TPST1		enzyme				0.0713	IL6
BTG2		transcription regulator		-0.332	-0.152	0.0127	HMOX1,IGFBP6,IL6,RELB,TIMP1	197 (16)
FOXO3	-0.764	transcription regulator		-0.081	-0.222	0.003	BID,CXCL10,FABP5,FOXO3,GADD45A,GLUL,GTF2I,IL6,IRS1,JUNB,MTHFD2,MXD4,PLAU,SESN1,SLC40A1,SLIT2,TNFRSF1B,TP53INP1,UCP2	231 (21)
HGF		growth factor		1.75	1.095	0.00165	ADORA2A,CLCF1,ETV1,GRB10,HMOX1,IL6,JUNB,KRT19,L1CAM,MERTK,NR4A2,NR4A3,PGF,PIM1,PKD1,PLA2R1,PLAU,PLAUR,PTGS2,SERPINB2,SOX13,TIMP1,TNFAIP2,TRIB2	179 (18)
PTGER1		G-protein coupled receptor				0.0841	IL6,PTGS2
HAPLN1		other				0.105	IL6,TNFRSF1B
PRKD1		kinase		1.35	1.016	0.0234	BMPR2,CXCL10,IL6,LPL,TNFRSF11B,TNFSF11	157 (19)
VPS4B		transporter				0.0713	CASP3
KAT2A		enzyme		1.86	1.508	0.000331	ADAM23,CASP3,DMD,FABP5,HMGA1,JUNB,PIK3R1,RCAN2,SLC16A1,TAF1D,TGIF1,ULBP1	171 (7)
TNFRSF1A		transmembrane receptor		-0.94	-1.08	0.0339	CASP3,CSF3,CXCL10,GPT,IL6,KNTC1,PIM1,PLAU,Podxl	162 (16)
FOS		transcription regulator		1.584	1.287	1e-06	CADM1,CASP3,COL6A1,CSF3,CXCL10,DOCK1,EREG,FOXO3,HMOX1,IFI16,IGFBP6,IL6,JUNB,LPL,MAP3K20,NOTCH4,NPTX1,PIM1,PLAU,PLAUR,PSMA7,PTGS2,RPL39,RPS18,RPS6,RPS7,RPS9,SEMA3E,SERPINB2,TIMP1,TNFRSF11B,TNFSF11,TPP1,UTRN,WNT4	180 (14)
AKAP1		other				0.105	HMOX1
FOSL1		transcription regulator		0.567	0.512	0.0266	CSF3,FOXS1,IL6,JUNB,PLAU,PLAUR,POLA1,SERPINB2	202 (17)
CRTC1		transcription regulator				0.0483	NR4A2,PTGS2,TIMP1	115 (9)
CXCR2		G-protein coupled receptor				0.0713	CXCL10,GPT,IL6
GRN		growth factor		0.337	0.562	0.0699	CASP3,CD81,IL6,LAG3,LPL,MERTK,PIK3R1,PTPRG,TOMM20
FGF5		growth factor				0.105	CSF3
CBL		enzyme				0.0875	CSF2RB,HMOX1,IL17RA,IL6
MIF		cytokine		0.672	0.445	0.0471	CXCL10,F2R,IL17RA,IL6,NPTX1,PTGS2,RAMP2,TIMP1	182 (20)
AR		ligand-dependent nuclear receptor		-0.623	-1.065	0.000773	ATAD2,BASP1,BEND4,BMPR2,CD302,CDK14,Cdkn1c,COX4I1,Dst,ELMO1,EPPK1,ETV1,FABP5,FHL3,HSPB7,IL6,INPP4B,KNTC1,MT-RNR2,MTHFD2,MYO1B,NUDT19,P4HA1,PLAU,SCEL,SLC7A11,SMOX,SOD3,SYT7,TLR6,TNFAIP2,TNFSF11,WNT4	215 (20)
BRCA1		transcription regulator		2.115	1.973	0.0894	CXCL10,CYP1B1,FOXO3,GADD45A,HMOX1,KIT,LPIN1,TNFAIP2
CNR2		G-protein coupled receptor				0.0713	CXCL10,IL6,PTGS2
ATOH1		transcription regulator				0.103	Cdkn1c,MREG,NOTCH4
MAPK1		kinase		0.345	0.322	0.0264	DNAH7,HLA-E,HMOX1,IFI16,IGFBP6,IL6,JUNB,LAG3,MAOB,MAP3K20,OASL,PLAU,PTGS2,SUOX,TNFRSF1B,TNFSF11	133 (19)
EPRS1		enzyme		-0.093	-0.378	0.0128	ACAD11,CYP1B1,HSD17B4,LPIN1,NUDT19,SLC40A1,TP53INP1
PNPT1		enzyme		-1.137	-0.784	0.0713	CXCL10,IFI16,IL6,Irgm1
EDNRA		transmembrane receptor				0.102	PTGS2,TIMP1
CRP		other				0.0809	IL6,IL6R,LPL,PSMA7
UBQLN2		other				0.0713	PSMA3,PSMA7,PSMD8,TXLNG
GLUD1		enzyme				0.0191	LPL,SLC2A1	89 (7)
HDAC1		enzyme		-1.691	-1.614	0.00749	AMPD3,CAVIN2,CEBPA,COL6A3,F2R,GLUL,HMOX1,IL6,PLAU,PLAUR,PTGS2,PTPN6,RELB,SERPINB2,SMARCA2,TBX5,TIMP1,TNS1	193 (19)
CD247		transmembrane receptor		0.9	0.447	0.0416	FCER1G,MTHFD2,NFE2,RPS17,SYT7
USP1		peptidase				0.041	BMP6,PGF,TIMP1
RAB7A		enzyme		1.413	1.342	0.046	CACNA2D1,IGFBP6,PGF,RPS6,VPS13A
NR3C1		ligand-dependent nuclear receptor		-1.76	-1.778	0.000116	CAVIN2,CEBPA,CLCF1,COL6A1,CXCL10,DAXX,DPP7,F2R,FCER1G,FOXO3,GADD45A,GLIPR1,GLUL,GRIA3,H6PD,HSD11B1,IL6,KLF15,LPIN1,MAGI3,MAP3K20,MERTK,MYD88,NOTCH4,OASL,PIK3CD,PIK3R1,PTGS2,SEMA3C,STK17B,STON1,TIMP1,TNFAIP2,TNFRSF11B,TNFRSF1B,TNFRSF21,TNFSF11,UNC13B	207 (23)
FKBP10		enzyme		-0.432	0	0.0926	COL6A1,COL6A3,PTGS2,TIMP1
CRY1		enzyme				0.0926	CEBPA,IL6
GFAP		other				0.0379	CBX5,CREB3L1,IL6
VTN		other		0.436	0.24	0.0226	IRS1,PLAU,PLAUR,PTGS2	209 (19)
STAT5A		transcription regulator		-0.262	-0.388	0.0315	CASP3,CEBPA,CSF3,CYP1B1,FCER1G,GADD45A,IL6,IL6R,KIT,NR4A2,PIM1,SLC2A1,TNFSF11	192 (22)
HDC		enzyme				0.127	IL6,PTGS2
NFIC	-0.303	transcription regulator		-1.184	-1.633	0.119	COL6A1,GRB10,H6PD,HLF,HSD11B1,TIMP1
MAFB		transcription regulator		0.765	0.64	0.0905	AKR1B10,IL18BP,LARS2,LGI3,SERPINB2,SLC40A1
TNFSF10		cytokine		1.798	1.807	0.0148	BID,CASP3,IFI16,IL6,PLAU,PTGS2,SLC2A1,TIMP1,TNFAIP2	187 (16)
SP7		transcription regulator				0.127	IL6,TNFSF11
GPX4		enzyme				0.0562	IL6,PTGS2,SLC7A11
ACE2		peptidase		-0.928	-0.849	0.0479	CASP3,CXCL10,IL6,PTGS2	163 (19)
FOXA1		transcription regulator		-0.258	0	0.012	CXCL10,EPB41L3,FOXO3,HMOX1,IDS,IL6,LAMC1,NR4A2,P4HA1,RRAGD,SLC2A1,THBS3,UST	130 (13)
EPO		cytokine		0.577	0.285	0.00128	BLVRB,CASP3,FABP5,GLUL,IL6,JUNB,KIT,NFE2,PIM1,Podxl,PTGS2,RPS6,RPS7,Snrpg,ST3GAL4,TNFRSF11B,UCP2,ZFHX2	169 (18)
DDX5		enzyme		-1.643	-1.633	0.046	BMP6,CXCL10,HMOX1,IL6,PIK3CD,TIMP1,ZC3H12A	196 (20)
BACH1		transcription regulator		-1.932	-1.674	0.124	HMOX1,IL6,SLC40A1,SLC7A11
Ccl2		cytokine		1.287	1.04	0.0875	CXCL10,IL6,LPL,TBX3
EPOR		transmembrane receptor				0.00382	HMOX1,JUNB,MERTK,PIM1,SLC40A1	75 (7)
CHROMR		other		1.794	1.48	0.0483	CXCL10,CYP1B1,IFI16,JUNB,MYD88,OASL,TBX3,TIMP1
TCL1A		transcription regulator				0.00501	FCER1G,HMOX1,IL17RA,MMP19,SLC11A1,SLC40A1,TNFAIP2,UTRN	167 (7)
ARHGAP21		other				0.124	CXCL10,MERTK,PTGS2
EHF		transcription regulator		0.874	0.649	0.0101	CASP3,EREG,HMOX1,IL6,KIT,PLAUR,SCEL,TIMP1	175 (10)
NSG1		other				0.0713	SORT1
TYK2		kinase		2.287	1.982	0.0926	CSF3,CXCL10,DAXX,IFI16,Irgm1,POLA1
NOX4		enzyme		1.136	0.895	0.0776	COX4I1,HMOX1,KIT,SLC2A1
STUB1		enzyme		-0.829	-0.594	0.111	CASP3,CSF2RB,IL6,JUNB
CGA		other		0.233	0.239	0.0273	CREB3L1,CTNNBIP1,IRAK2,KIT,MXD4,PTGS2,TP53INP1
SPIB		transcription regulator				0.113	BMP6,COX4I1,COX7A2L,KIT,TNFRSF11B
SSTR2		G-protein coupled receptor				0.0796	COL6A3,ETV1,GADD45A,LPL,MTHFD2,RELB
BTC		growth factor				0.0223	EREG,IL6,PTGS2	205 (19)
CD300E		other				0.105	IL6
PRC1		other				0.0713	PTGS2
BET (family)		group				0.0191	HMOX1,IL6,NFE2	100 (7)
SAFB		other		-1.708	-1.387	0.0278	CXCL10,HLA-E,HMOX1,L1CAM,TNFRSF11B	131 (12)
TWF1		kinase		0.241	0.447	0.0639	JUNB,JUP,SRPX,TP53INP1,ZC3H12A
DIO2		enzyme		1.04	1.067	0.1	COL6A1,CYP1B1,IER5,KLF15,NR4A2,SERPINB2,SMIM3
EIF4EBP2		translation regulator		-1.597	-1.264	0.00539	CEBPA,CXCL10,IL6,PTGS2,SERPINB2	152 (22)
SMARCA4		transcription regulator		0.946	0.108	0.000769	ANO1,ARRDC4,C19orf12,CASP3,CLCF1,EREG,GADD45A,HLA-E,IFI16,IL6,KIT,MAOB,MN1,MXD4,PASK,PCDH1,PLAUR,PON3,PPCS,SERPINB2,SERTAD1,SLC11A1,SLC2A1,SLC40A1,SMARCA2,SOD3,SRPX,TCAF2,TMEM171,TMEM204	202 (17)
IL7		cytokine		2.059	1.661	0.041	CASP3,DARS2,IL6,MAPKAPK3,PIM1,S1PR1,SLC2A1,TNFSF11	232 (20)
IL27RA		transmembrane receptor		-1.39	-1.236	0.0565	CXCL10,GPT,IL6,PIK3CD
TNFSF11	1.37	cytokine		2.243	1.582	0.000508	CDK14,CEBPA,CSF3,FERMT3,GRB10,HMOX1,IL17RA,IL6,JUNB,NFKBIE,PIM1,PLAUR,PTGS2,RELB,SLC2A1,TNFRSF11B,TNFRSF1B,TNFSF11	213 (17)
IL1RL1		transmembrane receptor				0.0758	COX4I1,CXCL10,IL6
DSP		other				0.041	CEBPA,JUP,LPL	184 (7)
SP110		transcription regulator		-0.832	-0.707	0.0362	CXCL10,DMD,EEF2K,F2R,IL6R,TBX3,TIMP1,TNFRSF21
Gm12602		other				0.105	BASP1,SERPINB2
ATP5IF1		other				0.104	ACSS2,BLVRB,GPD2,IVD
RET		kinase		1.177	0.841	0.0517	CSF3,DPYSL2,ETV1,IL6,PLAU,PLAUR,TBX5,ZNF580
PTGS2OS2		other				0.102	CASP3,CXCL10
Ttc39aos1		other		-1.869	-1.417	0.0483	B4GALT4,Clec2d (includes others),CXCL10,IFI16,IL6	93 (7)
FGF9		growth factor				0.0841	CSF3,HMOX1,WNT4
EGLN3		enzyme				0.0841	LPIN1,SLC2A1,TNFRSF11B
ADRB2		G-protein coupled receptor		2.127	1.98	0.0875	CYP1B1,IL6,TNFRSF11B,TNFSF11
ADAM9		peptidase				0.0655	SLIT2,TIMP1
NFKBIA		transcription regulator		0.617	0.32	2.56e-10	ABCD3,AMPD3,BID,BMPR2,Cdkn1c,CSF3,CXCL10,CYP1B1,EREG,FCGRT,GADD45A,HMGA1,HMOX1,IFI16,IGFBP6,IL6,JUNB,MEX3A,MXD4,NFKBIE,PIK3R1,PIM1,PLAU,POLR1C,PTGS2,RELB,RPS18,RPS2,SEMA3C,SERPINB2,SOD3,TIMP1,Tmsb4x (includes others),TNFAIP2,TNFRSF11B,TNFRSF1B	205 (18)
RARA		ligand-dependent nuclear receptor		-0.907	-0.905	0.0849	CEBPA,CSF3,HLA-G,IGFBP6,IL6,IL6R,JUP,MAOB,MXD4,PTGS2,SESN1,SLC7A11,TNFRSF11B
NFIB		transcription regulator				0.0656	ADRA1B,BMP6,Pitpnc1,TNS1
FLT3		kinase				0.0191	CXCL10,IL6,IL6R,PIM1,PTPN6,SLC2A1	206 (21)
CCR5		G-protein coupled receptor		2.164	1.991	0.012	BID,CASP3,CXCL10,IL6,TNFRSF1B	179 (17)
ESRRB		transcription regulator		-0.622	-1	0.0596	APLP1,NFKBID,Pitpnc1,STARD8
PLAA		other				0.0264	IL6,PTGS2	111 (11)
ERF		transcription regulator		1.179	1.091	0.016	ETV1,NOTCH4,ROBO2,UTRN
GHRL		growth factor		-0.413	-0.534	0.00374	CASP3,CEBPA,IL6,LPL,PTGS2,Rpl36,RPL38,RPL39,UCP2	251 (24)
ELK1		transcription regulator		1.045	0.563	0.00319	BMPR2,ETV1,JUNB,MTHFD2,PLXDC2,PTGS2,SLC2A1,SLC7A11	138 (11)
RELB	0.497	transcription regulator		-0.499	-0.916	0.00184	Dst,IFI16,IL6,KLHL29,MAGI3,MYO1B,PPL,PTGS2,RELB,SEMA5A,TNFAIP2	114 (10)
SERPIND1		other				0.0339	F2R,IL6	76 (7)
CFTR		ion channel		-1.774	-1.633	0.0305	HSD17B4,IFI16,IL6,PTGS2,Scd2,TIMP1,Tmsb4x (includes others)	222 (19)
IFNLR1		transmembrane receptor				0.017	CXCL10,IL6,OASL,PTGS2,TNFAIP2	105 (11)
CCN1		other		1.577	1.28	0.0401	CXCL10,FCER1G,IL6,PLAU,PTGS2,TIMP1	199 (18)
GAB1		other				0.0315	CASP3,CXCL10,IL6	178 (21)
INHBE		growth factor				0.0178	CEBPA,IRS1,JUNB,LPIN1
KIT	-1.358	transmembrane receptor				0.016	CSF2RB,CXCL10,ETV1,HMOX1,IL17RA,IL6,KIT,PTPN6	169 (20)
UNC13D		other				0.0264	CXCL10,IL6	111 (16)
CREBBP		transcription regulator		0.548	0.168	0.00614	ADORA2A,CD81,CEBPA,CXCL10,GRIA3,HLA-G,HSD11B1,IL6,ITGA9,JUP,KCNIP3,LPL,MCF2L,NR4A2,NR4A3,PIM1,PTGS2,SLC7A11,UTRN	212 (22)
DCN		other		0.986	1.039	0.0083	CASP3,CXCL10,IL6,IRS1,KIT,S1PR1	242 (24)
TFR2		transporter				0.0655	BMP6,SLC40A1
FASLG		cytokine				0.0656	CASP3,CXCL10,IL6,TNFRSF11B
PTPRO		phosphatase				0.0713	BID,CASP3
GNAQ		enzyme		1.391	1	0.0565	CLCF1,GADD45A,IL6,KLF15,NR4A2,NR4A3,PLAUR,PTGS2
CTNNB1		transcription regulator		2.345	1.707	8.54e-19	CADM1,Cdkn1c,CEBPA,COX4I1,CSF3,CTHRC1,CXCL10,CYP1B1,ELMO1,EREG,ETV1,F2R,FCER1G,GLUL,IFI16,IL6,IRS1,JUP,KIT,L1CAM,LPL,MAOB,NOP53,NPTX1,PIK3R1,PKD1,PLAU,PLAUR,Podxl,PTGS2,RAB3A,RELB,RPL10A,RPL11,RPL12,RPL13,RPL14,RPL18,RPL22,Rpl29 (includes others),Rpl32,RPL35,Rpl36,RPL38,RPL39,RPL7A,RPS11,RPS16,RPS17,RPS18,RPS19,RPS2,RPS20,RPS25,RPS3,RPS5,RPS6,RPS7,RPS8,RPS9,SEMA3C,SEMA5A,SERPINB2,SESN1,SLC16A6,SO…	200 (16)
GABARAPL2		other		-0.553	-1	0.0191	ABCA2,BLVRB,IDS,TPP1
CBX3		transcription regulator				0.0926	PPL,Zfp951,ZNF616
COP1		enzyme		-1.81	-1.98	0.141	ABAT,CXCL10,IFI16,SYT12
FAM13A		other				0.0713	IRS1
Prg4		other				0.0713	IL6
IFITM3		other		0.284	0.816	0.0202	EREG,IL6,NOTCH4,RAMP2,S1PR1,SEMA3E
BRMS1		transcription regulator				0.0565	IL6,PLAU
ANP32A		other				0.0339	COX7A2L,PTGS2
CALCA		other		1.646	1.475	0.0759	ADD3,CSF2RB,IL6,JUNB,P2RY1,PLXDC2,SORT1,TNS1
CD36		transmembrane receptor		2.024	1.584	0.0119	CSF3,IGFBP6,IL6,LPL,PLAU,PLAUR,SERPINB2,TNFRSF11B	209 (16)
CCR2		G-protein coupled receptor		-1.288	-1.683	0.00178	COL6A1,COL6A3,CSF3,CXCL10,FBLN1,GPT,IL6,LAMB2,P4HA1,TIMP1	229 (22)
COL17A1		other				0.0119	IL6,WNT2B,WNT4
Col17a1		other				0.0758	WNT2B,WNT4
EWSR1		other				0.041	KIT,MAP4K2,PCDH20,SLIT2
GCG		other		0.153	-0.212	0.000508	ADD3,CASP3,ELMO1,IVD,LPIN1,NR4A2,NR4A3,PLK3,PLXDC2,SLC2A1,SORT1,TNS1	217 (25)
Gsta4		enzyme				0.105	GPT
HMGA2		enzyme				0.0926	IL6,KLF15,LPL
Irgm1	0.709	enzyme		-2.426	-1.982	0.196	CXCL10,IFI16,IL6,OASL
RBM39		transcription regulator				0.0648	ACSS2,GLUL,OGDH
PPP1R15A		other				0.0447	CEBPA,GADD45A,IL6	94 (7)
Marcks		other				0.0713	IL6
HAVCR1		other		0.998	1.016	0.00409	EREG,FHL3,HLF,IL6,IL6R,L1CAM,MYH10,PLAUR,RELB
CXCL1		cytokine				0.127	IL6,PTGS2
Mt1		other		0.532	0.849	0.00731	CEBPA,GPT,IL6,LPL	193 (14)
Mt2		other				0.0191	CEBPA,GPT,LPL
P2RX7		ion channel		1.344	1.03	0.0129	CXCL10,HMOX1,IL6,TNFSF11	130 (15)
PCDH10		other				0.127	EREG,MMP19
RBPJ		transcription regulator		1.176	1	0.0483	Cdkn1c,CSF3,CXCL10,HLA-E,HLA-G,IL17RA,IL18BP,IL6,PGF,SLC2A1,TPPP3	160 (20)
CCL3L3		cytokine				0.0841	CXCL10,IL6
ESRRA		transcription regulator		-0.044	-0.651	0.0713	CEBPA,CREB3L1,CSF3,CXCL10,HMOX1,HSD17B4,KRT19,LPL,MAOB,Scd2,TNFAIP2,ZC3H12A
Tcf7		transcription regulator		0.366	0.535	0.0119	ADAM23,ARRDC4,BMPR2,Cdkn1c,DGKH,Dst,GPD2,KIT,LAG3,LAMC1,LPCAT2,MFAP3L,MYD88,P2RY1,RRAGD,SOX13
PAK2		kinase		-0.511	-0.447	0.0106	GADD45A,HMGA1,IFI16,PLAUR,SMARCA2	214 (18)
PILRA		other				0.0339	GPT,IL6
FUS		transcription regulator				0.0127	HSPA4L,RPL18,RPS16,RPS19,RPS3,SLC2A1
Fus		transcription regulator				0.118	GRIA3,HSPA4L,RPL18,SLC2A1
Brd4		kinase		2.553	1.941	0.000385	COL6A3,COX7A2L,H2-T24,IL6,KIT,NFE2,PLAU,SLC2A1,TIMP1,TLR6,Tmsb4x (includes others)	201 (12)
BRD4		kinase		1.173	0.579	0.000847	CEBPA,GADD45A,HMOX1,IER5,IL6,IL6R,KCNQ5,MYD88,PIM1,PLAU,SERPINB2,SERTAD1,SLC16A6,TIMP1	225 (19)
KAT6B		enzyme				0.0713	SMARCA2
DEFB103A/DEFB103B		other				0.0926	BID,PTGS2
Zscan4c (includes others)		other				0.111	Meg3,TBX3
PPBP		cytokine				0.0713	COL6A3,GLG1
Chtop		other				0.0655	IL6,SLC7A11
MAP3K7		kinase		2.187	1.983	0.0713	CXCL10,HMOX1,IL6,OASL,PTGS2
Map3k7		kinase		1.009	0.762	0.061	CASP3,CXCL10,IL6,PTGS2,SESN1
CLEC4A		transmembrane receptor		-1.957	-1.964	0.0909	ABCA9,CEBPA,FCGRT,IL6
Clec2d (includes others)	0.634	transmembrane receptor				0.0339	CXCL10,IL6	105 (7)
HMGB2		transcription regulator		-0.748	-1.057	0.0106	CEBPA,CSF3,IL6,IRS1,LPL	203 (19)
DPF3		other				0.0713	IL6
TREM2		transmembrane receptor		-0.947	-1.171	0.127	FABP5,IL6,LPL,PTGS2
VPS26B		transporter				0.105	SORT1
RAB37		enzyme				0.105	TIMP1
SH3GLB2		other				0.105	PTGS2
GBA1		enzyme				0.105	IL6
FADD		other		-1.092	-1.342	0.0885	CASP3,CXCL10,IL6,JUNB,PIM1
ADM		other		-2.026	-1.949	0.0121	BID,IL6,PTGS2,RAMP2,TNFRSF11B,TNFSF11	200 (19)
IL36A		cytokine				0.0926	CSF3,CXCL10,IL6
IL37		cytokine		-2.248	-1.925	0.0119	CSF3,CXCL10,IL6,TIMP1	134 (16)
PRKN		enzyme		-1.14	-0.865	0.000717	COX4I1,CSF3,EREG,IGFBP6,IL6,MAOB,PLAUR,SERPINB2,TNFRSF11B,TNFRSF1B,TOMM20	247 (17)
SIRPA		transmembrane receptor				0.102	CSF3,IL6
MAP3K11		kinase				0.0926	IL6,PTGS2
GCLM		enzyme				0.0264	GPT,JUNB
TAB1		enzyme				0.0984	CXCL10,IL6,PTGS2
BACH2		transcription regulator		-0.89	-0.728	0.124	HMOX1,IL6,JUNB,LAMC1
BRAF		kinase				4.01e-05	A4GALT,ADAMTS14,ADD3,ADGRL3,ANO1,APLP1,CADM1,Cdkn1c,CELSR2,COL6A1,CTHRC1,EPB41L3,EREG,ETV1,HMGA1,IGFBP6,IL6,KLF15,MAGT1,MN1,NPTX1,PLAUR,RAB6B,ROR2,ST3GAL2,TIMP1,TNFRSF11B	175 (18)
ENPP2		enzyme				0.102	IL6,SLC2A1
TP53		transcription regulator		1.765	1.472	7.86e-13	ABAT,ABCA2,ACSS2,ADD3,ATAD2,BID,CASP3,CD81,CEBPA,CHMP4C,CHST12,CXCL10,EREG,F2R,F8A1 (includes others),FABP5,FOXO3,GADD45A,GLIPR1,GLUL,GPR160,HMGA1,HMOX1,HSD17B4,HSPA4L,HSPB7,IER5,IFI16,IL17RA,IL6,IRAK2,IRS1,JUNB,KIT,KNTC1,LAMB2,LAMC1,LPIN1,MAP4K2,MBNL2,MRTO4,MTHFD2,MYH10,NDRG4,NFE2,NPTX1,NR4A3,OASL,OGDH,P4HA1,PIK3CD,PIK3R1,PIM1,PLAU,PLAUR,POLA1,PSMD8,PTGS2,PTPN6,RAMP2,RELB,RGS12,RNF144B,RPL12,Rpl…	202 (19)
WT1		transcription regulator		-0.35	-0.445	0.0565	CXCL10,EREG,GRB10,JUNB,JUP,NR4A2,PLAUR,Podxl,Scd2,SLC2A1,WNT4
NPPA		other				0.0758	Cdkn1c,HMOX1,PTGS2
ID2		transcription regulator		0.094	0.194	0.00276	Cdkn1c,CSF2RB,FCER1G,FOXO3,IFI16,IL6R,NFKBID,NFKBIE,NR4A3,PIK3R1,PKD2,RELB,SOX13,TNFSF11	30 (4)
IRF6		transcription regulator		2.205	1.966	0.0926	IL6,NR4A2,PLAU,PTGS2
CYP7A1		enzyme				0.0517	IL6,PTGS2,TIMP1
RHOB		enzyme				0.119	IL6,PTGS2
TGFBR2		kinase		-0.39	-0.042	0.0224	ADORA2A,BMP6,EPOP,HSD11B1,IL6,JUP,KRT19,LAG3,NFKBID,NFKBIE,PTGS2,SLC2A1,TGIF1,TIMP1,TNFRSF11B,WDFY3,ZC3H12A	250 (21)
IL17F		cytokine		1.913	1.604	0.0154	CSF3,CXCL10,IL6,LAG3,LPL,PTGS2,TNFRSF1B,TNFSF11	152 (18)
HPSE		enzyme				0.00215	IRS1,PLAU,PLAUR,PTGS2	145 (19)
ESR1		ligand-dependent nuclear receptor		-1.266	-1.472	0.000829	ADD3,BMPR2,Cdkn1c,CEBPA,CELSR2,Clec2d (includes others),CYP1B1,EEF2K,EREG,FARP2,FBLN1,HLA-E,HLA-G,HSD17B4,IL17RA,IL6,IRAK2,IRS1,JUNB,KRT19,LAMB2,LPL,MAP3K20,MCF2L,MYH10,NFKBIE,PCDHB14,PLAU,PLAUR,POLA1,PON3,PTGS2,RELB,RND1,ROBO2,Rpl36,RPL38,Scd2,SEC22C,SEMA3C,SESN1,SHC2,SLC16A1,SLC7A11,THBS3,TMOD1,Tmsb4x (includes others),TNFAIP2,TNFRSF11B,TNFSF11,WNT4	232 (24)
PEX14		transcription regulator				0.105	PTGS2
COLQ		other		-1.284	-1.342	0.0187	COL6A3,DMD,LAMB2,MMP19,TIMP1,WNT4
WNT3A		cytokine		0.329	-0.058	0.00397	ADAMTS14,ARRDC4,CEBPA,COX4I1,CXCL10,DCUN1D3,IL6,Irgm1,IRS1,KIT,PTGS2,RFLNB,SLC7A11,TBX3,TBX5,TNFRSF11B,TNFSF11,TNXB	243 (23)
TRIM21		enzyme		-1.639	-1.274	0.0359	ANO1,CXCL10,HMOX1,IL6	157 (21)
PCBP1		translation regulator				0.102	MYH10,SLC40A1
NCR2		transmembrane receptor		2.376	1.982	0.00539	NR4A2,NR4A3,PTGS2,TNFSF11
TAS1R3		G-protein coupled receptor				0.0119	CEBPA,SLC16A1,SLC7A11
CYBA		enzyme				0.0713	IL6,PIM1
GNA15		enzyme				0.000473	ADD3,FOXS1,FXYD5,GADD45A,GLUL,HLA-E,HMOX1,IL6,LAMB2,PTGS2,TIMP1	147 (18)
CFLAR		other				0.0889	BID,CSF3,HMOX1
SMARCC1		transcription regulator				0.0209	DMD,FOXO3,IRS1,LPIN1
YAP/TAZ (family)		group		0.226	0.179	0.0565	GADD45A,IL6,PTGS2,SLC7A11
RP11_421F163		other				0.0713	MYO1B
TLR7/8 (family)		group		0.897	0.447	0.012	EREG,PLAUR,PTGS2,REPS2,SLC7A11	153 (11)
KPNA2		other				0.0926	BMP6,PGF
WTAP		other		-0.045	-0.152	0.0483	CLCF1,CXCL10,IL6,PSMA3,PSMA7	95 (7)
RPS15		other				0.000467	EIF3I,RPS11,RPS16,RPS19,RPS25,RPS5,RPS6,RPS9
SOD1		enzyme				0.00465	BID,CASP3,CYB561,H2-T24,HLA-E,HMOX1,IFI16,IL6,JUNB,KIT,LPL,MAOB,PTGS2,SLC40A1,Tmsb4x (includes others),TNFSF11,TUBB4A	145 (17)
WAKMAR1		other				0.0889	DOCK5,LAMB2,UCP2
STAT1 DIMER (complex)		complex				0.0562	CXCL10,IL6,PIM1
Gm20703		other				0.0483	CXCL10,IL6	83 (7)
TUG1		other				0.103	CASP3,IL6,RRAGD
CRAC CHANNEL (complex)		complex				0.105	IL6
GABA RECEPTOR (complex)		complex				0.0339	NR4A2,NR4A3
Pick1		other				0.00135	ABAT,APLP1,EEF2K,FCGRT,FOXO3,HMOX1,MERTK,SOD3,SYT12,SYT7,TIMP1,TNFRSF21,UCP2,WNT4
MIR17-92		group				0.00766	IL6,PKD1,PKD2
SGPP2		phosphatase				0.0595	HSPA4L,HSPB7,IL6
HIF1 (complex)		complex		2.395	1.982	0.0297	ADRA1B,HMOX1,LPIN1,SLC16A1,SLC2A1,VASP
GROWTH FACTOR (family)		group				0.0926	GLUL,PTGS2
