# Supplementary material for: Mitochondrial dysfunction enhances influenza pathogenesis by up-regulating de novo sialic acid biosynthesis
Source: Sci Adv. 2025 Jul 4;11(27):eadu3739. doi: 10.1126/sciadv.adu3739 (PMC12227048; doi:10.1126/sciadv.adu3739)
Supplement: Supplementary file 2 — Datasets S1, S2, S5, and S6 [file sciadv.adu3739_datasets_s1_s2_s5_and_s6.zip › adu3739_dataset_s5.xlsx]

## Sheet: Data S5
Data S5. Differential metabolites in uninfected Ndufs4 KO vs. WT LET1 cells.
Index	Compounds	Class I	Class II	Formula	Level	score	CAS	C1 (UI Ndufs4 KO)	C2 (UI Ndufs4 KO)	C3 (UI Ndufs4 KO)	C4 (UI Ndufs4 KO)	C5 (UI Ndufs4 KO)	C6 (UI Ndufs4 KO)	A1 (UI WT)	A2 (UI WT)	A3 (UI WT)	A4 (UI WT)	A5 (UI WT)	A6 (UI WT)	VIP	P-value	FDR	Fold_Change	Log2FC	Type
MW0057646	1-Stearoyl-2-docosahexanoyl-sn-glycero-3-phosphocholine	GP	PC	C48H84NO8P	2	0.7184	-	15831.2	15611.7	18186.3	19435.2	15707.7	15838.7	10507.4	8611.78	11834.1	10786.6	6548.73	9708.83	1.97257	3.68532e-05	0.0474884	1.73475	0.794725	up
MEDN0602	Deoxyguanosine 5'-monophosphate(dGMP)	Nucleotide and Its metabolites	Nucleotide and Its metabolites	C10H14N5O7P	1	0.8682	902-04-5	99325.2	109230	92482.9	60022	109264	82531.1	173769	168778	159562	256306	193085	183891	2.03399	0.000131151	0.0474884	0.486929	-1.03822	down
MW0053407	(E)-6-[(7S,10S,13R,14R,17R)-7-hydroxy-4,4,10,13,14-pentamethyl-3,11,15-trioxo-1,2,5,6,7,12,16,17-octahydrocyclopenta[a]phenanthren-17-yl]-2-methyl-4-oxohept-5-enoic acid	FA	FFA	C30H40O7	3	0.8053	100665-43-8	1947.17	2899.26	2270.01	2491.56	2536.21	2509.42	1533.49	1325.8	914.744	1714.77	1322.06	1657.23	1.88472	0.000159607	0.0474884	1.73045	0.791149	up
MW0103704	Galactose-uridine-5'-diphosphate	Nucleotide and Its metabolites	Nucleotide and Its metabolites	C15H24N2O17P2	3	0.9583	2956-16-3	60290.4	37108.9	31830.3	16503.1	51756.3	58145.8	91485.5	87115.7	77723.8	118278	117359	107979	1.85367	0.000164461	0.0474884	0.426099	-1.23074	down
MW0158533	Tyr-Lys-Arg-Glu	Amino acid and Its metabolites	Small Peptide	C26H42N8O8	2	0.7009	-	4910.54	5934.67	4640.93	4413.23	2737.87	6843.78	8152.44	11423.5	8394.91	8820.1	11492.8	11755.5	1.86168	0.000218225	0.0474884	0.491029	-1.02612	down
MW0150432	Gly-Lys-Val-Lys-Lys	Amino acid and Its metabolites	Small Peptide	C25H50N8O6	2	0.8661	-	6334.7	8140.99	6932.45	7338.35	6420.6	7135.97	5753.09	3928.66	4104.02	4969.61	5474.11	4139.45	1.92631	0.000242333	0.0474884	1.49118	0.57645	up
MW0011907	PE-NMe(18:1(9Z)/18:1(9Z))	GP	PE	C42H80NO8P	3	0.9887	-	50078.1	127351	78306.3	67296.9	115244	105281	1463.65	50068.1	4679.27	3455.02	1834.07	3683.07	1.92071	0.000271039	0.0474884	8.33891	3.05986	up
MW0000410	Psychotrin	Alkaloids	Alkaloids	C28H36N2O4	3	0.771	-	4542.85	6370.14	4869.86	4748.36	5030.53	5543.51	3765.04	2715.36	3083.72	3147.95	3257.5	4060.04	2.0045	0.000285995	0.0474884	1.55296	0.635024	up
MADN0506	4-(2-Hydroxyethyl)-1-piperazine ethanesulfonic acid	Heterocyclic compounds	Heterocyclic compounds	C8H18N2O4S	1	0.976	7365-45-9	30632	19195.6	25181.6	25930	24007.5	26574.1	39546.6	58615.7	34488.5	44805.6	54786.9	49857.4	2.01338	0.000307922	0.0474884	0.537116	-0.896695	down
MW0152462	Leu-Pro-Arg-Leu-Pro	Amino acid and Its metabolites	Small Peptide	C28H50N8O6	2	0.9075	-	19230.7	24006.4	19880.3	19289.5	21587.3	21117	18707.8	14789.5	15779.2	16740.4	16050.5	16185.4	1.91948	0.000634426	0.0732763	1.27336	0.348641	up
MW0156904	Ser-Ser-Asn	Amino acid and Its metabolites	Small Peptide	C10H18N4O7	2	0.7053	-	8690.98	13259.8	12073.6	8793.7	11684.2	9420.88	7407.53	5018.74	4962.72	7346.77	6344.47	3726.32	1.81504	0.000635677	0.0732763	1.83652	0.876978	up
MW0012969	1-Palmitoyl-2-myristoyl-sn-glycero-3-phosphocholine	GP	PC	C38H76NO8P	2	0.9136	-	77529	86046.7	151044	44406.7	142103	109158	36778.7	1602.51	970.104	35931.6	23815.6	1055.55	1.59845	0.000829741	0.0732763	6.09349	2.60727	up
MW0103380	3'-Uridylic acid	Nucleotide and Its metabolites	Nucleotide and Its metabolites	C9H13N2O9P	3	0.9686	84-53-7	1876.28	2314.26	895.812	1191	1485.21	1479.31	3577.03	3412.03	2456.78	4073.76	3800.16	2235.87	1.86213	0.000852627	0.0732763	0.472594	-1.08133	down
MW0112917	3-Phosphoglyceraldehyde	Carbohydrates and Its metabolites	Sugar derivatives	C3H7O6P	3	0.7134	591-59-3 | 142-10-9	4614.12	2502.44	2425.14	2353.08	4069.14	1377.32	5453.19	10745.7	5923.15	8967.65	11638.3	7100.74	1.9198	0.000860782	0.0732763	0.348017	-1.52277	down
MW0114809	Mannose 6-phosphate	Carbohydrates and Its metabolites	Phosphate sugars	C6H13O9P	1	0.9249	-	7069.77	3212.98	5367.21	33917.4	4288.7	10615.5	72234.5	48101.5	36186.8	50268.8	29482.1	41275.7	1.88524	0.00096421	0.0732763	0.232289	-2.10601	down
MEDN0387	FFA(11:0)	FA	FFA	C11H22O2	1	0.9492	112-37-8	4469.42	5792.61	1979.9	609.171	1199.7	1914.81	8960.15	6989.12	6715.98	5444.34	11170.8	9860.05	1.67888	0.00102217	0.0732763	0.324898	-1.62194	down
MW0127621	Homoeriodictyol	Flavonoids	Flavonoid	C16H14O6	3	0.8618	446-71-9	2730.68	2556.38	1888.47	2996.32	3270.24	3985.61	4493.85	4155.91	4439.35	4010.32	4541.91	4043.53	1.74176	0.00110481	0.0732763	0.67852	-0.559537	down
MW0053564	Gibberellin A7	Organic acid and Its derivatives	Organic acid and Its derivatives	C19H22O5	2	0.8176	510-75-8	21994	22186.9	35465.1	20539.2	18052.7	32926.6	34142.2	46985.7	40222.3	39517.5	39511.9	46334.8	1.79959	0.0011197	0.0732763	0.61271	-0.706724	down
MW0049237	Desoximetasone	Aldehyde,Ketones,Esters	Ketones	C22H29FO4	2	0.7261	382-67-2	5962.98	7163.46	5523.57	5939.73	6424.08	6386.42	5084.52	4395.83	5113.24	5620.09	4841.51	4334.46	1.80703	0.00133729	0.0732763	1.27257	0.34774	up
MEDN0305	Creatine	Organic acid and Its derivatives	Organic acid and Its derivatives	C4H9N3O2	1	0.9526	57-00-1	23662.1	17481	19695.1	7652.85	35101.4	20277.2	40609	46258.9	35440.5	76067.2	63691	50959.1	1.8478	0.00136973	0.0732763	0.395717	-1.33746	down
MW0123643	Dihydralazine	Heterocyclic compounds	Heterocyclic compounds	C8H10N6	2	0.7129	484-23-1	26852.3	28449	29355.8	32675.5	19370.3	34602.1	10388.4	11234.3	16934.8	12646.9	23511.1	18367.5	1.83846	0.00142386	0.0732763	1.84035	0.879978	up
MEDN1207	Cysteinyldopa	Amino acid and Its metabolites	Small Peptide	C12H16N2O6S	3	0.766	19641-92-0	11047.2	8069.8	10924	11617.3	8779.91	7169.95	14524.5	13704.9	14386.7	13142.2	11424.3	16203.8	1.74637	0.00148547	0.0732763	0.690859	-0.533538	down
MW0125631	Nalidixic acid	Organic acid and Its derivatives	Organic acid and Its derivatives	C12H12N2O3	2	0.732	389-08-2	82110.4	122380	92755.9	76845.3	111007	90941.9	62169.7	50099.6	57866.7	81630.1	55286.1	51400.4	1.8109	0.00169905	0.0732763	1.60702	0.684387	up
MW0160218	Demethylmorphine	Alkaloids	Isoquinoline alkaloids	C16H17NO3	3	0.9323	-	55205.8	66571.3	61217.7	46868.6	55105.6	62062.1	48337.1	45840.3	45839.7	42722.2	46300.5	41958.2	1.83143	0.00173362	0.0732763	1.28057	0.356782	up
MW0141109	1,2-Dihydrovomilenine	Alkaloids	Alkaloids	C21H24N2O3	3	0.8882	-	34091.8	44329.8	34829.2	32696.4	32790.5	40108.6	29610.6	28817.8	27132.6	25266.6	26948.7	29216.2	1.9091	0.00173538	0.0732763	1.31051	0.390134	up
MW0142724	3,6,8-Trimethylallantoin	Heterocyclic compounds	Heterocyclic compounds	C7H12N4O3	3	0.7386	42794-72-9	3409.06	5388	4739.36	3650.3	4703.75	3907.93	1929.41	2380.01	2212.17	1157.91	3499.16	3026.53	1.79145	0.00178522	0.0732763	1.81612	0.860863	up
MW0150853	His-Asn-Ile	Amino acid and Its metabolites	Small Peptide	C16H26N6O5	2	0.9257	-	1.81239e+06	2.15637e+06	1.81975e+06	1.55955e+06	1.88965e+06	1.8978e+06	1.62189e+06	1.5437e+06	1.42401e+06	1.39715e+06	1.49111e+06	1.5217e+06	1.83499	0.0018955	0.0732763	1.23734	0.307243	up
MW0053602	Ginsenoside F1	Steroids	Steroid	C36H62O9	2	0.7747	53963-43-2	7451.49	3845.36	8281.29	5740.92	4191.22	4955.86	1996.51	1741.76	1634.67	2961.06	3309.06	3043.37	1.8317	0.00190588	0.0732763	2.3468	1.2307	up
MW0126835	Tozasertib	Heterocyclic compounds	Heterocyclic compounds	C23H28N8OS	2	0.7227	639089-54-6	30690.8	33927.7	26900.2	27147.2	25612.8	32095.5	20420.1	22516.3	22225.7	12276.6	22067.8	23107.8	1.75903	0.00194113	0.0732763	1.43845	0.524512	up
MW0103633	Nicotinate mononucleotide	Nucleotide and Its metabolites	Nucleotide and Its metabolites	C11H15NO9P+	2	0.8515	321-02-8	11283.4	15376.8	11373.8	7005.22	14262.9	12048.4	7101.01	7236	5400.39	5793.63	6407.56	8119.93	1.81567	0.00197814	0.0732763	1.78116	0.832814	up
MW0012993	1-Stearoyl-2-arachidonyl-sn-glycero-3-phosphocholine	GP	PS	C46H84NO8P	2	0.7081	-	63895.1	56444.5	41199.2	47366.2	45843	55785.6	37821.3	33410	41081.2	30149	38259.2	36175	1.87218	0.00201234	0.0732763	1.43172	0.517747	up
MW0011974	10S,17S-dihydroxy-4Z,7Z,11E,13Z,15E,19Z-docosahexaenoic acid	FA	Oxidized lipids	C22H32O4	2	0.7694	871826-47-0	5972.99	10678.8	9299.23	5628.57	9238.43	5789.66	5608.02	4043.51	4244.64	5466.57	5121.45	3511.46	1.64037	0.0021645	0.0732763	1.66482	0.735365	up
MW0056883	Colfosceril palmitate	GP	PC	C40H80NO8P	3	0.8789	63-89-8	224251	93688.8	215981	492788	195445	188727	32361.7	2580.72	4479.39	25703	16132.3	3292.39	1.9544	0.0021645	0.0732763	16.687	4.06066	up
MW0013009	2-azaniumylethyl (2R)-2-[(9Z)-octadec-9-enoyloxy]-3-(stearoyloxy)propyl phosphate	GP	PE	C41H80NO8P	2	0.817	383907-18-4	206413	60195	152093	50970.8	60667.5	461182	12535.7	9684.71	531.191	11627	12022.1	1292.65	1.78264	0.0021645	0.0732763	20.7895	4.37778	up
MW0017203	Citranaxanthin	Terpenoids	Triterpene	C33H44O	3	0.7471	3604-90-8	345843	503502	376028	337828	366242	400450	327418	315779	305891	293978	305757	320710	1.71185	0.0021645	0.0732763	1.24624	0.317586	up
MW0115769	(1-(4-Cyanobutyl)-3-(naphthalen-1-oyl)indole)	Heterocyclic compounds	Indole and Its derivatives	C24H20N2O	2	0.8861	335161-19-8	149482	205381	171663	137590	166716	165882	134425	132011	135723	135290	136581	133836	1.7211	0.0021645	0.0732763	1.23376	0.303062	up
MW0012982	LPC(15:0/0:0)	GP	PC	C23H48NO7P	1	0.813	-	88523.9	114314	94047.3	86860.6	114813	105656	81555.8	75229.2	77715.8	86569.8	81570.5	81454.4	1.73765	0.0021645	0.0732763	1.24813	0.319771	up
MW0145406	Arg-Leu-Ala	Amino acid and Its metabolites	Small Peptide	C15H30N6O4	2	0.9254	-	23063.5	32359.7	24209.2	21841.6	26250	23905	20523.5	18148.8	20206.9	20267.5	19972.1	19457	1.79516	0.0021645	0.0732763	1.27875	0.354735	up
MW0133128	urolithin B	Benzene and substituted derivatives	Benzene and substituted derivatives	C13H8O3	2	0.7142	1139-83-9	1044.54	1554.19	1796.71	993.914	834.605	1655.64	2390.82	5238.09	4172.01	5041.37	4920.78	5463.02	2.02239	0.0021645	0.0732763	0.289413	-1.7888	down
MW0105890	L-Asparaginyl-L-Arginine	Amino acid and Its metabolites	Small Peptide	C10H20N6O4	2	0.7756	-	12596.2	16705.9	67454.1	11819.6	13166.8	13294	10314.2	11368.1	9593.91	9223.57	11418.6	9297.98	1.17965	0.0021645	0.0732763	2.20589	1.14136	up
MW0013113	2,3-dinor Thromboxane B1	FA	Others	C18H32O6	2	0.7555	-	36399.9	44293.3	150255	36969.3	38052.2	45897.1	34635.7	29350.4	30435.9	31891.1	35104.4	35779.4	1.13386	0.0021645	0.0732763	1.78434	0.835391	up
MW0141448	15-methyl-15S-Prostaglandin E1	Hormones and hormone related compounds	Hormones and hormone related compounds	C21H36O5	2	0.8167	35700-26-6	3381.36	3345.64	2577.6	2351.76	2878.23	5797.48	6610.46	6020.41	5369.35	7023.2	4364.81	6625.61	1.79874	0.00243825	0.0793148	0.564563	-0.824794	down
MW0053993	Hydroxysintaxanthin 5,6-epoxide	Heterocyclic compounds	Heterocyclic compounds	C31H42O3	3	0.7797	-	29904.3	33437.7	39898.7	26830	30811.6	34690.5	26907.2	22261	21268.5	25035.1	25905.7	24886.3	1.77581	0.00245716	0.0793148	1.33712	0.419132	up
MW0158544	Tyr-Lys-Met	Amino acid and Its metabolites	Small Peptide	C20H32N4O5S1	2	0.8137	-	22633.8	29654.1	27416.7	23518.2	24874	24598	20170.3	23432.8	18964.9	21150.1	19572.1	19142.2	1.76618	0.00264015	0.0832846	1.24718	0.318665	up
MW0112918	3-Phosphoglycerate	Organic acid and Its derivatives	Organic acid and Its derivatives	C3H7O7P	2	0.7624	820-11-1	6934.53	6218.58	4798.04	6727.4	5937.96	4840.35	7005.34	7376.89	7391.79	9365.1	9613.25	9335.03	1.73064	0.00275441	0.0849582	0.7079	-0.498383	down
MW0155094	Phe-Arg-Leu-Glu	Amino acid and Its metabolites	Small Peptide	C26H41N7O7	2	0.7235	-	10242.5	13487.1	12142.7	10509.1	11432.9	12293.8	10901.4	9446.28	8038.93	9042.64	9222.21	8686.88	1.74846	0.00295443	0.0891468	1.2669	0.341302	up
MW0144721	Ala-Pro-Trp	Amino acid and Its metabolites	Small Peptide	C19H24N4O4	2	0.745	-	14343.8	19297.4	15563.1	14859.1	17394.2	14891.9	13305.3	12287.6	13660.6	13064	13116.4	12384.6	1.82945	0.00341541	0.100864	1.23813	0.308162	up
MW0053489	Geranyl diphosphate	Organic acid and Its derivatives	Phosphoric acids	C10H20O7P2	2	0.7324	763-10-0	38408.4	37952.1	32620.9	33496.7	41005.9	32032.1	43209.8	55238.4	39316	64582.5	52411.2	50507.1	1.83748	0.00360377	0.104209	0.705996	-0.502267	down
MW0141691	1-Amino-1-deoxy-scyllo-inositol 4-phosphate	Organic acid and Its derivatives	Organic acid and Its derivatives	C6H14NO8P	3	0.7616	-	51898.9	55039.8	39503.9	43029.7	42097.5	60495	85202.7	79242.1	76435.9	54722.9	59378.8	70553.8	1.67127	0.00371276	0.10517	0.686346	-0.542993	down
MW0151334	Ile-Arg-Phe	Amino acid and Its metabolites	Small Peptide	C21H34N6O4	2	0.7164	-	35004.7	54396.1	62852.9	41724.5	61301.5	52214.3	36808.9	24541.7	29356.7	36757.3	36374.8	33452.1	1.70712	0.00388834	0.105415	1.55858	0.640229	up
MW0125802	Nifenazone	Aldehyde,Ketones,Esters	Ketones	C17H16N4O2	2	0.7675	2139-47-1	104783	102526	92452.2	90313.9	94769.9	103692	91013.8	90515.7	88051.9	74359.8	78048.6	77271.3	1.70999	0.00390273	0.105415	1.17882	0.237338	up
MW0128394	Auraptenol	Heterocyclic compounds	Heterocyclic compounds	C15H16O4	2	0.8505	1221-43-8	129813	183204	141826	122875	158621	135622	117897	115813	113531	125873	110622	122672	1.61058	0.004329	0.105415	1.23436	0.303761	up
MW0106265	Cys-Phe-Lys	Amino acid and Its metabolites	Small Peptide	C18H28N4O4S1	2	0.8569	-	125502	174770	147812	120144	138319	132758	117174	113357	124563	115139	114227	120080	1.59761	0.004329	0.105415	1.19128	0.252513	up
MW0103478	Adenosine monophosphate	Nucleotide and Its metabolites	Nucleotide and Its metabolites	C10H14N5O7P	1	0.8072	61-19-8	45720.8	60168	50720.9	26245.5	53076.6	27836.3	70455.8	67569.9	57084	168285	88211.9	70123.2	1.63151	0.004329	0.105415	0.505564	-0.984033	down
MEDN0685	Undecanedioic acid	FA	FFA	C11H20O4	1	0.9391	1852-04-6	6172.08	8877.42	30583.8	5998.7	7508.88	6696.18	5638.06	5836.37	5450.12	5019.77	6020.03	4961.3	1.15483	0.004329	0.105415	1.99957	0.999687	up
MW0122488	7-Hydroxygranisetron	Benzene and substituted derivatives	Benzene and substituted derivatives	C18H24N4O2	3	0.8378	133841-15-3	2868.91	5439.69	6292.58	3635.55	4882.08	5095.81	6628.52	11832.4	11338.4	20764.5	10077.2	6169.8	1.77209	0.004329	0.105415	0.422307	-1.24364	down
MEDN0381	FFA(16:0)	FA	FFA	C16H32O2	1	0.9895	-	101757	229948	168350	86428.7	188339	79931.9	75462.3	53272.7	65302.3	86176.4	53322.4	60817.5	1.67413	0.004329	0.105415	2.16748	1.11602	up
MW0056887	1-Palmitoyl-2-oleoyl-sn-glycero-3-phosphocholine	GP	PC	C42H82NO8P	2	0.7089	26853-31-6	131355	202577	251263	167896	159284	151585	139165	86500.4	87086.9	110725	93304	120553	1.78703	0.00463289	0.11087	1.66939	0.739322	up
MEDN0445	Orotidine	CoEnzyme and vitamins	CoEnzyme and vitamins	C10H12N2O8	1	0.8022	314-50-1	77060.5	55470	45499.5	41003.1	65574.8	57799.9	76938.3	88026.2	71541.6	132975	123448	97919.5	1.79854	0.00488781	0.114988	0.579518	-0.787075	down
MEDP0555	Androsterone	Hormones and hormone related compounds	Hormones and hormone related compounds	C19H30O2	3	0.7954	53-41-8	8505.91	9044.52	8447.84	7695.4	10900.3	11770.3	14496.6	14288.1	11632.5	13145.1	10788.4	11390.6	1.74059	0.00539501	0.124805	0.744169	-0.426297	down
ZINC33832528	2-Methoxy-4-[(1e)-3-Methoxyprop-1-En-1-Yl]phenol	Benzene and substituted derivatives	Phenolics	C11H14O3	3	0.7767	63644-71-3	21207.3	26960.6	22524.9	20564.5	21884.6	25068.2	21762.9	17720	17325	18577.1	19530.7	16708	1.69977	0.00549876	0.125119	1.23818	0.308218	up
MW0140184	(1-((1-Methylpiperidin-2-yl)methyl)-1H-indol-3-yl)(naphthalen-1-yl)methanone	Aldehyde,Ketones,Esters	Ketones	C26H26N2O	2	0.7237	137642-54-7	99990.7	140234	117511	90633.1	105320	105462	80427.4	91022.5	87356.7	87209.8	78372.6	80853.5	1.75344	0.00574436	0.128599	1.30462	0.383633	up
MW0151597	Ile-Thr-His-Asp	Amino acid and Its metabolites	Small Peptide	C20H32N6O8	2	0.919	-	11094.5	13467.3	11890.4	9968.46	14922.3	11212	10074.3	9546.47	9274.11	9183.79	8873.28	9837.94	1.72136	0.00602425	0.132725	1.2776	0.353441	up
MW0007656	Methyl 2-(10-heptadecenyl)-6-hydroxybenzoate	Benzene and substituted derivatives	Benzene and substituted derivatives	C25H40O3	3	0.7092	111047-31-5	24110.2	35627.4	28821.8	26302.7	27828	31019.4	24046.5	24264.3	22428.1	20213.4	22210	24164.4	1.76261	0.00634134	0.135026	1.26494	0.339065	up
MW0016985	Cer(d18:0/18:0)	SL	Cer	C36H73NO3	2	0.8147	2304-80-5	29024.2	48823	17393.1	25652.5	50431.6	40363.1	29796.7	6959.83	3562.23	7530.67	15422.2	11008.9	1.66192	0.00641568	0.135026	2.84984	1.51088	up
MW0155339	Phe-Ser-Trp	Amino acid and Its metabolites	Small Peptide	C23H26N4O5	2	0.7217	-	30482.6	35789.1	29843.7	23789.5	33546.2	27540.2	21691.6	20729.8	24347.5	25098.2	20338.7	26814.4	1.67137	0.00652357	0.135026	1.30191	0.380626	up
MW0015782	Androstanedione	Hormones and hormone related compounds	Hormones and hormone related compounds	C19H28O2	3	0.7563	846-46-8	6654.52	9086.01	8235.09	7336.18	8274.78	7870.43	7150.9	7193.11	5773.06	4208.99	6037.15	5128.36	1.63854	0.00664652	0.135026	1.33714	0.419145	up
MW0124706	Clopyralid	Heterocyclic compounds	Heterocyclic compounds	C6H3Cl2NO2	2	0.7018	-	14003.2	13295.2	9371.4	9832.49	10302.7	15465.4	20935.4	19605.1	18873.8	14464.5	13723.3	16782.1	1.61317	0.0067403	0.135026	0.692349	-0.530428	down
MW0115593	1,1,1-Trichloroethane	Others	Hydrocarbon derivatives	C2H3Cl3	3	0.8263	71-55-6	19593.8	23907.5	19886.3	14905.6	19248.6	14712.9	14867.1	2077.98	9875.56	16496.4	8849.65	8436.17	1.3823	0.00676797	0.135026	1.8523	0.88932	up
MW0148711	dTDP-2-deoxy-beta-L-fucose	Nucleotide and Its metabolites	Nucleotide and Its metabolites	C16H26N2O14P2	3	0.7634	-	10987.2	15950.6	14797.7	11039.8	12473.8	13128.1	10881	9685.82	9947.25	9253.31	10089.2	10962.4	1.75074	0.00688851	0.135026	1.2887	0.365912	up
ZINC898179	Columbianetin	Heterocyclic compounds	Heterocyclic compounds	C14H14O4	3	0.756	3804-70-4	69390.2	93531.5	99937.1	41052.5	53526.4	58658.7	78633.9	2471.03	5301.02	1613.41	860.131	7895.63	1.77782	0.00692333	0.135026	4.29962	2.10421	up
MW0166423	(R)-12-hydroxysqualene	Alcohol and amines	Alcohols	C30H50O	3	0.7621	-	23645.6	30245.9	28157.8	21758.6	26556.3	25217.6	18862.3	20924.2	23828.9	22009.3	19225.5	21327.7	1.66911	0.00728664	0.135026	1.23304	0.302214	up
MW0150986	His-Leu-Asp-Gln-Gln	Amino acid and Its metabolites	Small Peptide	C26H41N9O10	2	0.8649	-	25208	35351.3	27186.6	25293.7	29164.5	32411.6	23297.7	25430.3	21731.5	23548.4	23109.4	22693.9	1.6829	0.00756525	0.135026	1.24894	0.320704	up
MW0157410	Testolic acid	Hormones and hormone related compounds	Hormones and hormone related compounds	C19H28O4	3	0.8688	-	21142.8	26915.6	23255.7	19709.3	23450.4	20590.1	18998.6	17100.9	20707.1	18728.2	16369.9	18487.5	1.69969	0.00766971	0.135026	1.22349	0.291004	up
MW0119981	4-(Dimethylamino)azobenzene	Benzene and substituted derivatives	Benzene and substituted derivatives	C14H15N3	3	0.8487	60-11-7 | 25548-37-2 | 25548-36-1	9210.7	11702.5	10112.2	7192.05	9034.53	6532.03	3654.89	5502.38	2368.74	2966.66	8234.07	6752.23	1.60507	0.00768927	0.135026	1.82449	0.867492	up
MW0055403	N-Palmitoylsphingosine	SL	Cer	C34H67NO3	2	0.838	24696-26-2	19035.1	14360.4	11572.2	10020.3	14501.4	7938.71	9914.21	7809.86	8187.47	1946.61	4509.12	5383.96	1.58938	0.0077275	0.135026	2.05101	1.03633	up
MW0152732	N2-(Carboxyethyl)-L-arginine	Amino acid and Its metabolites	Amino acids	C9H18N4O4	3	0.7377	-	6827.07	8435.41	6591.66	6205.54	5055.28	7512.83	4900.55	4934.88	4758.88	5374.62	5135.47	5722.52	1.69028	0.00773576	0.135026	1.31793	0.398276	up
MW0105463	Ala-Glu-Lys	Amino acid and Its metabolites	Small Peptide	C14H26N4O6	2	0.8906	-	7743.26	9734.47	9134.5	7632.25	10374.7	6394.03	5717.11	5309.92	4616.17	8407.16	4849.59	5734.01	1.58405	0.00803632	0.135026	1.47292	0.558683	up
MW0106451	Dodecyl 3-{[3-(dodecyloxy)-3-oxopropyl]disulfanyl}propanoate	Aldehyde,Ketones,Esters	Esters	C30H58O4S2	3	0.7007	5926-55-6	16020.7	10373.8	13650	9298.54	13166.1	12395.8	10471.8	9859.3	7693.32	8755.76	5892.73	8779.26	1.52341	0.00809001	0.135026	1.45582	0.541829	up
MW0138770	Licochalcone a	Aldehyde,Ketones,Esters	Ketones	C21H22O4	2	0.7104	58749-22-7	8730.3	13908.8	9812.5	9822.74	12060.9	10347.2	9163.81	7862.1	8426.4	8166.74	8594.91	9134.42	1.6182	0.00865801	0.135026	1.25968	0.333054	up
MW0114722	L-Erythrulose	Carbohydrates and Its metabolites	Carbohydrates and Its metabolites	C4H8O4	3	0.8782	533-50-6	1.96125e+06	2.57995e+06	2.10163e+06	1.80372e+06	1.99912e+06	2.23887e+06	1.94621e+06	1.86201e+06	1.80295e+06	1.75604e+06	1.79361e+06	1.73796e+06	1.49987	0.00865801	0.135026	1.16385	0.218906	up
MW0123377	Citrinin	Heterocyclic compounds	Heterocyclic compounds	C13H14O5	2	0.7211	518-75-2 | 11118-72-2	7606.53	8893.34	7396.53	6787.23	9929.62	8680.78	7389.03	6529.4	6645.15	6549.19	7045.22	6439.57	1.54621	0.00865801	0.135026	1.21421	0.28002	up
MW0056955	PC(18:0/18:2)	GP	PC	C44H84NO8P	2	0.7201	27098-24-4	317240	132545	716651	437518	258845	315156	61714.8	211407	100665	59322.8	135670	78891.4	1.71782	0.00865801	0.135026	3.36275	1.74964	up
MW0139689	Selamectin	Heterocyclic compounds	Heterocyclic compounds	C43H63NO11	2	0.8755	220119-17-5 | 165108-07-6	14323.5	27211.8	18950	9961.67	18981	12675.1	11255.8	8035.52	9124.05	11972.5	8386.57	9835.3	1.60057	0.00865801	0.135026	1.74208	0.800813	up
MW0151072	His-Ser-Asn	Amino acid and Its metabolites	Small Peptide	C13H20N6O6	2	0.9054	-	28261.9	57591	66760.3	29206	48429.4	62705	126632	67360.8	75607.9	165878	69914.2	58706.7	1.54208	0.00865801	0.135026	0.519329	-0.945278	down
MW0157196	S-Succinylglutathione	Amino acid and Its metabolites	Small Peptide	C14H21N3O9S	3	0.7203	-	24590.9	31680.6	27191.8	22395.1	27242.5	28644.6	23597.3	22200.6	21414.5	22307	22633.5	21952.3	1.68458	0.00865801	0.135026	1.20611	0.270361	up
MW0153022	Lys-Ile-Val-Lys	Amino acid and Its metabolites	Small Peptide	C23H46N6O5	2	0.9646	-	408895	794503	433425	375314	457566	446472	378493	356601	368254	373233	361947	380070	1.34527	0.00865801	0.135026	1.31442	0.394429	up
MW0122726	Acetamiprid	Heterocyclic compounds	Heterocyclic compounds	C10H11ClN4	2	0.723	-	8688.03	12870	43106.5	8269.7	10129.9	11149.8	7245.15	8194.85	7589.4	8060.77	8137.05	8975.51	1.13261	0.00865801	0.135026	1.95454	0.966827	up
MW0158439	Tyr-Gln-Leu-Lys	Amino acid and Its metabolites	Small Peptide	C26H42N6O7	2	0.7202	-	2472.01	2506.37	14316.7	2242.86	2315.79	2009.3	1688.24	1690.14	1604.82	2132.67	1651.73	2096.47	1.07065	0.00865801	0.135026	2.3806	1.25133	up
MW0147083	Carbaprostacyclin-biotin	Others	Others	C36H60N4O5S	2	0.7321	-	8322.63	10905.7	8267.47	7259.98	9238.74	7620.58	6714.14	7242.45	6905.54	6968.23	5133.48	6756.41	1.61931	0.00944648	0.145247	1.29946	0.377917	up
MW0107690	L-cystine	Amino acid and Its metabolites	Amino acid derivatives	C6H12N2O4S2	3	0.9405	56-89-3	6477.15	7799.85	6658.84	5813.71	5814.88	7569.1	10688.8	10164.1	8870.13	7733.68	6773.08	9138.58	1.56934	0.00961759	0.145247	0.752009	-0.411178	down
MW0153083	Lys-Met-Tyr	Amino acid and Its metabolites	Small Peptide	C20H32N4O5S1	2	0.7699	-	87544.7	96948.3	88093.7	67543.1	86484.9	82196.4	77916.2	71019.8	70151.6	70245	70226.9	69102	1.58082	0.00962731	0.145247	1.18698	0.247291	up
MW0169591	(2-Hydroxy-2-oxo-1,2lambda5-oxaphospholan-5-yl)methyl (Z)-octadec-9-enoate	FA	FFA	C22H41O5P	2	0.7272	779333-58-3	5329.33	7322.95	5361.7	4657.16	6197.69	5448.29	4070.7	3656.36	5320.55	4673.6	4248.47	3529.74	1.64088	0.0102526	0.153018	1.3458	0.428464	up
MW0106686	Etidronic acid	Organic acid and Its derivatives	Organic acid and Its derivatives	C2H8O7P2	2	0.7209	7414-83-7	21636.1	24438.7	19001.3	19666.5	18543	30399.9	37180.8	31690.9	34151	25824.4	24189.1	32474.5	1.55186	0.0104436	0.15421	0.720634	-0.472662	down
MW0110882	Adrenoyl ethanolamide	Alcohol and amines	Amines	C24H41NO2	2	0.9281	150314-35-5	15091.6	16962.7	14572.5	11847.9	29966.5	21144	49096.5	73311.8	20823.9	49083.4	29878.5	35998.8	1.7792	0.0112924	0.158123	0.424431	-1.2364	down
MW0009001	N-Cyclopropyl-11-(2-hexyl-5-hydroxyphenoxy)undecanamide	Benzene and substituted derivatives	Phenolics	C26H43NO3	2	0.884	869376-90-9	50745.3	81324	88382.2	50384.9	98834.4	66315	22876.6	28972	29750.5	64026.9	39187.1	55232	1.54262	0.0114716	0.158123	1.81627	0.860976	up
MW0142350	N-(2-formylphenyl)formamide	Benzene and substituted derivatives	Benzene and substituted derivatives	C8H7NO2	3	0.8757	25559-38-0	8896.07	12668	8354.82	8660.88	10779.5	9355.33	7481.04	6971.49	7831.96	6933.72	8821.98	7102.34	1.70456	0.0116719	0.158123	1.30065	0.379232	up
MW0009923	Tiapride	Benzene and substituted derivatives	Benzene and substituted derivatives	C15H24N2O4S	2	0.8862	51012-32-9	49717	64669.8	55046.5	48317.3	59825	57640.3	48109.6	43627.9	45997	51314	46282.8	49017	1.58378	0.0116908	0.158123	1.17889	0.237432	up
MW0141355	13,14-Dihydro-15-keto prostaglandin F2alpha isopropyl ester	Hormones and hormone related compounds	Hormones and hormone related compounds	C23H40O5	2	0.7749	199920-18-8	3786.64	5545.58	7652.45	6158.92	8730.52	5463.75	8019.19	7633.94	9873.33	14453.4	9211.03	10964.6	1.61875	0.0119702	0.158123	0.620689	-0.688057	down
MW0145854	Asn-Phe-Glu-Tyr-Ile	Amino acid and Its metabolites	Small Peptide	C33H44N6O10	2	0.8103	-	6520.44	9037.41	8074.15	7441.53	7094.31	8582.95	5561.44	6372.97	6893.65	7039.02	6699.56	5582.51	1.56174	0.0120515	0.158123	1.22547	0.29334	up
MW0106098	Camylofin	Others	Medicine	C19H32N2O2	2	0.8054	54-30-8	37205.6	47867.1	39549.2	33195.7	38941.3	38860.9	34573.3	31196.2	31925.8	34605.5	32322.5	33785.4	1.61967	0.0127416	0.158123	1.18755	0.247986	up
MW0011692	(Z)-7-[(1R,2R,3S,5S)-2-[(E,3R)-3-(2,3-dihydro-1H-inden-2-yl)-3-hydroxyprop-1-enyl]-3-fluoro-5-hydroxycyclopentyl]hept-5-enoic acid	FA	Oxidized lipids	C24H31FO4	2	0.8722	246246-19-5	19848	20784	17496	14399	14445.6	17423.9	12465.9	12758.1	14546.6	9484.61	15208.9	14758.6	1.62387	0.0129543	0.158123	1.31776	0.398086	up
MW0004918	2-Dodecylbenzenesulfonic acid	Benzene and substituted derivatives	Benzene and substituted derivatives	C18H30O3S	1	0.7505	-	71849.3	171024	274903	117999	256184	180934	421730	314337	353235	701262	290619	290233	1.68555	0.0131104	0.158123	0.452427	-1.14424	down
MW0105709	Arginine	Amino acid and Its metabolites	Amino acids	C6H14N4O2	2	0.712	74-79-3	1222.84	2471.45	3198.27	1021.53	3605.54	1138.21	5403.94	4411.52	3652.4	3808.57	2225.77	4892.85	1.49545	0.013154	0.158123	0.518869	-0.946557	down
MW0168983	Crotamiton	Heterocyclic compounds	Heterocyclic compounds	C13H17NO	2	0.8605	483-63-6	69681.2	81852.6	69906.8	59743	71936.6	75393.8	68969.3	57855.6	60138.7	58038.3	61878.2	59984	1.58235	0.0132696	0.158123	1.16805	0.224096	up
MW0055243	Nandrolone	Hormones and hormone related compounds	Hormones and hormone related compounds	C18H26O2	2	0.8671	434-22-0	414426	493922	398088	348637	428379	350308	303437	295553	350840	340773	311536	374007	1.6239	0.0134918	0.158123	1.23157	0.300497	up
MW0114521	Geosmin	Alcohol and amines	Alcohols	C12H22O	3	0.7153	19700-21-1 | 16423-19-1	13223.2	14380.9	12301	9645.87	12197.9	11749.2	9846.07	10362	10157.7	10310.6	10465.9	10611	1.54972	0.0136339	0.158123	1.19019	0.251186	up
MW0155588	Piperidione	Aldehyde,Ketones,Esters	Ketones	C9H15NO2	3	0.847	-	7004.62	4831.66	3475.2	2389.77	3213.26	6082.22	6744.31	7604.92	6984.95	5853.74	8556.28	6184.84	1.49341	0.0137284	0.158123	0.643867	-0.635166	down
MW0006159	Cl-amidine	Benzene and substituted derivatives	Benzene and substituted derivatives	C14H19ClN4O2	2	0.7205	913723-61-2	11679.5	19207.8	14492	14586.4	13928.3	14207.5	20658.6	20171.4	14655.3	17166.8	20021.5	21729.4	1.46953	0.0139417	0.158123	0.770097	-0.376887	down
MW0009981	Trihexyphenidyl	Benzene and substituted derivatives	Benzene and substituted derivatives	C20H31NO	2	0.9021	144-11-6 | 40520-25-0	16094	23749.2	20280.6	5287.72	21015.8	55056.8	82195.2	55471.7	27155.8	90221.3	42327.4	54284.3	1.58758	0.0146013	0.158123	0.402337	-1.31352	down
MW0061069	Perilloside A	Terpenoids	Terpenoids	C16H26O6	3	0.7175	141206-20-4	1670.38	3208.46	4821.15	3525.44	906.031	2297.55	1791.78	6330.01	5462.9	10081.3	7188.3	9405.55	1.37934	0.0146956	0.158123	0.408074	-1.2931	down
MW0145397	Arg-Ile-Phe-Lys	Amino acid and Its metabolites	Small Peptide	C27H46N8O5	2	0.8943	-	13191.7	18928.6	15123.8	12737.4	14781.8	14931.2	11293.2	12257.3	13305.7	11785.4	11006.5	12969.5	1.65093	0.0147066	0.158123	1.23516	0.304701	up
MW0137873	Dattelic acid	Organic acid and Its derivatives	Organic acid and Its derivatives	C16H16O8	3	0.9119	-	6803.58	8567.96	6351.85	7033.93	6566.9	7577.28	6678.27	5623.65	6130.16	6143.38	6143.44	5757.95	1.61836	0.0148296	0.158123	1.17613	0.234047	up
MW0145371	Arg-His-Gln	Amino acid and Its metabolites	Small Peptide	C17H29N9O5	2	0.8437	-	8744.24	11016.4	10536.5	8027.02	9939.67	9914.38	9065.27	8195.85	7660.44	6989.81	8272.5	8473.66	1.56436	0.0149771	0.158123	1.19567	0.257815	up
MW0149125	Farnesoic acid	Aldehyde,Ketones,Esters	Esters	C15H24O2	3	0.8344	462-11-3 | 7548-13-2	34169.5	51889.5	37961.4	31356.9	44143.4	43596.3	35790.4	28929.3	28416.2	29063.7	14697	2151.89	1.07164	0.0150288	0.158123	1.74843	0.806062	up
MW0145223	N-(2-hydroxyethyl-1,1,2,2-d4)-5Z,8Z,11Z,14Z-eicosatetraenamide	Alcohol and amines	Amines	C22H37NO2	2	0.8801	946524-40-9	146945	281986	199127	116975	218068	95746.2	103891	86293.4	89510.8	136077	69579.6	89545.6	1.51795	0.0151515	0.158123	1.8418	0.881118	up
MW0134082	Naringenin	Flavonoids	Flavonoid	C15H12O5	2	0.7073	67604-48-2	113489	154494	125882	107542	124329	129603	111360	120359	103405	106079	104852	106023	1.415	0.0151515	0.158123	1.15836	0.212082	up
MW0006634	4'-Chloro-5-methoxyvalerophenone (E)-O-(2-aminoethyl)oxime fumarate	Benzene and substituted derivatives	Benzene and substituted derivatives	C18H25ClN2O6	2	0.8558	54739-21-8	71657.5	102660	74307.5	67012.7	93703.1	83456.1	69779.7	67691.2	63759.6	69275.2	66905.3	66936.6	1.46576	0.0151515	0.158123	1.21875	0.285399	up
MW0114734	L-Iditol	Alcohol and amines	Alcohols	C6H14O6	3	0.9493	488-45-9	4135.65	5657.28	3471.34	1802.98	4365.45	1955.22	1759.09	1808.5	1129.85	2715.88	1660.83	1643.43	1.4652	0.0151515	0.158123	1.99559	0.996818	up
MW0055423	Virodhamine hydrochloride	FA	Others	C22H38ClNO2	2	0.8604	443129-35-9	1193.77	517.656	748.175	501.527	1844.87	1028.15	5054.3	6215.93	1054.07	1787.43	1906.59	1943.61	1.61286	0.0151515	0.158123	0.324806	-1.62235	down
MW0138262	Glabranin	Heterocyclic compounds	Heterocyclic compounds	C20H20O4	2	0.7761	41983-91-9	148654	202751	160917	136126	156303	164412	143868	134850	131375	149375	132171	130659	1.44363	0.0151515	0.158123	1.1786	0.23708	up
MW0055024	MG(18:2/0:0/0:0)	GL	MG	C21H38O4	1	0.7053	26545-74-4	33220.3	46693.6	27408.3	32917.6	37373.1	34397.2	41838.2	47783.3	90186.3	48437.3	37441.9	43898.6	1.27686	0.0151515	0.158123	0.684819	-0.546206	down
MW0126063	penitrem A	Heterocyclic compounds	Heterocyclic compounds	C37H44ClNO6	2	0.8018	12627-35-9	44208.6	58104.5	45466.1	40382.1	45845.5	48820.4	43684.9	40129.3	40482.5	41614.6	39470.8	40378.6	1.44749	0.0151515	0.158123	1.15082	0.202666	up
MW0150831	His-Ala-Val-Asp	Amino acid and Its metabolites	Small Peptide	C18H28N6O7	2	0.939	-	58325	81943.3	68149.7	53713.8	64185	61816.9	52216.7	52131.5	60116.1	53581	52325	54643.6	1.51196	0.0151515	0.158123	1.19421	0.256052	up
MW0012405	15(S)-Fluprostenol	FA	Others	C23H29F3O6	2	0.9199	-	577407	754734	637010	523220	634852	667218	557783	519906	530391	522782	518660	529999	1.63715	0.0151515	0.158123	1.1934	0.255078	up
MW0140724	(Z)-2-tetracos-15-enamidoethanesulfonic acid	Others	Others	C26H51NO4S	2	0.7562	-	146604	199047	226248	97108.9	327342	96114.4	70945.6	87939.6	86081.6	186830	68119.5	89175.6	1.25703	0.0151515	0.158123	1.85449	0.891021	up
MW0120498	2-Pyridin-4-yl-1,5,6,7-tetrahydropyrrolo[3,2-c]pyridin-4-one	Aldehyde,Ketones,Esters	Ketones	C12H11N3O	2	0.8049	845714-00-3	38117.9	52129.2	170962	36743.3	41810.1	43982.3	38708.7	36288.2	35868.5	37163.6	33106.2	34791.5	1.01921	0.0151515	0.158123	1.7772	0.829607	up
MEDN1006	Uric acid	Organic acid and Its derivatives	Organic acid and Its derivatives	C5H4N4O3	1	0.9342	69-93-2	6013.46	12122.4	6202.63	1569.41	4974.18	3169.46	2107.89	1304.89	1530.49	3554.49	1292.77	1553	1.52328	0.0151515	0.158123	3.00184	1.58585	up
MW0109344	Pro-Air	Aldehyde,Ketones,Esters	Ketones	C16H22N2O3	2	0.7155	60443-17-6 | 72332-33-3	21511.7	30493.2	99135.7	20540.4	22433.3	29924.3	21231.8	21525.9	18733.1	18588.4	18906.6	19047.4	1.13285	0.0151515	0.158123	1.8981	0.924555	up
MW0016406	Carnosine	Amino acid and Its metabolites	Amino acid derivatives	C9H14N4O3	2	0.7036	305-84-0	15394.7	19610.6	32200.3	17213	24739.8	16822.5	16272	15169.4	17047	14719.9	14087.4	14136.7	1.35679	0.0151515	0.158123	1.37786	0.462427	up
MEDL01909	1,7-Bis(4-hydroxyphenyl)-3-heptanone	Phenolic acids	Phenolic acids	C19H22O3	2	0.8321	130233-83-9	32164.5	106060	55664.4	71211.3	32903.3	47357.4	77757.4	61427.4	215236	368404	214880	123609	1.52588	0.0151515	0.158123	0.325409	-1.61967	down
MW0149874	Glutaminyl-arginine	Amino acid and Its metabolites	Small Peptide	C11H22N6O4	2	0.8476	126590-89-4	1189.06	4608.07	3012.99	1108.52	3402.48	1128.72	964.141	627.866	1025.82	1992.14	442.477	968.804	1.34629	0.0151515	0.158123	2.39981	1.26292	up
MW0107980	N-Valylphenylalanine	Amino acid and Its metabolites	Small Peptide	C14H20N2O3	2	0.7057	-	13221.8	21857.8	10887	9887.59	14872.2	10402.9	9733.49	7985.38	8852.15	13079	8086.53	7653.73	1.35073	0.0151515	0.158123	1.46469	0.550591	up
MW0009969	Triasulfuron	Benzene and substituted derivatives	Benzene and substituted derivatives	C14H16ClN5O5S	2	0.7005	82097-50-5	10712.9	14131.1	12719.8	14147.9	12820.9	19662	9836.54	11800.4	9540.95	8905.21	9144.22	11594.4	1.62992	0.0155685	0.161262	1.38428	0.469141	up
MW0014149	7-[(2R)-3-hydroxy-2-(3-hydroxy-5-methylnon-1-enyl)-5-oxocyclopentyl]-3-methoxyheptanoic acid	Organic acid and Its derivatives	Organic acid and Its derivatives	C23H40O6	2	0.8182	-	26033.5	51953.5	52491.8	17155.2	56997.4	33076.1	28989	15669.5	10549.6	14586.8	21380.6	21075.9	1.52271	0.0159222	0.163703	2.11763	1.08245	up
MW0063480	Sclareol	Terpenoids	Ditepenoids	C20H36O2	3	0.903	515-03-7 | 86023-49-6	893.169	1648.19	990.553	936.193	690.096	356.91	1096.7	955.725	2021.15	3090.78	2471.94	2832.41	1.43757	0.0165852	0.169178	0.442317	-1.17685	down
MW0105181	4-Acetyl-1-methylcyclohexene	Benzene and substituted derivatives	Benzene and substituted derivatives	C9H14O	2	0.7059	-	36847.7	57387.4	47555.8	39531	49798.6	45132.9	34511	34248.4	38805.6	39612.5	36487.1	38279	1.57495	0.0166984	0.169178	1.2447	0.3158	up
MW0120912	5-(Tetradecyloxy)-2-furoic acid	Organic acid and Its derivatives	Organic acid and Its derivatives	C19H32O4	2	0.8637	54857-86-2	26478.2	54945	44393.2	28260.6	49025	30380.8	32104	19134.6	18382	28031.4	24067.5	18072.2	1.53775	0.017202	0.172051	1.67022	0.740037	up
MW0012998	LPC(18:0/0:0)	GP	LPC	C26H54NO7P	2	0.7662	19420-57-6	34169.5	51889.5	37961.4	31356.9	44143.4	43596.3	35790.4	28929.3	28416.2	29063.7	31618.9	33087.8	1.57537	0.0173539	0.172051	1.30074	0.379335	up
MW0137896	Delphinidin 3,5-diglucoside	Flavonoids	Anthocyanidins	C27H31O17+	2	0.7295	17670-06-3	34997.9	53147.4	38881.6	32117	45213.6	44653.2	36658	29630.6	29105.1	29768.3	32385.4	33889.9	1.57537	0.0173539	0.172051	1.30074	0.379335	up
MW0103709	Uridine-5'-monophosphate	Nucleotide and Its metabolites	Nucleotide and Its metabolites	C9H13N2O9P	1	0.8983	58-97-9	68666.8	65148.8	37098.4	30662.3	70546.7	35251.6	59868	87060.6	65930.1	108407	118951	75888.1	1.53301	0.0177805	0.175031	0.595567	-0.747664	down
MW0054179	Jasmonic acid	Hormones and hormone related compounds	Hormones and hormone related compounds	C12H18O3	2	0.7153	59366-47-1	17336.3	23373	18338.2	17893	10021.7	20678.1	2118.98	7103.42	13318.1	11357.4	14532.2	13645.1	1.28649	0.0179873	0.175064	1.73403	0.794128	up
MW0050190	1-(9Z,12Z-octadecadienoyl)-2-(4Z,7Z,10Z,13Z,16Z,19Z-docosahexaenoyl)-sn-glycerol	GL	DG	C43H68O5	3	0.8835	-	22145.2	26962.1	16698.4	11948.6	46738	21858.7	8887.07	8491.74	9356.97	16861.5	2610.14	10700.1	1.51468	0.0180364	0.175064	2.57174	1.36274	up
MEDP1122	MG(16:0/0:0/0:0)	GL	DG	C19H38O4	1	0.8723	32899-41-5	2971.26	6773.01	7320.9	3835.75	6989.37	3808.36	2682.13	1516.76	2284.3	4605.29	2974.66	2427.49	1.50805	0.0181622	0.175064	1.92222	0.942774	up
MW0144606	Ala-His-Val-Asp	Amino acid and Its metabolites	Small Peptide	C18H28N6O7	2	0.8662	-	24634	29852	27651.5	22153.7	28451	29640.4	23553.9	24532.6	20043	22337.5	23507.9	24398.9	1.45122	0.0183958	0.176092	1.17351	0.230826	up
MW0015171	7alpha-Hydroxyandrost-4-ene-3,17-dione	Aldehyde,Ketones,Esters	Ketones	C19H26O3	3	0.7873	62-84-0	16767.9	17144.7	24048.3	12841.1	17459.2	17988.8	13659.4	16391	14244.5	11484.5	10310.8	9474.81	1.46633	0.0186124	0.176945	1.40607	0.491673	up
MW0017013	CerP(d18:0/16:0)	SL	Cer	C34H70NO6P	2	0.7007	-	66112.7	161556	113087	46726.7	132824	32839	471.646	28438.1	20175.7	69266.6	1094.09	39902.2	1.31604	0.0189612	0.179035	3.4713	1.79548	up
MEDL00396	Chloramphenicol palmitate	Organic acid and Its derivatives	Organic acid and Its derivatives	C27H42Cl2N2O6	2	0.7498	530-43-8 | 125637-16-3	58954.1	73946.4	59510.6	54204.8	63989.1	68158.8	82044.9	72321.2	71228.8	72572.5	69466.3	69400.8	1.47273	0.0191937	0.179571	0.866668	-0.206449	down
MW0115349	Tetraethyl pyrophosphate	Organic acid and Its derivatives	Organic acid and Its derivatives	C8H20O7P2	2	0.7131	107-49-3	2037.51	1468.1	2146.02	2706.05	1675.49	5181.21	5172.85	4774.71	5765.38	2511.14	3878.04	5834.37	1.48081	0.0193486	0.179571	0.544606	-0.876715	down
MW0155431	Phe4Cl-Phe4Cl-OH	Amino acid and Its metabolites	Small Peptide	C23H18Cl2N2O6	2	0.7404	-	645.199	884.277	1043.66	654.996	739.222	871.228	522.571	558.853	370.738	464.782	813.37	630.885	1.50835	0.0194783	0.179571	1.43954	0.525608	up
MEDL01829	Isothankunic acid	Terpenoids	Triterpene	C30H48O6	1	0.7078	22882-19-5	26363.1	22819.1	17272.1	12068.8	19956.4	21112.9	5700.57	16684.8	22001	2716.13	3411.66	4885.02	1.54466	0.0196552	0.179571	2.15874	1.11019	up
MEDP0215	Quinine	Others	Others	C20H24N2O2	2	0.8148	130-95-0	9599.24	13633.3	11159.9	14917.1	10439.9	10177.8	8990.41	10470	8541.91	7479.09	8596.02	9747.69	1.61142	0.0196649	0.179571	1.29916	0.377575	up
MW0053898	Palmitaldehyde	Aldehyde,Ketones,Esters	Aldehydes	C16H32O	3	0.8307	629-80-1	15226.4	26779.4	24223.6	3928.08	19860.4	44532.3	58846.1	48007.6	24184.1	73190.4	32959.7	47685	1.4191	0.0198131	0.179694	0.472317	-1.08217	down
MW0145835	Asn-Lys-Phe-Asp	Amino acid and Its metabolites	Small Peptide	C23H34N6O8	2	0.8447	-	1991.51	2147.84	1533.65	1816.32	2075.08	2048.55	1977.44	1696.3	1456.75	1305.2	945.46	1403.45	1.41597	0.0199373	0.179694	1.32197	0.402687	up
MEDL02415	Pyridoxine phosphate	Others	Vitamin	C8H12NO6P	3	0.7675	447-05-2	9410.99	11473.3	10049.9	10087.1	10909.9	11209	9373.53	8460.15	8131.81	7967.83	9797.04	10597	1.54887	0.0206683	0.185081	1.16222	0.216879	up
MW0012382	Isopalmitic acid	FA	FFA	C16H32O2	2	0.7352	-	13435.7	26106.6	21503.6	12131.8	23623.1	12659.8	14833.8	8347.05	8058.66	12911.7	11014.2	8720.72	1.50384	0.0210431	0.187154	1.71337	0.776835	up
MW0123175	Buspirone	Aldehyde,Ketones,Esters	Ketones	C21H31N5O2	2	0.7243	36505-84-7	1362.73	4430.25	3990.55	2640.32	2833	1912.2	4414.22	3832.5	7883.23	7843.51	2979.09	6255.38	1.42894	0.0215731	0.187154	0.517017	-0.951717	down
MEDP1131	Arachidoyl glycine	Alcohol and amines	Amines	C22H43NO3	1	0.7979	617703-96-5	8972.55	5323.8	11935.1	7223.76	13648.1	6917.22	33499.5	28789.7	8530.03	16443.8	13796.7	19100.8	1.61612	0.021712	0.187154	0.449569	-1.15338	down
MW0010085	Zafirlukast	Benzene and substituted derivatives	Benzene and substituted derivatives	C31H33N3O6S	2	0.7701	107753-78-6	17193.7	23801.7	21922.6	17795.6	21360.4	20250.7	19172.5	17355.6	17715.8	17173.8	15452.7	16905.1	1.48291	0.0220927	0.187154	1.17874	0.23725	up
MW0111276	Rimantadine	Alcohol and amines	Amines	C12H21N	2	0.8042	13392-28-4	13154.2	14058.4	19297.8	6753.92	27381.6	14403.2	49710.8	34694.5	20299.5	22574.6	23414.9	30397.2	1.54715	0.0221305	0.187154	0.524868	-0.929974	down
MW0137758	Cuneatin methyl ether	Heterocyclic compounds	Heterocyclic compounds	C18H14O6	2	0.7734	4253-00-3	21069.2	30652.9	24983.2	15370.7	27684.1	11342.2	13460.8	10304.7	13813	19372.6	4486.36	11090.6	1.3368	0.0225828	0.187154	1.80761	0.854082	up
MW0148190	3,8-Dihydroxy-1-pentanoyl-6-pentyl-11H-dibenzo(b,e)(1,4)dioxepin-11-one	Organic acid and Its derivatives	Organic acid and Its derivatives	C23H26O6	2	0.7746	6320-33-8	37694.4	49548.9	41683	35108.5	47093	44940.5	38178.3	39122.7	33603.7	32838.1	36862.6	35179.2	1.46886	0.0226175	0.187154	1.18668	0.246937	up
MEDP1333	LPC(0:0/20:4)	GP	LPC	C28H50NO7P	1	0.8519	67341-29-1	20148.9	23276.9	48265.9	12336.8	42074.7	15464.9	2843.71	4569.91	8103.79	23820.2	5090.18	7841.45	1.57372	0.0229536	0.187154	3.09108	1.62811	up
MW0119640	3-Indoleacetonitrile	Heterocyclic compounds	Indole and Its derivatives	C10H8N2	3	0.8152	771-51-7	10450.7	12988	11859.1	9674.38	11549.4	11322.5	10720.4	10123.1	10099	9668.73	8910.71	9814.89	1.47115	0.0230445	0.187154	1.14337	0.193295	up
MW0125928	1-Methyl-6-oxo-1,6-dihydropyridine-3-carboxamide	Alcohol and amines	Amines	C7H8N2O2	3	0.8056	701-44-0	3.82864e+06	4.86763e+06	3.89279e+06	3.69134e+06	4.57633e+06	4.244e+06	3.69347e+06	3.14758e+06	3.96775e+06	3.74523e+06	3.28383e+06	2.31276e+06	1.35993	0.0233219	0.187154	1.24566	0.316906	up
MW0155541	Vitamin K1 2,3-epoxide	CoEnzyme and vitamins	CoEnzyme and vitamins	C31H46O3	2	0.7537	85955-78-8	25723.8	24333.6	28683.9	17103.1	21435.3	20494.8	18874.2	18974.5	17867	20205.7	17139.6	16617.6	1.38683	0.0243721	0.187154	1.25617	0.329026	up
MW0119693	2-Hydroxy-3-methylquinoxaline	Heterocyclic compounds	Heterocyclic compounds	C9H8N2O	2	0.7045	14003-34-0	2496.59	3427.36	2380.42	1818.77	2913.17	2106.31	1777.07	1590.94	1122.12	1878.19	2488.61	1528.99	1.43305	0.0244093	0.187154	1.45799	0.543985	up
MW0054593	LPE(0:0/22:6)	GP	LPE	C27H44NO7P	1	0.9209	-	26154	50707.5	47679.5	22730	55284.8	31822.6	15530	18051	18919.8	36876.6	17429.3	24127.6	1.45437	0.024422	0.187154	1.79004	0.839995	up
MW0140563	(Phenylcarbamylmethyl)-trimethylammonium iodide	Alcohol and amines	Amines	C11H17IN2O	2	0.8626	22913-17-3	120888	178814	134101	104907	135199	145377	119738	96339.7	112532	101713	113933	104750	1.53164	0.0252397	0.187154	1.26237	0.336134	up
MEDL00977	(E,Z)-2-Amino-3,14-octadecadien-1-ol	Alcohol and amines	Alcohols	C18H35NO	1	0.9106	158507-68-7	220044	360814	336122	78678.7	323170	709089	890801	606240	373698	1.08293e+06	510410	702524	1.45972	0.0254324	0.187154	0.486708	-1.03887	down
MW0012582	16alpha-Hydroxyestrone	Aldehyde,Ketones,Esters	Ketones	C18H22O3	3	0.971	566-76-7	49117.8	73989.3	55807.6	43401.7	52855.3	56118.3	45347.3	42731.9	45703.9	44234.2	41943.3	44385.5	1.5515	0.025974	0.187154	1.25324	0.325667	up
MW0054600	LPE(16:0/0:0)	GP	LPE	C21H44NO7P	1	0.9586	53862-35-4	88374	112013	117801	65777	160381	54653.3	43870.4	52931.6	46763.8	108041	44929.3	56704.5	1.287	0.025974	0.187154	1.69573	0.761905	up
MW0006998	Estrone	Hormones and hormone related compounds	Hormones and hormone related compounds	C18H22O2	3	0.7496	53-16-7	54903.7	70329.3	58644.1	47972.5	57407.2	54807	49036.5	47480.6	49444.1	47471.7	48205.3	49155.9	1.62899	0.025974	0.187154	1.18319	0.242678	up
MEDN0536	Estrone sulfate	Hormones and hormone related compounds	Hormones and hormone related compounds	C18H22O5S	3	0.7071	481-97-0	27549.1	40976.5	31647	25646.7	32663.7	30841.3	27354.7	24062.9	28102.3	24954.8	27223.5	24846.2	1.46949	0.025974	0.187154	1.2094	0.274288	up
MW0154452	N-[(4-amino-2-methylpyrimidin-5-yl)methyl]formamide	Heterocyclic compounds	Heterocyclic compounds	C7H10N4O	3	0.8279	1886-34-6	28716	37430.2	33398.6	28148.8	44974.6	35948.3	31517.5	26539.6	26302.3	27110.7	26852.6	29138.5	1.44881	0.025974	0.187154	1.24576	0.317025	up
MW0126847	Trans-Zeatin	Heterocyclic compounds	Heterocyclic compounds	C10H13N5O	3	0.8305	1637-39-4	706.674	1331.14	1719.38	567.981	2954.48	605.251	2427.67	2415.28	2156.63	6609.01	3452.64	2847.27	1.6551	0.025974	0.187154	0.396058	-1.33622	down
MW0063419	Sambutoxin	Terpenoids	Terpenoids	C28H39NO4	2	0.7022	160047-56-3	5010.85	6751.71	8205.74	3521.46	7563.06	2296.84	2247.86	2441.68	1826.1	4359.49	2059.14	2488.07	1.49647	0.025974	0.187154	2.16243	1.11265	up
MW0009328	N-[2-(3,4-Dihydroxyphenyl)ethyl]hexadecanamide	Benzene and substituted derivatives	Phenolics	C24H41NO3	2	0.9053	136181-87-8	6815.48	7199.47	5773.41	3851.83	12740.8	5121.56	13508.2	25481.7	7291.18	9207.81	11024.4	9531.09	1.41338	0.025974	0.187154	0.545768	-0.87364	down
MW0126145	Pindolol	Heterocyclic compounds	Heterocyclic compounds	C14H20N2O2	2	0.9361	13523-86-9	473550	614356	445036	407752	406334	488193	376203	384047	409633	368680	410553	391108	1.5632	0.025974	0.187154	1.21152	0.276814	up
MW0055310	N-hexanoylsphingosine	SL	SPH	C24H47NO3	2	0.8559	124753-97-5	183558	351703	246285	128728	272235	98791.9	117804	89883.5	98561.2	170633	77329.3	99212	1.44024	0.025974	0.187154	1.9609	0.971519	up
MW0111163	N,N-Dimethylaniline	Benzene and substituted derivatives	Benzene and substituted derivatives	C8H11N	2	0.9149	121-69-7	48250.5	63582.5	50121.4	42953.8	48444.7	52834.2	42849.6	45129.4	44086.2	43494.7	44463.6	40887.7	1.50617	0.025974	0.187154	1.17353	0.230855	up
MW0114417	1-[5-Ethyl-2-hydroxy-4-[[6-methyl-6-(1H-tetrazol-5-YL)heptyl]oxy]phenyl]ethanone	Aldehyde,Ketones,Esters	Ketones	C19H28N4O3	2	0.9121	117690-79-6	158678	215891	193521	143118	198113	162232	154211	142344	142222	158237	140509	161560	1.36692	0.025974	0.187154	1.19183	0.253177	up
MW0150861	His-Asn-Ser	Amino acid and Its metabolites	Small Peptide	C13H20N6O6	2	0.8408	-	4121.23	9544.71	3050.45	3458.06	5206.44	7908.84	23089.9	8344.81	16984.8	27677.7	14705.5	4183.9	1.52301	0.025974	0.187154	0.350468	-1.51265	down
MW0141049	1,1-Dichloroethane	Others	Hydrocarbon derivatives	C2H4Cl2	3	0.7251	-	146891	257391	176552	136254	591274	102182	66483.9	20082.2	92141.4	213441	79256.7	93461.8	1.31105	0.025974	0.187154	2.49712	1.32027	up
MW0157706	Thr-Leu-Lys-Lys	Amino acid and Its metabolites	Small Peptide	C22H44N6O6	2	0.9402	-	23807	21952.1	23567	15848.8	17101.4	22041.7	15992.4	15937.1	15931.6	15373.3	16271.3	13935.7	1.67692	0.025974	0.187154	1.33044	0.4119	up
MW0155408	Phe-Val-His-Arg	Amino acid and Its metabolites	Small Peptide	C26H39N9O5	2	0.7098	-	96.543	163.886	259.778	331.132	267.6	586.199	88.409	280.695	74.689	83.694	82.514	38.826	1.4181	0.025974	0.187154	2.62803	1.39398	up
MEDP0058	L-Saccharopine	Amino acid and Its metabolites	Amino acids	C11H20N2O6	2	0.7033	997-68-2	3980.26	6509.1	27393.6	3625.05	4128.68	5090.29	3718.4	3521.27	3262.39	4692.78	3558.6	3316.01	1.00888	0.025974	0.187154	2.29852	1.2007	up
MW0127350	4-Hydroxyphenyl thiocyanate	Benzene and substituted derivatives	Benzene and substituted derivatives	C7H5NOS	2	0.9236	3774-52-5	18811.1	22403	68227	14790.7	18894.3	20171.9	18087.1	17947	17171.4	14487.6	16522.5	12615.5	1.01651	0.025974	0.187154	1.68642	0.753965	up
MW0115763	trans-4-Methylene-2-octyl-5-oxotetrahydrofuran-3-carboxylic acid	Heterocyclic compounds	Heterocyclic compounds	C14H22O4	2	0.8237	191282-48-1	28022.7	44997.2	173742	25513	31546.5	30446.2	26873.7	27026.4	23908.4	28269.7	25498.7	25166	0.992905	0.025974	0.187154	2.13258	1.0926	insig
MW0102906	cis,cis-Muconic acid	FA	FFA	C6H6O4	1	0.8089	1119-72-8	14375.5	21349.5	80401.9	14827.5	16197.3	16630.8	14449.8	14387.4	14014	14959.1	13397	14121.4	0.964187	0.025974	0.187154	1.91943	0.940677	insig
MEDN1033	FFA(18:0)	FA	FFA	C18H36O2	1	0.9694	-	34169.5	51889.5	37961.4	31356.9	44143.4	43596.3	35790.4	28929.3	28416.2	623.601	31618.9	33087.8	1.01683	0.025974	0.187154	1.53419	0.617475	up
MW0012978	3-Palmitoyl-sn-glycerol	GL	MG	C19H38O4	2	0.7074	-	76035.3	158816	75949.6	64074.9	143440	64392.4	54979.7	33720.8	38759.9	78856.5	53340.7	57568.9	1.46654	0.025974	0.187154	1.83688	0.87726	up
MW0137286	Dihydroaflatoxin G1	Heterocyclic compounds	Heterocyclic compounds	C17H14O7	2	0.7013	7241-98-7	13661.6	9265.01	6796.58	11546.5	6375.73	27996.5	32056.2	28111.9	23172.1	11678	22545	25925	1.43146	0.0260236	0.187154	0.527165	-0.923673	down
MW0126417	Raltegravir	Heterocyclic compounds	Heterocyclic compounds	C20H21FN6O5	2	0.78	518048-05-0	8525.97	9858.1	8477.04	7545.85	9825.34	9084.41	7486.66	7766.89	4825.33	7974.85	7945.89	7703.08	1.25441	0.0263659	0.188639	1.21999	0.286866	up
MW0136721	(-)-Maackiain-3-O-glucosyl-6''-O-malonate	Flavonoids	Flavonoid	C25H24O13	2	0.7999	-	774.99	2200.39	778.845	525.57	1465.06	4586.9	7289.86	5320.12	2878.46	4062.1	3159.78	2617.27	1.57659	0.0268136	0.190858	0.407925	-1.29363	down
MEDP0401	5'-Deoxy-5'-(Methylthio) Adenosine	Nucleotide and Its metabolites	Nucleotide and Its metabolites	C11H15N5O3S	1	0.797	2457-80-9	10236.3	7812.25	7934.22	4351.1	9731.75	7177.76	10306.8	11515.2	8755.17	20613.2	16299.3	11054.6	1.56968	0.0270884	0.19183	0.601488	-0.733392	down
MW0151428	Ile-Glu-Val-His-Gly	Amino acid and Its metabolites	Small Peptide	C24H39N7O8	2	0.8669	-	3804.59	5205	3293.29	3145.48	4644.68	4293.59	2778.92	2937.76	3117.56	3282.62	3406.92	3518.26	1.46733	0.0277617	0.1956	1.28067	0.356902	up
MW0119782	3-Vinyl-1,2-dithiacyclohex-4-ene	Heterocyclic compounds	Heterocyclic compounds	C6H8S2	2	0.7481	62488-52-2	689140	827027	691288	639970	725544	846047	718903	614880	609087	598010	654925	634713	1.46744	0.0279414	0.195872	1.15363	0.206186	up
MW0122525	7-Methyluric acid	Amino acid and Its metabolites	Amino acid derivatives	C6H6N4O3	3	0.8115	-	686629	1.23789e+06	692004	1.01636e+06	1.2395e+06	420607	10420.6	346263	973067	557022	14207.8	291659	1.25472	0.0282992	0.196153	2.41398	1.27142	up
MW0111261	Pirimicarb	Heterocyclic compounds	Heterocyclic compounds	C11H18N4O2	2	0.7167	23103-98-2	7535.67	36992.5	57097.4	27202.9	2707.67	81337.9	92325.1	78236.8	62559.1	60775.1	72919.2	53605.2	1.23596	0.0284031	0.196153	0.506336	-0.981833	down
MW0114590	Hexaethylene glycol	Alcohol and amines	Alcohols	C12H26O7	1	0.8398	2615-15-8	7678.74	26505.6	39799.8	16669.1	9159.65	51925.7	68202.2	49741.9	39278.2	39870.3	51083.3	36699	1.38204	0.0284055	0.196153	0.53265	-0.908741	down
MW0000420	Ranitidine	Heterocyclic compounds	Heterocyclic compounds	C13H22N4O3S	2	0.7166	82530-72-1	69727.6	89724.7	74607.7	61693.1	69068.5	84703	67885	59545	59679.8	56017	63858.7	69279.6	1.49499	0.0287341	0.197441	1.1947	0.256651	up
MW0158488	Tyr-His-Phe-Lys	Amino acid and Its metabolites	Small Peptide	C30H39N7O6	2	0.9085	-	12152.7	12715.3	12887.9	6149.99	16971	3501.84	4150.69	744.231	2353.32	10955.4	2225.5	5554.79	1.34543	0.0290292	0.19842	2.47764	1.30896	up
MW0004159	3,4-Dihydroxy-5-methoxybenzoic acid	Benzene and substituted derivatives	Benzene and substituted derivatives	C8H8O5	3	0.7465	3934-84-7	11862.8	20037.6	22533.4	15423.1	25275.5	20234.1	25462.8	27911.8	24462.1	23842	48181.3	30295.3	1.46616	0.029349	0.19842	0.640373	-0.643016	down
MW0168178	3-Hydroxy-9,10-secoandrosta-1,3,5(10)-triene-9,17-dione	Benzene and substituted derivatives	Phenolics	C19H24O3	3	0.9688	-	821.298	1364.38	967.237	859.24	1075.09	1148.4	1307.42	1212.31	1392.85	1245.08	1943.52	1263.27	1.41227	0.029405	0.19842	0.745494	-0.423732	down
MW0114889	3-Methylcyclopentadecanone	Aldehyde,Ketones,Esters	Ketones	C16H30O	2	0.7928	541-91-3	92847.5	145490	121827	27364.2	115646	273211	388928	263875	128816	481472	188267	274512	1.45176	0.0294485	0.19842	0.449852	-1.15248	down
MW0115350	Tetraethylene glycol	Alcohol and amines	Alcohols	C8H18O5	2	0.7367	-	11950.9	6080.52	9890.73	11856.9	8562.32	17386.6	16487.3	16792	16105.8	12322.8	15299.7	14663.5	1.41137	0.0296617	0.198891	0.716998	-0.479959	down
MW0006488	Carbanolate	Benzene and substituted derivatives	Benzene and substituted derivatives	C10H12ClNO2	2	0.7205	671-04-5 | 68989-02-6	12567.9	8178.28	6923.47	11420.7	5311.93	25546.4	30087	24369.8	22510.7	10700.3	20637.6	21555.8	1.40155	0.0300791	0.20072	0.538642	-0.892602	down
MW0129857	Mollicellin J	Others	Others	C21H19ClO6	3	0.8798	-	284419	238376	210913	152164	222036	220419	209060	162597	175243	171434	158148	163450	1.3568	0.0302521	0.200909	1.27732	0.353122	up
MEDP2126	(4-Ethoxyphenyl)urea	Benzene and substituted derivatives	Benzene and substituted derivatives	C9H12N2O2	2	0.7123	150-69-6	4753.3	6778.24	5396.74	3568.52	6767.02	4202.54	4083.2	3363.3	3778.96	3690.48	4706.25	2657.91	1.39187	0.0310991	0.20555	1.41231	0.498054	up
MW0063596	Sorbitan, monohexadecanoate	FA	Others	C22H42O6	2	0.9334	26266-57-9	279140	415196	378562	247809	316134	330877	219031	310918	225690	217325	216185	306679	1.44662	0.0317135	0.208618	1.31547	0.395581	up
MW0015859	Arachidonamide	FA	Others	C20H33NO	2	0.9411	85146-53-8	40752.4	64987.4	61891.4	13665.8	59769.7	173877	233224	130833	77733.8	250655	96695	173780	1.48237	0.0320678	0.209953	0.430922	-1.2145	down
MW0063299	R-2 Methanandamide	FA	Oxidized lipids	C23H39NO2	2	0.7191	157182-47-3	419475	373487	424553	145497	627587	366709	1.18068e+06	775870	392163	684211	508544	699232	1.43019	0.0335019	0.218313	0.555878	-0.847161	down
MW0003729	3,8-Dihydroxy-1-methylanthraquinone-2-carboxylic acid	Benzene and substituted derivatives	Benzene and substituted derivatives	C16H10O6	2	0.7475	69119-31-9	34038.9	83144	68261.5	77393.6	54747.8	268797	295850	257636	149691	205998	202066	121884	1.55744	0.0337548	0.218933	0.475526	-1.0724	down
MW0169587	Oleandrin	Steroids	Steroidal saponins	C32H48O9	2	0.7393	465-16-7	32143.6	30960.8	26138.8	22334.1	26656.4	26586	25719.2	24229.8	22698.5	22507.7	24435.9	22249.3	1.37261	0.0339816	0.219379	1.16201	0.216621	up
MW0153628	Met-Phe-Gln	Amino acid and Its metabolites	Small Peptide	C19H28N4O5S1	2	0.8144	-	59544.8	76204.1	63632	54467.1	60598.3	69983	58792.6	57872.5	55607.4	53464.2	50940.7	57558.7	1.42703	0.0348276	0.220395	1.15017	0.20185	up
MEDP0513	Palmitic amide	FA	Others	C16H33NO	1	0.9621	629-54-9	95631.1	133319	108528	57147.9	102708	200650	223068	179563	127776	275767	142916	182075	1.47211	0.0348708	0.220395	0.617049	-0.696543	down
MW0006349	Bezafibrate	Benzene and substituted derivatives	Benzene and substituted derivatives	C19H20ClNO4	2	0.8492	41859-67-0	4720.35	5548.52	5069.03	4093.95	4661.19	5324.52	4136.49	3861.14	4000.89	4896.64	4574.65	4009.58	1.32665	0.0350139	0.220395	1.15456	0.207347	up
MW0137433	Astragalin	Flavonoids	Flavonoid	C21H20O11	2	0.7094	480-10-4	664.967	2714.78	1370.63	479.185	2193.85	1147.02	3592.11	3110.97	3749.55	4625.56	3086.04	404.671	1.06082	0.0352164	0.220395	0.461548	-1.11545	down
MW0126799	Thioridazine	Heterocyclic compounds	Heterocyclic compounds	C21H26N2S2	2	0.8279	50-52-2	42894.3	87309.8	65932.1	37726	55425.7	58211.2	92881.4	91264.3	86540.7	132690	85772.2	48556.1	1.40754	0.0360436	0.220395	0.646264	-0.629805	down
MW0126431	Resorcinolnaphthalein	Heterocyclic compounds	Heterocyclic compounds	C24H14O5	2	0.7116	41307-63-5	25981.2	33518.1	28459.9	24523	29131.7	29778.4	25450.5	24035	25697.6	26739.1	25264.4	24863.5	1.38848	0.0362729	0.220395	1.12721	0.172754	up
MW0140288	(2R,2'R)-3,3'-disulfanediylbis(2-acetamidopropanoic acid)	Others	Others	C10H16N2O6S2	2	0.7005	-	7256.3	6838.87	4895.91	4811.05	5348.51	9025.06	9598.38	8639.75	8601.47	7199.46	7811.69	7417.27	1.37191	0.0372041	0.220395	0.774858	-0.367997	down
FDATP01419	Fosfosal	Organic acid and Its derivatives	Phosphoric acids	C7H7O6P	2	0.7133	-	70270.6	79619.3	65145.7	64395.7	75833.8	87831.3	68867.1	64568.2	65894.1	59231.5	66198	61077.2	1.39437	0.0372279	0.220395	1.14841	0.199632	up
MW0106185	Coumarin	Heterocyclic compounds	Heterocyclic compounds	C9H6O2	2	0.7062	91-64-5	6711.54	16560.7	9056.69	6308.16	10452.4	7568.36	14129.3	16638.4	13626.9	11416.1	13773.3	11956.1	1.38525	0.0373774	0.220395	0.694845	-0.525237	down
MW0009611	Pyridaben	Benzene and substituted derivatives	Benzene and substituted derivatives	C19H25ClN2OS	2	0.87	96489-71-3	197311	237524	206811	159519	203520	216773	198705	170828	166575	141105	184912	170247	1.38313	0.0375053	0.220395	1.18316	0.242642	up
MW0107837	Leupeptin	Amino acid and Its metabolites	Small Peptide	C20H38N6O4	2	0.9341	55123-66-5 | 103476-89-7 | 24365-47-7	89607	177549	125121	51382.4	137065	64143.7	54546.6	41811.3	45731.1	99585.3	33371	58567.8	1.37018	0.0381403	0.220395	1.93298	0.95083	up
MW0151251	(1-Hydroxy-3,7,11-trimethyldodeca-2,6,10-trienyl)phosphonic acid	Organic acid and Its derivatives	Organic acid and Its derivatives	C15H27O4P	2	0.874	148796-53-6 | 140633-12-1	1827.76	858.335	1380.42	443.909	623.482	585.11	1430.09	1278.74	1532.74	1832.3	2038.2	1254.02	1.43801	0.0384635	0.220395	0.610609	-0.71168	down
MW0117288	Tofacitinib	Heterocyclic compounds	Heterocyclic compounds	C16H20N6O	2	0.7415	477600-75-2	102164	175472	241423	106925	151446	144582	206490	196373	187641	376663	212170	250007	1.49433	0.039726	0.220395	0.64506	-0.632495	down
MW0154299	N-Arachidonoyl-3-hydroxy-Aminobutyric Acid	Amino acid and Its metabolites	Amino acid derivatives	C24H39NO4	2	0.7841	-	17089.4	14328.4	25875.7	8893.21	39183.1	16052.8	70989.2	45691.1	23654.4	27073.4	30453.7	42182.5	1.49245	0.0399267	0.220395	0.505834	-0.983263	down
MW0103710	Uridine-diphosphate-N-acetylglucosamine	Nucleotide and Its metabolites	Nucleotide and Its metabolites	C17H27N3O17P2	3	0.8262	528-04-1	3986.1	3139.74	2931.93	2095.65	3307.78	3584.5	3784.87	4552.23	3641.18	3230.9	6368.06	5066.87	1.33383	0.0407202	0.220395	0.714818	-0.484352	down
MW0007818	Milnacipran	Benzene and substituted derivatives	Benzene and substituted derivatives	C15H22N2O	2	0.7251	92623-85-3	121052	168931	128000	106194	133501	122499	110875	108363	108598	108688	103427	110458	1.49522	0.0411255	0.220395	1.19952	0.262453	up
MW0126446	Rhynchophylline	Heterocyclic compounds	Heterocyclic compounds	C22H28N2O4	2	0.93	76-66-4 | 39032-61-6	52120.1	74469.9	64158.8	51036.5	69154.3	73302.4	52297.7	54969.7	50003.3	47655.5	50570.4	51600.1	1.55902	0.0411255	0.220395	1.25121	0.323322	up
MEDP0537	LPC(O-16:0/2:0)	GP	LPC	C26H54NO7P	1	0.9217	74389-68-7	276712	327822	385113	188870	509552	162292	145712	160038	160963	365106	133701	180109	1.12643	0.0411255	0.220395	1.61515	0.691666	up
MW0152801	Lucidine B	Heterocyclic compounds	Heterocyclic compounds	C30H49N3O	3	0.7034	71384-23-1 | 1361-15-5	64718.8	141851	89957.4	47599.5	119953	32307.3	38474.7	30641.1	38807.2	60748.2	22911.7	33418	1.43155	0.0411255	0.220395	2.20616	1.14153	up
MW0014906	6-Keto-prostaglandin F1alpha	Hormones and hormone related compounds	Hormones and hormone related compounds	C20H34O6	2	0.8916	58962-34-8	44095.3	66052.3	47838.1	42006.7	49834.7	48363.4	50557.2	39534.7	40437.6	37223.8	37308.4	38569.4	1.43126	0.0411255	0.220395	1.22394	0.291535	up
MW0138195	Fraxin	Heterocyclic compounds	Heterocyclic compounds	C16H18O10	2	0.9047	524-30-1	1.19689e+06	1.77868e+06	1.40771e+06	1.08031e+06	1.58929e+06	1.18652e+06	1.14244e+06	1.06657e+06	1.15163e+06	1.25855e+06	1.06891e+06	1.0445e+06	1.2979	0.0411255	0.220395	1.22381	0.291375	up
MW0009417	Phenylbutazone	Benzene and substituted derivatives	Benzene and substituted derivatives	C19H20N2O2	2	0.7998	50-33-9	16410.6	24089.8	18322.8	15475.6	30574.6	19127.8	16719.8	16041.3	17328.4	14806.3	14804.5	15141.4	1.30157	0.0411255	0.220395	1.30745	0.386761	up
MW0000455	methyl (12R,19S)-12-ethyl-8,16-diazapentacyclo[10.6.1.01,9.02,7.016,19]nonadeca-2,4,6,9,13-pentaene-10-carboxylate	Alkaloids	Alkaloids	C21H24N2O2	2	0.8472	4429-63-4	78786	112556	93497.7	70595	98321.2	79887	77139.5	73239.2	73710.3	77244.6	68746.3	70789.8	1.38815	0.0411255	0.220395	1.21043	0.275522	up
MW0016057	Beclomethasone	Aldehyde,Ketones,Esters	Ketones	C22H29ClO5	2	0.9026	4419-39-0	3971.85	6954.48	6610.9	3511.05	5106.51	2739.63	2483.2	3069.05	3334.54	3458.37	2826.53	3421.92	1.40585	0.0411255	0.220395	1.554	0.635985	up
MW0016385	Capsidiol	Alcohol and amines	Alcohols	C15H24O2	3	0.9046	37208-05-2	89532.8	130295	102202	76460	106227	90750.2	86208.3	77491.4	73720.7	83745.3	83936.6	88637.9	1.31182	0.0411255	0.220395	1.20603	0.27027	up
MW0194017	Glycodeoxycholic acid	Organic acid and Its derivatives	Organic acid and Its derivatives	C26H43NO5	3	0.7153	360-65-6	4682.2	5430.96	5687.93	3978.73	5253.01	3695.64	3804.45	4086.88	3837.09	3452.29	3826.28	3388.49	1.57039	0.0411255	0.220395	1.28278	0.359274	up
MW0142233	2-Amino-5-oxohexanoic acid	Organic acid and Its derivatives	Organic acid and Its derivatives	C6H11NO3	3	0.7751	24438-52-6	3728.25	4879.53	3911.94	3168.34	3722.17	4656.47	3394.62	3573.71	3046.03	3541.56	3425.33	3407.88	1.28991	0.0411255	0.220395	1.18037	0.239237	up
MW0155668	Potassium oxonate	Aldehyde,Ketones,Esters	Esters	C4H2KN3O4	3	0.7131	2207-75-2	14981.1	20607.8	16131	14240	19488.3	15613.8	14301.7	13254.4	13933.8	15060.5	13353.8	15286.9	1.40697	0.0411255	0.220395	1.1863	0.246467	up
MW0114363	Dronedarone	Aldehyde,Ketones,Esters	Ketones	C31H44N2O5S	2	0.8506	141626-36-0	29821.2	38664.1	31832	25921.5	33676.1	30839.1	28441.2	27059.4	27183.4	25960.1	26959.5	25874.5	1.53034	0.0411255	0.220395	1.1813	0.240376	up
MEDP1331	LPC(0:0/20:3)	GP	LPC	C28H53NO7P	1	0.9144	-	8719.06	7350.86	19074.1	3996.72	20563.2	4397.95	2876.05	3968.15	3602.74	10314.5	3870.35	4211.02	1.1227	0.0411255	0.220395	2.22246	1.15216	up
MW0145404	Arg-Ile-Val	Amino acid and Its metabolites	Small Peptide	C17H34N6O4	2	0.9243	-	24898	15585.5	21564	7330.22	13198.4	11046.1	8146.51	10029.1	6786.89	7926.24	8364.74	8594.21	1.48373	0.0411255	0.220395	1.87816	0.909323	up
MW0111051	Cetrimonium	Others	Others	C19H42N+	2	0.8484	-	8783.37	21467.9	5103.49	4695.15	9829.41	6324.96	4106.31	2875.81	2717.53	2955.3	11484.9	1837.64	1.37878	0.0411255	0.220395	2.16358	1.11342	up
MW0158092	Trp-Ala-Tyr	Amino acid and Its metabolites	Small Peptide	C23H26N4O5	2	0.8331	-	32945.8	67682.2	35884	28328.1	38838	38213	29316.8	33572.4	29366.3	26101.6	30285.5	24646.6	1.36512	0.0411255	0.220395	1.39588	0.481176	up
MW0055327	Cer(d18:0/14:0)	SL	Cer	C32H65NO3	2	0.7536	-	162317	80329.2	47786.7	210971	48412.7	316112	3350.95	45691.1	47097.2	41419	143273	52276.8	1.15296	0.0411255	0.220395	2.59954	1.37826	up
MW0006134	Bensulfuron-methyl	Benzene and substituted derivatives	Benzene and substituted derivatives	C16H18N4O7S	2	0.7443	-	1294.86	1665.01	1447.9	1595.61	1355.7	16046.6	19914.2	15059.4	3849.11	6430.16	6698.76	3302.59	1.42276	0.0411255	0.220395	0.4236	-1.23922	down
MW0143854	6k-PGF1d4	Hormones and hormone related compounds	Hormones and hormone related compounds	C20H30D4O6	2	0.8329	-	53255.7	85797.4	64090.7	45591.2	70763.7	49892.5	45854.4	43517.6	46079.7	54883.9	43903.9	44726	1.39222	0.0411255	0.220395	1.32415	0.405063	up
MW0151417	Ile-Glu-His-Lys	Amino acid and Its metabolites	Small Peptide	C23H39N7O7	2	0.7197	-	45111.8	76260.6	69812	30724.7	89501.2	31037.5	22328.6	25610.9	26617.4	60497.5	23216.1	32208.7	1.26924	0.0411255	0.220395	1.79782	0.846251	up
MW0160197	(9R,10S,12S,13S,14R,16S,18R)-13-ethyl-8-methyl-8,15-diazahexacyclo[14.2.1.01,9.02,7.010,15.012,17]nonadeca-2,4,6-triene-14,18-diol	Alkaloids	Alkaloids	C20H26N2O2	3	0.7587	-	4524.84	12083.9	6184.39	3782.58	6516.73	4521.06	3935.93	3560.32	2870.47	5338.65	4379.19	3629.28	1.23804	0.0411255	0.220395	1.58614	0.665523	up
MEDN0587	N-Acetylvaline	Amino acid and Its metabolites	Amino acid derivatives	C7H13NO3	1	0.7814	96-81-1	3670.37	3998.76	4172.69	1825.69	5199.47	1409	4750.83	5634.29	3259.92	11729.1	5721.42	5657.25	1.37963	0.0411255	0.220395	0.551686	-0.858081	down
MW0143975	7-Hydroxylauric acid	Aldehyde,Ketones,Esters	Esters	C12H24O3	3	0.7929	70393-62-3	6431.26	7676.94	30135.6	5135.57	9996.49	5904.3	5601.4	4646.31	4643.11	4777.11	8547.83	4213.42	1.09028	0.0411255	0.220395	2.01301	1.00935	up
MW0168514	2-Hydroxymyristic acid	Organic acid and Its derivatives	Organic acid and Its derivatives	C14H28O3	2	0.9229	2507-55-3	9421.47	12901.4	44634.2	11170.2	10992	10267	8877.47	9156.25	8442.13	11356.1	8355.25	9473.19	1.00736	0.0411255	0.220395	1.78558	0.836396	up
MW0105648	Arg-Arg	Amino acid and Its metabolites	Small Peptide	C12H26N8O3	1	0.7336	15483-27-9	5048.08	5216.95	19855.6	4535.26	5082.71	5775.35	4656.12	4086.55	4331.28	5411.28	4337.85	4045.27	0.948281	0.0411255	0.220395	1.69396	0.760402	insig
MW0055441	Caprylic acid	Organic acid and Its derivatives	Organic acid and Its derivatives	C8H16O2	1	0.7878	124-07-2	5898.02	7361.88	27763	4714.46	5704.65	7053.78	6189.35	4435.09	4641.12	4543.49	5434.06	4842.9	1.04942	0.0411255	0.220395	1.94429	0.95924	up
MEDN0161	Guanosine 3',5'-cyclic monophosphate	Nucleotide and Its metabolites	Nucleotide and Its metabolites	C10H11N5O7P-	1	0.7004	-	17709.5	23171	16804.9	17140.7	18701.4	19562	18907.3	17085	16321.1	15712.5	16385.6	15649.3	1.28932	0.0411255	0.220395	1.13021	0.176589	up
MW0002271	2,4-Dihydroxybenzophenone	Benzene and substituted derivatives	Benzene and substituted derivatives	C13H10O3	2	0.9058	-	3832.22	5064.44	4659.89	3331.43	4099.86	4347.56	4029.32	3183.47	3692.68	3856.63	3176.63	3295.5	1.32331	0.0413182	0.220576	1.19314	0.254763	up
MW0138976	Mollicellin I	Aldehyde,Ketones,Esters	Ketones	C21H22O6	2	0.7215	-	15069.6	20233.9	19436.5	14983.1	19452	20958.2	22856.8	25961.2	16919.6	21301.1	21952.5	24418.5	1.31084	0.041974	0.223218	0.825527	-0.276613	down
MW0005861	Benzanthrone	Benzene and substituted derivatives	Benzene and substituted derivatives	C17H10O	2	0.8899	-	3874.28	18059.3	20332.5	10670.2	5961.97	27235.2	35822.2	26520.2	17004.2	33840.6	29633.7	14816.1	1.2966	0.0421984	0.223555	0.546403	-0.871962	down
MW0106585	Enalapril	Benzene and substituted derivatives	Benzene and substituted derivatives	C20H28N2O5	2	0.9234	75847-73-3	93307.7	119503	100316	81675.3	107816	115562	97467.8	90188.5	83270.8	86509.1	89136.4	86337.1	1.30408	0.0429636	0.226743	1.16001	0.214135	up
MW0159351	Vinblastine	Aldehyde,Ketones,Esters	Esters	C46H58N4O9	2	0.7178	865-21-4	9677.56	20118.7	16655.2	7272.32	9635.71	2947.68	1134.2	7857.15	5649.83	7102.45	4182.37	1302.83	1.23883	0.0435008	0.228709	2.43518	1.28403	up
ZINC895703	D-Homocysteine	Amino acid and Its metabolites	Amino acids	C4H9NO2S	1	0.7432	6027-14-1 | 454-28-4	42769.6	54596.8	40067.3	42630.3	29755.9	65801.3	63615.2	84061.7	56607.1	50730.8	60993	56355.9	1.33093	0.0437111	0.228947	0.740193	-0.434026	down
MEDL02604	Glabrone	Flavonoids	Isoflavones	C20H16O5	1	0.7729	60008-02-8	120603	142377	129887	99466.4	119132	139287	117699	111222	106024	105740	108704	109349	1.29864	0.0441506	0.23003	1.13968	0.188633	up
MW0006896	Azacyclonol	Benzene and substituted derivatives	Benzene and substituted derivatives	C18H21NO	2	0.7692	-	87391.9	115244	99460.2	80177.3	98918.5	104229	92142.8	82856.6	81520.6	82632.2	88102.5	84680.4	1.34224	0.0442493	0.23003	1.14354	0.193513	up
MW0106972	Glu-Met	Amino acid and Its metabolites	Small Peptide	C10H18N2O5S	2	0.7201	4423-22-7	4459.98	4542.28	3394.78	3784.46	3445.89	4230.64	1984.38	1945.14	2758.82	3715.45	4472.78	2714.96	1.34272	0.0446187	0.231085	1.35622	0.439593	up
MW0148183	Decahydro-2-naphthoic acid	Organic acid and Its derivatives	Organic acid and Its derivatives	C11H18O2	2	0.9214	13032-41-2	504.916	462.593	1183.44	169.79	1514.72	516.759	3855.5	2465.68	940.855	1191.91	1070.02	1740.44	1.49901	0.0448627	0.231485	0.386369	-1.37195	down
MW0054547	1-Docosanoyl-sn-glycero-3-phosphocholine	GP	LPC	C30H62NO7P	2	0.7106	-	3302.49	3854.18	3228.27	3380.29	2964.76	4547.43	2517.35	2688.35	2212.12	1935.59	4014.07	2783.2	1.43464	0.0457681	0.235282	1.31743	0.397728	up
MW0000119	(10S,13S,16S,1R,9R,14R,18R)-13-ethyl-8-methyl-8,15-diazahexacyclo[14.2.1.0<1,9 >.0<2,7>.0<10,15>.0<12,17>]nonadeca-2,4,6-triene-14,18-diol	Alkaloids	Alkaloids	C20H26N2O2	2	0.7833	-	11375.3	47947.5	82312.1	36277.6	16304.5	97375.4	128338	91539	72557.9	65885.6	92825.1	71917.1	1.27492	0.0473676	0.242606	0.557471	-0.84303	down
MW0002157	2,3-Dihydroxy-4-methoxybenzoic acid	Benzene and substituted derivatives	Benzene and substituted derivatives	C8H8O5	2	0.7644	3934-81-4	802.624	1878.45	2442.78	3157.24	535.901	12078.3	11644.9	10353.8	6884.39	5103.72	9022.62	5647.44	1.47244	0.0493528	0.251501	0.429442	-1.21946	down
MW0000124	alpha-Ergocryptine	Alkaloids	Alkaloids	C32H41N5O5	2	0.8885	511-09-1	72352.3	98910.8	83890.9	72422.9	85716.8	89405.1	78819	74488.8	70708.9	74820	69498.7	75363.7	1.31049	0.0494668	0.251501	1.13297	0.180112	up
MEDN0362	LPE(18:1/0:0)	GP	LPE	C23H46NO7P	1	0.9468	89576-29-4	110702	157799	151966	107896	210836	229603	77878.7	65660.4	92112	145303	117155	141317	1.27847	0.0497189	0.251731	1.51511	0.599424	up
MW0138170	Flavone	Flavonoids	Flavonoid	C15H10O2	2	0.7157	525-82-6	3335.57	11944.2	5016.33	13743.6	1215	62203.6	73579.7	55043.5	30872.6	29000.9	41848	27597.3	1.47774	0.0498746	0.251731	0.37783	-1.40419	down
MW0055459	Oleamide	FA	FFA	C18H35NO	1	0.9416	301-02-0	15528.5	29499.8	29116	1299.25	26556.1	102841	53958	99637.3	42140.3	215292	73352.5	113001	1.39919	0.0500825	0.251864	0.342898	-1.54415	insig
MW0122809	Althiazide	Heterocyclic compounds	Heterocyclic compounds	C11H14ClN3O4S3	2	0.7145	-	3371.18	3743.38	3260.11	2796.88	3304.48	4046.08	3156.27	3203.7	2760.18	2494.44	2898.47	3193.46	1.31402	0.050558	0.253231	1.15901	0.212898	insig
MW0003515	3-(5,8-Dimethoxy-1,4-dioxonaphthalen-2-yl)sulfanylpropanoic acid	Benzene and substituted derivatives	Benzene and substituted derivatives	C15H14O6S	2	0.7189	-	1638.62	957.935	848.839	1548.67	802.498	1635.91	1884.98	2049.82	1646.67	1180.9	1551.3	2687.37	1.25052	0.0507192	0.253231	0.675615	-0.565727	insig
MW0009461	Phytanic acid	FA	Others	C20H40O2	3	0.9742	14721-66-5	4.66133e+07	5.70762e+07	7.01901e+07	8.87903e+07	1.15676e+08	1.11838e+08	7.75053e+07	4.87866e+07	3.65733e+07	3.76269e+07	3.96196e+07	6.82902e+07	1.30346	0.0509894	0.253668	1.58943	0.668512	insig
MW0006201	6-(2-Prop-2-ynoxyphenyl)hexanoic acid	Benzene and substituted derivatives	Phenolics	C15H18O3	2	0.8916	206052-01-9	2648.28	4292.37	3512.4	2584.04	3663.7	2591.7	2318.12	2281.28	2141.42	2567.79	2427.67	3210.75	1.35772	0.0533772	0.258408	1.29072	0.368179	insig
MW0106396	Diazinon	Aldehyde,Ketones,Esters	Esters	C12H21N2O3PS	2	0.9269	333-41-5	74887.9	83269.3	73957.4	62537	74292.6	63995.6	68270	55430.5	62611.1	74836.8	58067.8	54030.5	1.22969	0.0541524	0.258408	1.15993	0.214037	insig
MW0157613	Thr-Gln-Leu-Lys	Amino acid and Its metabolites	Small Peptide	C21H40N6O7	2	0.9179	-	5815.14	8604.33	6870.79	4443.43	7392.53	5625.28	6229.1	4336.63	4187.33	5320.4	5129.21	4838.45	1.25358	0.0562649	0.258408	1.28995	0.367313	insig
MW0169118	Epoxiconazole	Heterocyclic compounds	Heterocyclic compounds	C17H13ClFN3O	2	0.7318	133855-98-8	11368.1	15345.8	12090.2	10472	13379.4	13825.5	11698.3	10637	10963.5	10023.6	12090.8	10874	1.32425	0.0562798	0.258408	1.15378	0.206372	insig
MW0126361	Pyrrolnitrin	Heterocyclic compounds	Heterocyclic compounds	C10H6Cl2N2O2	3	0.716	1018-71-9	10027.1	12212.4	9942.15	8209.4	11115.5	11013.5	9491.58	9448.17	9701.44	7734.75	8580.77	9351.63	1.29196	0.0569005	0.258408	1.1512	0.203144	insig
MW0009792	Sulfamerazine	Benzene and substituted derivatives	Benzene and substituted derivatives	C11H12N4O2S	2	0.7177	127-79-7	15854.3	16475.2	13802.2	12615	19209.1	16830.7	14724.3	14922.7	13310.6	12613.5	13684.1	11358.5	1.19893	0.0570846	0.258408	1.17581	0.233656	insig
MW0010043	Venlafaxine	Benzene and substituted derivatives	Phenolics	C17H27NO2	2	0.7051	93413-69-5	1551.67	3072.19	2314.48	2847.12	3725.35	3759.29	7149.91	9423.63	2703.94	1786.28	5114.92	7007.11	1.07332	0.0572565	0.258408	0.520407	-0.942289	insig
MW0145529	Arg-Trp-His	Amino acid and Its metabolites	Small Peptide	C23H31N9O4	2	0.7177	-	3.15964e+06	4.04298e+06	4.17648e+06	4.62289e+06	5.88327e+06	6.02757e+06	4.83218e+06	3.24203e+06	2.47661e+06	2.94935e+06	2.67751e+06	4.14633e+06	1.26743	0.0576714	0.258408	1.37339	0.457744	insig
MW0012806	1-Heptadecanoyl-sn-glycero-3-phosphocholine	GP	PC	C25H52NO7P	1	0.9154	50930-23-9	25646.4	27049.7	34165.5	27311.7	47779.3	13480	12089.4	19510	11416.4	27487.3	10860.4	23969.9	1.19674	0.0579883	0.258408	1.6655	0.735955	insig
MW0159042	Val-Ile-Leu-Asp	Amino acid and Its metabolites	Small Peptide	C21H38N4O7	2	0.8436	-	408892	766608	862244	831306	1.09924e+06	920902	517558	685488	561752	333823	607096	762549	1.19678	0.0592831	0.258408	1.40969	0.495382	insig
MW0014836	5,15-Dihydroxy-icosa-6,8,11,13-tetraenoic acid	FA	Oxidized lipids	C20H32O4	2	0.903	-	23951.4	16254.6	35713.6	19930.7	26910.1	12120.2	15272.6	18459.6	12311.8	16818.3	15210.5	10826.8	1.15799	0.0592911	0.258408	1.51722	0.601434	insig
MW0142481	2-Methylnaphthalene	Benzene and substituted derivatives	Benzene and substituted derivatives	C11H10	3	0.7298	91-57-6 | 7419-61-6	796.02	1114.35	1741.92	1109.98	1384.96	3659.34	4324.89	4020.23	1827.86	2987.33	2915.17	1620.38	1.43556	0.0595362	0.258408	0.554173	-0.851591	insig
MW0149716	Gln-Ile-Glu-Arg	Amino acid and Its metabolites	Small Peptide	C22H40N8O8	2	0.7013	-	703494	1.22513e+06	1.42326e+06	1.46145e+06	930472	1.76549e+06	781619	985352	636235	974684	545316	1.20891e+06	1.19589	0.059999	0.258408	1.4632	0.549124	insig
MEDP1448	MG(18:0/0:0/0:0)	GL	MG	C21H42O4	1	0.8611	22610-61-3	5.08929e+07	6.45353e+07	6.93272e+07	8.71974e+07	1.1318e+08	1.11903e+08	8.31219e+07	5.06681e+07	3.97066e+07	4.54925e+07	4.27015e+07	7.26285e+07	1.2691	0.0601551	0.258408	1.48671	0.572125	insig
MW0011672	Thromboxane B2-d4	FA	Oxidized lipids	C20H34O6	2	0.8863	-	205999	273564	217067	173834	211898	227561	190967	179474	190526	189055	201283	185439	1.30085	0.0602033	0.258408	1.15235	0.204576	insig
MW0128160	(4,5-dihydroxy-6-{5-hydroxy-7-methoxy-4-oxo-2-phenyl-8-[3,4,5-trihydroxy-6-(hydroxymethyl)oxan-2-yl]-4H-chromen-6-yl}-2-(hydroxymethyl)oxan-3-yl)oxidanesulfonic acid	Organic acid and Its derivatives	Organic acid and Its derivatives	C28H32O17S	3	0.7232	-	854574	750938	5117.45	215644	120087	164438	686943	1.0524e+06	1.06871e+06	805030	413018	449921	1.14518	0.0606311	0.258408	0.471579	-1.08443	insig
MW0168563	3,3'-Diamino-4,4'-dihydroxydiphenyl Sulfone	Benzene and substituted derivatives	Benzene and substituted derivatives	C12H12N2O4S	2	0.7974	7545-50-8	3885.31	8623.82	6223.03	11414.1	5096.16	33956.9	36687.4	29890.1	16437.3	14726.5	25438	19164.2	1.45466	0.0612434	0.258408	0.486143	-1.04055	insig
MW0054716	Medroxyprogesterone acetate	Hormones and hormone related compounds	Hormones and hormone related compounds	C24H34O4	2	0.8962	71-58-9	1334.96	3769.66	4570.19	2779.9	3642.78	1434.91	1106.89	1320.33	1902.94	3094.04	480.396	1427.61	1.18239	0.0613443	0.258408	1.8787	0.909733	insig
pmb2826	(S)-2-Hydroxy-2-methylsuccinic acid	Organic acid and Its derivatives	Organic acid and Its derivatives	C5H8O5	2	0.7278	6236-09-5	5976.79	19729.9	18083.6	19560.8	9464.54	79161.9	87580.4	74299.5	41141.9	35927.2	57176.9	34828.3	1.45284	0.0618874	0.258408	0.45921	-1.12277	insig
MW0011574	Methanandamide	FA	Others	C23H39NO2	2	0.9244	157182-49-5	22275.4	18204	32545.2	11047.5	49288.6	38968.9	89478.1	57366.5	30907.2	34389.9	39023.8	54305.8	1.34337	0.0624856	0.258408	0.564144	-0.825866	insig
MEDP1615	Azobenzene-4-sulfonic acid	Organic acid and Its derivatives	Organic acid and Its derivatives	C12H10N2O3S	2	0.7643	2484-88-0	40045	40759.5	37949.3	29934.1	29222.3	47056.4	58939.7	53113.1	50243.1	38195.1	36079.3	45644.9	1.19784	0.0628091	0.258408	0.797145	-0.327086	insig
MW0054114	Isopentenyl pyrophosphate	Organic acid and Its derivatives	Phosphoric acids	C5H12O7P2	1	0.8986	358-71-4	6.39776e+06	1.07512e+07	9.59049e+06	7.53171e+06	7.81606e+06	9.3263e+06	7.84769e+06	5.23118e+06	7.26543e+06	6.9397e+06	7.29343e+06	7.41057e+06	1.27893	0.0628904	0.258408	1.22448	0.292171	insig
MW0107277	His-Tyr	Amino acid and Its metabolites	Small Peptide	C15H18N4O4	2	0.7861	35979-00-1	18366.6	23228.1	19707.2	15694.5	19827.9	20664.1	19380.2	16346.9	17910.8	16443.3	16852.5	16342.1	1.25833	0.0631543	0.258408	1.13762	0.186018	insig
MW0137097	7-Methoxy-4-methylcoumarin	Lignans and Coumarins	Coumarins	C11H10O3	2	0.7249	2555-28-4	26901.8	34355.4	28190	26321.2	29510.8	32329.5	26809.6	26968.4	28163	24921.8	28141.4	24720.5	1.30085	0.0638897	0.258408	1.11197	0.153114	insig
MW0114155	D-Erythrose	Carbohydrates and Its metabolites	Sugars	C4H8O4	1	0.9992	583-50-6 | 1758-51-6	1.00463e+06	1.58604e+06	1.27196e+06	1.11702e+06	1.20171e+06	1.38787e+06	1.16444e+06	1.1184e+06	1.05616e+06	1.07033e+06	1.08229e+06	983264	1.26751	0.0640939	0.258408	1.16901	0.225292	insig
MW0158503	Tyr-Ile-Lys-Lys	Amino acid and Its metabolites	Small Peptide	C27H46N6O6	2	0.9217	-	24058.5	28063.2	22272.5	18533.1	28140.1	24445.7	22256.7	19364	18068.3	20058	24790.1	18063.7	1.20021	0.0642245	0.258408	1.18688	0.247179	insig
MW0138464	2-(3,4-dihydroxyphenyl)-5,7-dihydroxy-8-[(2R,3R,4R,5S,6R)-3,4,5-trihydroxy-6-(hydroxymethyl)oxan-2-yl]-6-[(2S,3R,4S,5S)-3,4,5-trihydroxyoxan-2-yl]chromen-4-one	Flavonoids	Flavonoid	C26H28O15	3	0.7436	83151-90-0	7003.47	45602.2	38511.8	63213.8	10284	245396	234129	196208	126476	100843	174322	107859	1.40546	0.0644669	0.258408	0.436258	-1.19675	insig
MW0002223	2,4-Toluenediamine	Benzene and substituted derivatives	Benzene and substituted derivatives	C7H10N2	2	0.7857	95-80-7	1.37514e+06	2.25316e+06	1.57389e+06	1.37499e+06	2.03416e+06	1.66956e+06	1.49854e+06	1.35397e+06	1.47134e+06	1.30665e+06	1.40187e+06	1.35122e+06	1.3269	0.0649351	0.258408	1.22631	0.294326	insig
MEDP0530	15-deoxy-δ-12,14-PGJ2	Hormones and hormone related compounds	Hormones and hormone related compounds	C20H28O3	1	0.8371	87893-55-8	17621.2	31417.3	25327.9	13243.1	18130.5	14767.4	17866.9	12092.7	12181	13843.7	16314.8	12935.6	1.26741	0.0649351	0.258408	1.41383	0.49961	insig
MW0126557	Simvastatin	Aldehyde,Ketones,Esters	Esters	C25H38O5	2	0.796	79902-63-9	18999.6	21521.9	19428.7	28999.4	18955.2	19425	16507.2	16751.8	31517.2	17622.2	16776.6	15819.5	0.739745	0.0649351	0.258408	1.10727	0.147006	insig
MW0132744	Sinapic acid	Organic acid and Its derivatives	Organic acid and Its derivatives	C11H12O5	3	0.7104	7362-37-0	2674.12	1640.05	1680.66	1146.68	1977.74	2730.32	6861.49	4466.09	2285.39	2929.43	2726.53	1849	1.35861	0.0649351	0.258408	0.561114	-0.833634	insig
MW0169458	Melatonin	Hormones and hormone related compounds	Hormones and hormone related compounds	C13H16N2O2	2	0.7674	73-31-4	14945.4	17532.8	16098.9	10976	23846.6	13392	10659.4	10550.7	11869.9	15634.8	11627.9	12964.5	1.19066	0.0649351	0.258408	1.32036	0.400929	insig
MW0105879	Asp-Trp	Amino acid and Its metabolites	Small Peptide	C15H17N3O5	2	0.9206	71835-79-5	4263.79	6618.86	4907.44	6027.8	3981.81	43835.9	41970.9	34222.5	15486.8	9994.26	23107.4	14224.8	1.34777	0.0649351	0.258408	0.500951	-0.997257	insig
MW0134067	5,7-Dihydroxy-2-(4-hydroxy-3-methoxy-phenyl)-3,6,8-trimethoxy-chromen-4-one	Aldehyde,Ketones,Esters	Ketones	C19H18O9	2	0.7356	58130-91-9	648.911	1390.66	1582	985.902	978.198	10597.4	7928.46	4841.65	2380	2138.38	5232.73	2558.19	1.15364	0.0649351	0.258408	0.645275	-0.632015	insig
MW0003096	2-Hydroxy-3,4-dimethoxybenzoic acid	Benzene and substituted derivatives	Benzene and substituted derivatives	C9H10O5	2	0.7172	5653-46-3	8206.5	27489.6	12974	3383.05	20483	5737.28	4657.79	3325.48	4511.49	8622.08	4116.38	3077.11	1.31074	0.0649351	0.258408	2.76484	1.46719	insig
MW0007405	Isoetharine	Benzene and substituted derivatives	Phenolics	C13H21NO3	2	0.702	530-08-5	2337.57	8441.31	2879.12	1071.29	4451.77	2907.03	2092.83	1285.45	1235.27	1634.62	1904.07	1836.97	1.2714	0.0649351	0.258408	2.21119	1.14483	insig
MW0169563	N-[(3S)-Tetrahydro-2-oxo-3-furanyl]octadecanamide	Amino acid and Its metabolites	Amino acid derivatives	C22H41NO3	2	0.9418	479050-96-9	46873	102463	62236.7	29582.8	72699.2	21818	28032.6	21012.9	26969.5	53851.3	16786.3	22642	1.2443	0.0649351	0.258408	1.98278	0.987521	insig
MW0007181	Flunixin	Benzene and substituted derivatives	Benzene and substituted derivatives	C14H11F3N2O2	2	0.7213	38677-85-9	3146.78	4180.27	3621.86	4703.45	3507.74	20145.7	19506.4	16757.7	7991.41	7239.25	16109.3	9450.79	1.42426	0.0649351	0.258408	0.510102	-0.971143	insig
MW0063326	Reticulataxanthin	Terpenoids	Triterpene	C33H44O2	3	0.8599	28368-09-4	74808.1	206037	100167	49422	145347	39774.1	42986.7	40091.4	43983.9	96303.5	31575.7	31396.1	1.25267	0.0649351	0.258408	2.14976	1.10417	insig
MW0168720	L-Allothreonine	Amino acid and Its metabolites	Amino acids	C4H9NO3	1	0.7921	24830-94-2	52689.8	76125	57756.9	51690.2	76338.3	67441	54536.7	49834.4	51021	54789.9	52317	52355.6	1.37655	0.0649351	0.258408	1.21339	0.279043	insig
MW0007866	Mycophenolic acid	Organic acid and Its derivatives	Organic acid and Its derivatives	C17H20O6	2	0.8711	24280-93-1	24149	76383.7	37855.2	12918.4	59436.7	15006.5	13600.9	10301.1	16517.3	26949.3	11369	10410	1.31788	0.0649351	0.258408	2.53231	1.34046	insig
MW0011495	(all-E)-6'-Apo-y-caroten-6'-al	Aldehyde,Ketones,Esters	Aldehydes	C32H42O	3	0.8209	22255-36-3	820517	1.13539e+06	860453	744565	921094	925596	793741	758137	773886	775194	749756	792119	1.41256	0.0649351	0.258408	1.16472	0.219986	insig
MW0054524	LPC(16:0/0:0)	GP	LPC	C24H50NO7P	1	0.9284	17364-16-8	776203	865993	1.00485e+06	546161	1.60362e+06	435964	355247	447488	397730	970902	344157	470812	1.20076	0.0649351	0.258408	1.75225	0.809205	insig
MW0153064	Lysyllysyllysine	Amino acid and Its metabolites	Small Peptide	C18H38N6O4	2	0.8105	13184-14-0 | 25988-63-0	1779.48	2011.92	2002.49	693.637	659.627	1879.54	2406.83	9414.19	424	2637.08	2671.73	2463.78	0.862651	0.0649351	0.258408	0.450938	-1.149	insig
MW0007357	Ibutilide	Benzene and substituted derivatives	Benzene and substituted derivatives	C20H36N2O3S	2	0.909	122647-31-8 | 100632-81-3	10833.6	22063.1	16413.7	9216.8	17561.9	9287.87	11229.3	7623.24	8427.27	12328.9	7365.48	7281.34	1.31557	0.0649351	0.258408	1.57361	0.654077	insig
MW0008588	N,N-dimethylsphingosine	SL	SPH	C20H41NO2	2	0.7976	122314-67-4	1805.15	4122.06	2044.26	1457.18	2425.62	1091.51	1352.76	838.588	850.556	2573.46	949.681	971.368	1.20034	0.0649351	0.258408	1.71777	0.780533	insig
MW0012808	1-Heptanol	Alcohol and amines	Alcohols	C7H16O	2	0.7486	111-70-6	8746.06	11829.7	8496.81	7021.32	8565.43	9096.07	8093.09	8340.54	8374.17	8207.57	8179.58	8289.46	0.74575	0.0649351	0.258408	1.08631	0.119435	insig
MW0145394	Arg-Ile-Leu	Amino acid and Its metabolites	Small Peptide	C18H36N6O4	2	0.9598	-	83003.2	104985	90536.4	68278.2	81100.1	84080.1	73202.8	70337.9	71612.7	72951.1	71463.5	70140.9	1.52825	0.0649351	0.258408	1.19146	0.252736	insig
MW0111256	Phosphocholine	Organic acid and Its derivatives	Phosphoric acids	C5H15NO4P+	2	0.9096	-	259020	318738	263359	234661	258038	298367	249138	249987	254594	236196	253014	249756	1.18092	0.0649351	0.258408	1.09345	0.128894	insig
MW0111243	14,14,15,15-tetradeuterio-N-(2-hydroxyethyl)hexadecanamide	FA	Others	C18H37NO2	2	0.901	-	21807.8	57189.6	31327.2	14862.3	43298.3	9820.78	13242.6	10174.2	13335.2	23788.3	7085.38	9244.86	1.30587	0.0649351	0.258408	2.31956	1.21385	insig
MW0154729	Oleoyl Ethanolamide-d4	FA	FFA	C20H35D4NO2	2	0.8488	-	2.38363e+06	5.69443e+06	3.62104e+06	1.78048e+06	4.71045e+06	1.24156e+06	1.51235e+06	1.16176e+06	1.44466e+06	2.69494e+06	976595	1.25965e+06	1.34662	0.0649351	0.258408	2.14715	1.10242	insig
MW0139560	trans-Resveratrol 3-O-glucuronide	Heterocyclic compounds	Heterocyclic compounds	C20H20O9	2	0.7273	-	15046.8	27052.8	11891.8	23248.1	17316.4	150653	147417	130368	60355.4	37542.5	88401.4	47253.6	1.36498	0.0649351	0.258408	0.479543	-1.06027	insig
MW0108629	N-Acetylhistidine	Amino acid and Its metabolites	Amino acid derivatives	C8H11N3O3	3	0.9431	-	126099	158959	131568	114030	127345	143146	123915	120261	122584	115879	118302	121549	1.27724	0.0649351	0.258408	1.10887	0.14909	insig
MW0014120	3-Hydroxysintaxanthin	Aldehyde,Ketones,Esters	Ketones	C31H42O2	3	0.7927	-	267369	374815	285931	246958	302650	303055	263716	244511	267740	258101	257201	266012	1.3081	0.0649351	0.258408	1.14352	0.193478	insig
MW0016287	[(1S,3R,6S,8R,11S,12S,15R,16R)-7,7,12,16-tetramethyl-15-[(2R)-6-methylhept-5-en-2-yl]-6-pentacyclo[9.7.0.01,3.03,8.012,16]octadecanyl] (E)-3-(3,4-dihydroxyphenyl)prop-2-enoate	Others	Others	C39H56O4	3	0.7022	-	130857	74234.7	56413.6	79786	55517.2	54794.5	53125.8	43466.9	51268	57507.1	62200.8	45795.5	1.25603	0.0649351	0.258408	1.44114	0.527215	insig
MW0159061	Val-Leu-Glu-Ser-Phe	Amino acid and Its metabolites	Small Peptide	C28H43N5O9	2	0.8656	-	34500.2	38511.6	44540.6	26358	94087.1	19738.2	16619.3	19861.3	18780.7	44397.3	16206.1	21466.7	1.17151	0.0649351	0.258408	1.87674	0.90823	insig
MW0007334	HPF	Others	Others	C26H16O6	2	0.8425	-	62370.9	102489	74117.2	89654.8	67443.4	619179	567316	506855	221440	151197	330799	189171	1.32781	0.0649351	0.258408	0.516202	-0.953993	insig
MW0138079	Epigallocatechin	Benzene and substituted derivatives	Benzene and substituted derivatives	C15H14O7	2	0.7278	970-74-1	132178	127431	97954.2	54653	148970	87085.5	137246	124191	134331	303885	175088	134278	1.34538	0.0649351	0.258408	0.642477	-0.638283	insig
MW0139397	Pracinostat	Heterocyclic compounds	Heterocyclic compounds	C20H30N4O2	2	0.7217	929016-96-6	3079.88	3392.41	12072.7	2605.68	3656.26	2732.46	2809.73	2708.74	2590.8	2640.79	1208.45	2884.76	1.06984	0.0649351	0.258408	1.85535	0.891688	insig
MW0054613	LPE(20:4/0:0)	GP	LPE	C25H44NO7P	1	0.941	652149-09-2	29115.4	47157.5	56247	22612.4	58502.7	26356.9	19480.8	19817.7	20710.3	38104.7	20964.5	36469.3	1.12999	0.0649351	0.258408	1.54289	0.625631	insig
MW0123166	Bropirimine	Heterocyclic compounds	Heterocyclic compounds	C10H8BrN3O	2	0.7517	56741-95-8	4987.96	5786.19	2362.2	2369.53	4410.74	4091.33	11300.6	6011.92	6557.66	5333.53	4029.66	5610.45	1.30964	0.0649351	0.258408	0.618064	-0.694173	insig
MEDN1360	4-Methyloctanoic acid	Organic acid and Its derivatives	Organic acid and Its derivatives	C9H18O2	1	0.7975	54947-74-9	2147.36	3610.26	19113.1	1927.37	2829.15	2149.74	2473.14	585.397	461.26	1477.87	2244.04	647.059	1.37056	0.0649351	0.258408	4.02813	2.01011	insig
MEDN0658	Hexadecanedioic acid	FA	FFA	C16H30O4	1	0.7585	505-54-4	3987.85	2170.67	11388.9	1098.01	2578.97	1842.76	2005.28	839.898	1701.27	1659.02	1253.19	1579.88	1.12651	0.0649351	0.258408	2.55209	1.35168	insig
MEDP1264	Deoxy-5-methylcytosine-ester	Nucleotide and Its metabolites	Nucleotide and Its metabolites	C10H16N3O7P	3	0.8771	2498-41-1	4084.85	6580.15	5771.42	4410.93	5193.36	5786.51	4288.11	4505.81	3746.83	4221.89	4203.83	4180.42	1.51417	0.0649351	0.258408	1.26565	0.339881	insig
MW0012754	1-Acetoxy-2-hydroxy-16-heptadecyn-4-one	FA	Others	C19H32O4	3	0.7362	24607-10-1	2661.55	2215.87	6554.84	4916.27	2186.26	1103.7	1766.87	1912.16	1839.05	1529.04	1927.63	1814.79	1.06948	0.0649351	0.258408	1.82014	0.86405	insig
MW0149546	Geroquinol	Aldehyde,Ketones,Esters	Ketones	C16H22O2	3	0.7949	10457-66-6	38195.5	23084.1	130018	20145.6	22251.3	21243	31968.8	18498	14163	18928.1	18296.1	21559.2	0.929688	0.0649351	0.258408	2.06572	1.04665	insig
MW0148777	dTDP-L-4-oxovancosamine	Nucleotide and Its metabolites	Nucleotide and Its metabolites	C17H27N3O13P2	3	0.9815	-	53404.6	74409	59720.1	53218.8	63060.8	63727.6	55739.4	50426	51945.1	52839.4	54206.5	53611.8	1.45397	0.0649351	0.258408	1.153	0.205397	insig
MW0148611	Di-trans,poly-cis-hexaprenyl diphosphate	Organic acid and Its derivatives	Phosphoric acids	C30H52O7P2	3	0.8002	-	6720.91	8970.1	11504.3	3102.13	17681.5	4570.23	3706.45	3374.21	3311.99	7927.88	1846.98	1407.19	1.28417	0.0649351	0.258408	2.43569	1.28433	insig
MW0148144	Dammara-20,24-diene	Others	Hydrocarbon derivatives	C30H50	3	0.7632	-	78175.8	13843	30443.4	44402	16480.8	85113.8	357.793	31910	14314.9	13183.6	24929.2	11549.4	1.09001	0.0649351	0.258408	2.78933	1.47992	insig
MEDN0227	alpha-D-glucose-6-phosphate	Carbohydrates and Its metabolites	Phosphate sugars	C6H13O9P	2	0.7147	15209-11-7	1819.49	3882.22	7220.74	5022.15	5604.29	1779.93	2786.13	3402.53	2067.74	2589.18	1146.56	1574.79	1.11679	0.0649742	0.258408	1.86695	0.900685	insig
MW0168263	Phosphite	Others	Metal, Non-metal and related compounds	H3O3P	3	0.8337	14901-63-4	219309	239460	150030	69425	153398	73782	205381	191573	182506	301809	230649	213468	1.24537	0.0655579	0.259984	0.683125	-0.549779	insig
MW0107887	N-linoleoylglycine	Amino acid and Its metabolites	Amino acid derivatives	C20H35NO3	2	0.8749	2764-03-6	12620.5	11607.6	42021.1	5134.36	15844	43380.9	54342.8	50507.8	17442	90565.6	37972.8	31865.6	1.41176	0.0659339	0.26073	0.46201	-1.114	insig
MW0125410	Methyl acrylate-divinylbenzene, completely hydrolyzed, copolymer	Benzene and substituted derivatives	Benzene and substituted derivatives	C18H18N6O3S	2	0.712	128903-15-1	33036	47999.7	39282.9	31274.1	39673.8	37373.2	37285.6	30047.2	29822.9	29900.2	34111.4	33853.9	1.30207	0.0663751	0.261049	1.17238	0.229444	insig
MW0122029	6-Bromoindirubin-3'-oxime	Heterocyclic compounds	Heterocyclic compounds	C16H10BrN3O2	2	0.7198	667463-62-9 | 710323-58-3	3094.89	3725.37	1767.91	2715.09	3187.72	3817.09	4821.14	4119.2	3675.01	3510.39	3054.08	3986.08	1.14994	0.0663907	0.261049	0.790303	-0.339523	insig
MW0001663	1-Naphthylacetic acid	Benzene and substituted derivatives	Benzene and substituted derivatives	C12H10O2	2	0.7379	86-87-3	584868	1.01174e+06	814178	740872	796855	881573	731190	710817	678438	690385	685041	535760	1.18418	0.0666185	0.261205	1.19805	0.260686	insig
MW0126037	Papaverine	Heterocyclic compounds	Heterocyclic compounds	C20H21NO4	2	0.9005	61-25-6	60033	73791.1	61835.8	53405.3	60746.6	67321.1	62142.9	52464.7	55994.1	51239.6	56617.7	58339.7	1.30512	0.0669112	0.261613	1.11976	0.163187	insig
MW0123327	Cidofovir	Others	Medicine	C8H14N3O6P	2	0.9201	113852-37-2	139517	836768	748811	1.18535e+06	190195	4.63489e+06	4.46206e+06	3.74503e+06	2.32563e+06	1.95971e+06	3.30647e+06	1.90954e+06	1.40716	0.0675499	0.263369	0.436828	-1.19486	insig
MW0054394	Lithocholic acid	Bile acids	Bile acids	C24H40O3	1	0.752	434-13-9	35594.6	29273.5	13005	20615.4	28277.3	31033.2	38856.6	21715	45246.8	35583.7	39893.1	33648.9	1.08608	0.0677726	0.263497	0.734141	-0.445871	insig
MW0124072	Eucalyptol	Others	Others	C10H18O	3	0.8986	470-82-6 | 8000-48-4	3251.75	6294.95	4855.08	4540.39	4293.99	4865.42	2552.85	4307.96	4406.78	3873.82	3535.03	3410.13	1.23303	0.068017	0.263708	1.27234	0.347481	insig
MEDN0747	2,4-Di-tert-butylphenol	Benzene and substituted derivatives	Phenolics	C14H22O	1	0.9751	96-76-4	44714.8	82857.7	73665.4	31421.4	68418.4	62136.2	51886.9	42451.8	32873.7	47166.3	49100.2	37220.9	1.06709	0.0685078	0.264871	1.39323	0.47843	insig
MW0145477	Arg-Pro-Asp	Amino acid and Its metabolites	Small Peptide	C15H26N6O6	2	0.711	-	5129.9	7476.39	5582.91	3630.94	5191.82	2459.78	3627.82	3201.04	3064.16	3756.72	3914.18	3126.8	1.14265	0.0688213	0.265344	1.42439	0.510348	insig
MW0126295	Pyrazin-2-carboxylic acid	Organic acid and Its derivatives	Organic acid and Its derivatives	C5H4N2O2	2	0.7419	-	295891	362263	318570	285818	415756	355982	315696	295235	290334	269707	312019	295570	1.23754	0.0695261	0.267319	1.14378	0.193808	insig
MW0009302	Oxprenolol	Benzene and substituted derivatives	Phenolics	C15H23NO3	2	0.9289	6452-71-7	47000.1	19462.8	33412.7	11571.4	48707.3	21255.8	91607.1	59609.4	31320.2	35849	40435.6	56761.2	1.3138	0.0700112	0.268441	0.574842	-0.798762	insig
ZINC3979037	2-Hydroxyxanthone	Flavonoids	Xanthone	C13H8O3	2	0.7258	1915-98-6	4205.14	5463.56	4333.66	6330.58	4146.29	10669.7	984.992	4504.62	3462.86	4443.7	5256.92	1003.2	1.17078	0.070355	0.269016	1.78818	0.838491	insig
MW0014150	3'-Methoxy-[6]-Gingerdiol 3,5-diacetate	Organic acid and Its derivatives	Organic acid and Its derivatives	C22H34O6	2	0.7585	143519-18-0	365.648	987.698	1211.6	1125.26	1151.53	1871.36	2436.65	2856.86	459.014	4589.86	1268.93	2524.72	1.09611	0.0705952	0.269193	0.474893	-1.07433	insig
MEDP1592	Citicoline	Nucleotide and Its metabolites	Nucleotide and Its metabolites	C14H26N4O11P2	2	0.9102	987-78-0	9851.66	27164.2	25042.7	35910	11899.4	150970	163137	127315	72146	66748.1	96518.9	64493.1	1.48802	0.0712022	0.270558	0.44183	-1.17844	insig
MW0014197	3-Methylxanthine	Nucleotide and Its metabolites	Nucleotide and Its metabolites	C6H6N4O2	2	0.726	1076-22-8	9733.78	35651.7	24177.2	33925.3	14744.4	141648	156368	123183	70961.5	61183.7	96066	60744.2	1.44652	0.0717777	0.270558	0.457127	-1.12933	insig
MW0155436	Phe4Cl-TyrMe-OH	Amino acid and Its metabolites	Small Peptide	C24H21ClN2O7	2	0.8852	-	274759	835203	688923	957097	386549	4.2176e+06	4.4687e+06	3.67878e+06	1.98294e+06	1.82988e+06	2.73162e+06	1.80983e+06	1.48333	0.0719715	0.270558	0.446021	-1.16482	insig
MW0148196	6-Decylubiquinol	Benzene and substituted derivatives	Benzene and substituted derivatives	C19H32O4	3	0.9178	64845-31-4	41647.6	54450.6	44608.4	34501	45717.6	42757.3	41065.8	40257	39542.8	35996.2	37639.1	35224.9	1.22105	0.0722848	0.270558	1.14781	0.198889	insig
MW0009040	rac N-Desmethyl Tramadol	Benzene and substituted derivatives	Phenolics	C15H23NO2	2	0.9262	75377-45-6	12737.7	32167.6	55937.4	17513.6	78608	12749.8	114838	77802.1	43144.1	50743.8	46615.3	64587	1.34665	0.0723379	0.270558	0.527277	-0.923366	insig
MW0103561	Flavin mononucleotide	Nucleotide and Its metabolites	Nucleotide and Its metabolites	C17H21N4O9P	2	0.7931	146-17-8	4589.85	18409.7	19686.2	25768.5	9892.18	111563	111139	93561.8	52946.8	46626.5	71521.2	49420.1	1.45541	0.0724944	0.270558	0.44662	-1.16288	insig
MEDN1267	LPE(0:0/22:5)	GP	LPE	C27H46NO7P	1	0.9239	-	17723.3	36403	44123.8	17544.4	40870.9	9751.7	1555.31	10851.2	13687	24965.6	7842.48	23566.1	1.1032	0.0725294	0.270558	2.01797	1.0129	insig
MW0145452	Arg-Met-Met	Amino acid and Its metabolites	Small Peptide	C16H32N6O4S2	2	0.8961	-	298364	404567	324634	153906	331368	126378	171048	136394	213052	257707	138144	129592	1.07876	0.072704	0.270558	1.56722	0.648212	insig
MW0006940	Drofenine	Benzene and substituted derivatives	Benzene and substituted derivatives	C20H31NO2	2	0.9112	1679-76-1	52657	81910.4	90239.9	28818.2	81319.6	113451	148291	139261	63896.3	159201	86176.1	92523.4	1.2272	0.0727075	0.270558	0.650463	-0.620461	insig
MW0109313	Pro-Glu-Lys	Amino acid and Its metabolites	Small Peptide	C16H28N4O6	2	0.8614	-	8039.03	16335.3	12344.6	8052.52	14499.4	5091.24	5007.33	5266.81	5086.65	12126.5	4196.79	7050.44	1.20175	0.0739347	0.273416	1.66162	0.732593	insig
MW0106770	gamma-Glutamylglutamate	Amino acid and Its metabolites	Small Peptide	C10H16N2O7	2	0.7211	1116-22-9	2750.32	19702.1	27639.4	13023.1	1835.06	39789	38060.2	34146.2	25702.2	25664.6	33625.7	24698.8	1.15116	0.0740972	0.273416	0.575812	-0.796331	insig
MW0145636	Artemisinic aldehyde	Aldehyde,Ketones,Esters	Aldehydes	C15H22O	3	0.9688	125276-60-0	53986	67332.5	61067.9	45609.2	58952.6	60331.5	53927.4	51680.1	48327.9	48093.1	55950.3	50156	1.17719	0.0742518	0.273416	1.12704	0.172536	insig
MW0145555	Arg-Val-Ala	Amino acid and Its metabolites	Small Peptide	C14H28N6O4	2	0.7062	-	5958.71	9581.71	7215.27	4923.66	8434.08	7212.63	6155.22	5565.66	5652.01	5356.7	5883.22	6366.06	1.20387	0.0744121	0.273416	1.23864	0.308752	insig
MW0156323	R-4-benzyl-3-((R)-3-hydroxy-2,2-dimethyloctanoyl)-5,5-dimethyloxazolidin-2-one	Benzene and substituted derivatives	Benzene and substituted derivatives	C22H33NO4	2	0.8855	-	71391.1	90190.2	76541.6	64242.1	74474.9	85437.2	67851.9	74792	69725.4	61636.5	65816.6	71312	1.24494	0.0744606	0.273416	1.12439	0.169148	insig
MW0139819	5H-Benzocyclohepten-5-one, 1,8-bis((2R,3R)-3,5,7-trihydroxy-2H-1-benzopyran-2-yl)-3,4,6-trihydroxy-	Heterocyclic compounds	Heterocyclic compounds	C29H24O12	2	0.8117	-	1510.15	3190.09	2693.05	4297.22	2549.43	19897	18846.4	16207.2	9803.95	8590.39	12900.6	8103.89	1.52784	0.0747395	0.273716	0.458506	-1.12499	insig
MW0145251	Arg-Ala-Leu-Lys	Amino acid and Its metabolites	Small Peptide	C21H42N8O5	2	0.75	-	12368.2	15561.3	12858.8	11264.1	11906.6	14389.9	11942.8	13404	10859.2	10766.4	10877.4	11173.5	1.22856	0.0750475	0.273804	1.13511	0.182831	insig
MEDN0528	1,2-Ethanediol, 1-(3-methoxy-4-(sulfooxy)phenyl)-	Organic acid and Its derivatives	Organic acid and Its derivatives	C9H12O7S	2	0.729	3415-67-6	9068.78	9728.42	8666.53	6886.55	6214.41	11041.9	13924.9	11985.9	11763.1	8613.2	7839.38	11607.7	1.11449	0.0753279	0.273804	0.785079	-0.349091	insig
ZINC4492886	Parthenolide	Aldehyde,Ketones,Esters	Ketones	C15H20O3	3	0.7396	20554-84-1 | 29552-41-8	2373.2	2161.01	3328.02	1892.02	2986.7	2384.51	2519.09	2504.97	1278.59	1402.52	1143.25	2225.25	1.17392	0.0754361	0.273804	1.36589	0.449845	insig
MEDN0383	FFA(18:2)	FA	FFA	C18H32O2	1	0.9481	60-33-3	9362.24	15166.3	9580.77	11348.1	18703.6	8305.93	6700.38	4480.13	4289.11	11885.3	11117.9	8764	1.2102	0.0755527	0.273804	1.53412	0.61741	insig
MW0161446	UDP-D-galactofuranose	Nucleotide and Its metabolites	Nucleotide and Its metabolites	C15H24N2O17P2	3	0.7677	-	10902.9	4989.43	3062.2	752.769	6664.69	5820.98	8995.62	7802.69	8519.51	9322.79	7614.88	7143.47	1.15861	0.0757906	0.273951	0.651693	-0.617736	insig
MW0126529	Secobarbital	Heterocyclic compounds	Heterocyclic compounds	C12H18N2O3	2	0.7203	76-73-3	6044.2	7513.54	6834.67	5137.83	6675.33	7151.08	5092.89	5928.1	4917.11	5072.5	6511.65	6423.36	1.20086	0.0760896	0.274257	1.1594	0.213382	insig
MW0124624	Ketotifen	Heterocyclic compounds	Heterocyclic compounds	C19H19NOS	2	0.712	34580-14-8	34532.5	44066.8	40181.5	32337.6	47955.2	39342.7	32587.4	28628.9	32830.1	40269.1	37203.6	32515.2	1.14914	0.0764601	0.274257	1.16851	0.224671	insig
MW0111359	(-)-erythro-Anethole glycol 2-glucoside	Benzene and substituted derivatives	Benzene and substituted derivatives	C16H24O8	2	0.7288	217973-39-2	59139.3	71713.5	58805.5	43004.4	54843.1	54530.5	49807.9	52328.1	50860.6	45615.2	49111.8	48004.5	1.20395	0.0764955	0.274257	1.15659	0.209878	insig
MW0105888	Asparagine	Amino acid and Its metabolites	Amino acids	C4H8N2O3	1	0.7254	70-47-3	36387.8	46632.7	39233.5	34324.5	50063.8	44682.9	40378.9	35720	34346.7	34241.8	36508.9	38108.3	1.19111	0.0768424	0.274257	1.14601	0.196618	insig
MW0153196	Lys-Val-Asp	Amino acid and Its metabolites	Small Peptide	C15H28N4O6	2	0.7099	-	3411.19	7997.39	20722.7	4322.19	4318.51	18277.7	22762.7	22919.8	14642.8	13448.8	16157.4	12479.3	1.32932	0.0768631	0.274257	0.576597	-0.794365	insig
MW0010945	(22E, 24x)-Ergosta-4,6,8,22-tetraen-3-one	Aldehyde,Ketones,Esters	Ketones	C28H40O	3	0.7507	194721-75-0	14521	15325.8	13932.5	11122.1	12016.1	14024	10837.9	11246.9	11414.5	11685.1	9566.12	14809.9	1.23353	0.077451	0.275646	1.16361	0.21861	insig
MW0139227	Oxyresveratrol	Heterocyclic compounds	Heterocyclic compounds	C14H12O4	2	0.7002	29700-22-9 | 4721-07-7	48877.2	99297.8	85270.8	51197.3	144550	80871.5	114714	95879	101228	232823	151381	115026	1.35436	0.0776736	0.275731	0.628893	-0.669113	insig
MW0194144	(Z)-7-[(2R)-2-amino-2-carboxyethyl]sulfanyl-2-[[(1R)-2,2-dimethylcyclopropanecarbonyl]amino]hept-2-enoic acid	Organic acid and Its derivatives	Organic acid and Its derivatives	C16H26N2O5S	2	0.7151	-	883.17	8210.23	13263.7	7026.61	3828.19	18792.4	20330.7	15852.6	13433.9	10803.3	14997.6	11752.4	1.11121	0.078777	0.278324	0.596582	-0.745207	insig
MW0006458	Butylparaben	Benzene and substituted derivatives	Benzene and substituted derivatives	C11H14O3	2	0.9308	94-26-8	12334.9	6964.28	14983.5	5097.89	10322.1	7411.66	5024.57	9188.16	7233.89	4665.05	4270.11	6766.09	1.15352	0.0788051	0.278324	1.53749	0.620573	insig
MW0160242	(E)-indol-3-ylacetaldoxime	Alcohol and amines	Amines	C10H10N2O	3	0.8911	-	2409.99	4357.03	2023.45	3535.36	3953.09	8222.82	10908.3	8714.95	4179.38	8280.07	6230.6	3492.71	1.29068	0.0790503	0.278482	0.586081	-0.770828	insig
MW0158282	Trp-Val-Arg	Amino acid and Its metabolites	Small Peptide	C22H33N7O4	2	0.722	-	1.16313e+06	1.9004e+06	1.51277e+06	788263	1.58484e+06	1.0268e+06	886137	994545	1.0381e+06	1.20739e+06	876331	930685	1.11198	0.0796125	0.279752	1.34434	0.426896	insig
MW0145531	Arg-Trp-Met	Amino acid and Its metabolites	Small Peptide	C22H33N7O4S1	2	0.7246	-	6107.54	6926.67	5534.06	3448.21	8392.02	2882.27	3608.89	3661.46	2847.23	5832.31	2089.45	3638.43	1.07067	0.0801765	0.281023	1.53571	0.618906	insig
MW0006691	Cyprodinil	Amino acid and Its metabolites	Small Peptide	C14H15N3	2	0.7021	121552-61-2	48336	59037.5	49302.5	44942.6	50161.7	56695.9	51367.9	45881.7	44833.9	43265.8	45605.6	48553.8	1.23704	0.0810054	0.28302	1.10364	0.142265	insig
MEDP1166	PC(16:0/2:0)	GP	PC	C26H52NO8P	1	0.803	-	84996	102148	94043.1	69895.7	101284	87121	78247.4	81230.6	73780.9	87637.3	76243.8	80626.3	1.07253	0.081154	0.28302	1.12919	0.175286	insig
MW0126371	Quinalphos	Heterocyclic compounds	Heterocyclic compounds	C12H15N2O3PS	2	0.7196	13593-03-8	54963.6	117779	69845.6	80501.2	82926.2	208667	227347	176476	116671	236368	133376	103445	1.34744	0.0816043	0.283877	0.61859	-0.692945	insig
MW0157815	Thr-Thr-Gly-Leu-Ile	Amino acid and Its metabolites	Small Peptide	C22H41N5O8	2	0.7141	-	12561.3	10325.6	12051.4	7405.32	19222.9	6855.01	1277.16	6646.42	7075.94	12691.4	7632.39	5770.89	1.04983	0.0829994	0.288008	1.66499	0.735514	insig
MEDP1171	1-O-Hexadecyl-2-O-(2E-butenoyl)-sn-glyceryl-3-phosphocholine	Others	Others	C28H56NO7P	1	0.7863	-	6385	7122.99	9374.92	6198.82	11565	3513.77	3837.89	4663.37	4396.99	7259.15	5227.31	4548.51	1.05918	0.0847364	0.289661	1.4753	0.56101	insig
MW0053497	Geranylgeranyl diphosphate	Organic acid and Its derivatives	Phosphoric acids	C20H36O7P2	3	0.8029	6699-20-3	4624.23	6348.51	9109.38	4726.07	9860.98	5377.37	2648.8	2772.7	3239.35	8090.37	4665.75	4345.91	1.2001	0.0850692	0.289661	1.55443	0.636383	insig
MW0168213	Bromodichloromethane	Others	Hydrocarbon derivatives	CHBrCl2	3	0.7091	-	23736.4	36993.7	26563	18982.6	31341.9	16046.3	19278.4	18928.9	17833.3	25041	14326.9	18432.4	1.1152	0.0852347	0.289661	1.34981	0.432761	insig
MW0010284	1,2-Dimethyl-4-(6-methyl-4-heptenyl)-1,3-cyclohexadiene	Others	Hydrocarbon derivatives	C16H26	3	0.7875	-	5030.78	6617.05	4816.28	4856.7	5450.56	5758.55	6984.42	6830.57	5003.37	5273.04	8364.39	6664.21	1.09411	0.0858954	0.289661	0.831542	-0.266139	insig
MEDL00363	Ile-Met	Amino acid and Its metabolites	Small Peptide	C11H22N2O3S	3	0.7008	42384-14-5	237048	354397	293892	268337	300208	355377	294667	256912	289910	220528	232586	255713	1.22168	0.0862243	0.289661	1.16702	0.222835	insig
MEDP2105	3,6,9,12,15,18,21-Heptaoxatricosane-21,23-diol	Benzene and substituted derivatives	Benzene and substituted derivatives	C16H34O9	1	0.7651	5117-19-1	12959.3	47317.8	82728.1	26275.8	16952.1	84321.4	110338	82275.3	64291.3	52991.1	82692.7	57356.4	1.20912	0.0862824	0.289661	0.601306	-0.733829	insig
MW0010168	Thiosulfuric acid	Others	Metal, Non-metal and related compounds	H2O3S2	3	0.7669	13686-28-7	2.46984e+06	5.17547e+06	3.78785e+06	2.94393e+06	4.38101e+06	3.07437e+06	4.94911e+06	4.69628e+06	5.185e+06	5.05396e+06	5.63309e+06	2.84467e+06	1.10372	0.0865023	0.289661	0.769776	-0.37749	insig
MW0125860	N-Methyltryptamine	Tryptamines,Cholines,Pigments	Tryptamines	C11H14N2	3	0.8711	61-49-4	152899	220120	164951	107743	204684	122176	150858	90857.2	145237	144688	99846.8	96459.9	1.13432	0.0866706	0.289661	1.33605	0.417974	insig
MW0159183	Val-Thr-Lys-Arg	Amino acid and Its metabolites	Small Peptide	C21H42N8O6	2	0.8401	-	10713.5	12666.7	9634.6	9931.84	9334.36	9992.34	9291.53	7906.4	8329.89	10415.4	10012.2	9133.83	1.19487	0.0866758	0.289661	1.13041	0.176842	insig
MW0110992	Dicyclohexylamine	Alcohol and amines	Amines	C12H23N	2	0.7435	-	24352.6	22472.9	20902.9	7004.77	28603.6	20858.4	52928.5	37070.9	20479.8	23679.8	24049.2	31563.5	1.14407	0.0869141	0.289661	0.654445	-0.611656	insig
MW0052385	Androstanolone	Hormones and hormone related compounds	Hormones and hormone related compounds	C19H30O2	2	0.89	521-18-6	3823.34	4990.67	3194.25	3167.83	4159.13	3448.84	5049.16	4047.05	4935.57	4170.91	4195.49	4207.79	1.12943	0.0875151	0.289661	0.856351	-0.223725	insig
MW0155388	Phe-Tyr-Lys-Arg	Amino acid and Its metabolites	Small Peptide	C30H44N8O6	2	0.9173	-	4730.82	5633.86	6981.46	3591.23	4844.69	6071.84	5024.51	4471.12	4294.26	4076.95	4297.34	3930.95	1.08502	0.0876042	0.289661	1.22068	0.28769	insig
MW0115418	1,5-Dihydro-5-methyl-1-beta-D-ribofuranosyl-1,2,5,6,8-pentaazaacenaphthylen-3-amine	Heterocyclic compounds	Heterocyclic compounds	C13H16N6O4	2	0.8666	-	2112.22	20051.3	28487.6	11176.7	5676.87	36337.7	38591	31702.3	23164.2	22428	30524.5	25591.6	1.12731	0.0886247	0.289661	0.603729	-0.728027	insig
MW0109256	Phospho-L-arginine	Amino acid and Its metabolites	Amino acid derivatives	C6H15N4O5P	3	0.9728	1189-11-3	468.443	2455.7	1877.99	1234.03	1336.22	2586.7	2714.42	2301.63	2358.37	2356.8	1832.09	2335.83	1.05066	0.0888527	0.289661	0.716525	-0.480911	insig
MW0150412	Gly-Lys-Ala	Amino acid and Its metabolites	Small Peptide	C11H22N4O4	2	0.833	-	112394	156063	121502	100569	131851	135684	122922	106109	113671	107291	106932	106868	1.17015	0.0900285	0.289661	1.14202	0.191583	insig
MW0009282	Osalmid	Others	Medicine	C13H11NO3	2	0.7072	526-18-1	101200	127411	107129	95040.3	111883	120830	106335	102348	98981.9	94764.9	102733	99921.5	1.17693	0.0902627	0.289661	1.09653	0.132945	insig
MW0144594	Ala-His-Leu-Asp	Amino acid and Its metabolites	Small Peptide	C19H30N6O7	2	0.7208	-	2780.26	1894.29	1421.93	1992.49	2586.75	2562.62	3164.12	2910.06	2116.92	2802.97	2418.79	2767.62	1.19474	0.0903508	0.289661	0.818167	-0.289533	insig
MW0151759	Ionomycin	Organic acid and Its derivatives	Organic acid and Its derivatives	C41H72O9	2	0.8521	56092-81-0	11199.6	10797.2	11860.4	9993.95	12589.6	14314.7	11700.4	9375.93	10739.5	10374.5	10537.2	10263	1.10911	0.0914503	0.289661	1.12327	0.167704	insig
MW0004136	3-methyl-N-naphthalen-2-ylbutanamide	Benzene and substituted derivatives	Benzene and substituted derivatives	C15H17NO	2	0.7031	6286-27-7	421499	560199	425700	389150	488684	480543	423055	418110	409967	380627	443425	390447	1.19459	0.0915474	0.289661	1.12173	0.165727	insig
MW0144865	Rhamnose	Carbohydrates and Its metabolites	Sugars	C6H12O5	1	0.8527	3615-41-6	57111.9	102584	70812.5	49403.4	87529.4	81661.5	79557.3	97783.6	77278.2	166484	95061	107400	1.26975	0.0919207	0.289661	0.720218	-0.473494	insig
MW0157826	Thr-Trp-Met	Amino acid and Its metabolites	Small Peptide	C20H28N4O5S1	2	0.8296	-	25709.4	53192.6	42411.7	16796.2	40542.1	12821.8	18882.6	22333.2	17927.4	28952.3	11830.4	13522.3	1.00402	0.0920539	0.289661	1.68776	0.755113	insig
MW0144747	Ala-Thr-Ile-Lys	Amino acid and Its metabolites	Small Peptide	C19H37N5O6	2	0.7293	-	9539.68	27078.2	52354	15558.4	13556	51756	66829.5	53673.8	37575.2	32929.5	47017.8	37162.1	1.22987	0.0926415	0.289661	0.617187	-0.696221	insig
MW0154083	N(alpha)-gamma-L-Glutamylhistamine	Alcohol and amines	Amines	C10H16N4O3	3	0.8984	-	608.537	1394.88	1385.55	1220.85	1136.27	1518.31	1949.18	1917.91	1083.37	1191.89	1548.24	1847.98	1.00239	0.0926921	0.289661	0.761581	-0.392931	insig
MW0139983	Yuzu-Lactone	Aldehyde,Ketones,Esters	Esters	C12H20O2	3	0.8867	-	30297.5	46128.2	24710.3	12364.9	17693.6	35594.5	45229.1	36753.4	35965.9	23710.5	45390.7	50517.1	1.04292	0.0930258	0.289661	0.702072	-0.510309	insig
MW0154176	N(6)-acetyl-N(6)-hydroxy-L-lysine	Amino acid and Its metabolites	Amino acid derivatives	C8H16N2O4	3	0.8068	88492-29-9	42768.7	50058.8	39556.9	40105.3	40762	48952.7	41844.6	39195.7	44556.6	38477.9	38301.9	38659.7	1.10798	0.0930736	0.289661	1.08782	0.121441	insig
MW0112865	Isovalerophenone	Aldehyde,Ketones,Esters	Ketones	C11H14O	2	0.733	582-62-7	15667.3	23095.1	17090.3	13118.4	17742.2	17083.9	14922.4	15306.7	14147.3	15412.7	16267.6	13563.3	1.06109	0.0930736	0.289661	1.15819	0.211874	insig
MW0157121	Solavetivone	Terpenoids	Sesquiterpenoids	C15H22O	3	0.9223	54878-25-0	29276.5	36086	26840	22399.4	35162.1	23789.2	23570.5	21682	23542.4	24765.1	25699	23353.8	1.27737	0.0930736	0.289661	1.21695	0.283275	insig
MW0108015	Lys-Pro-Arg	Amino acid and Its metabolites	Small Peptide	C17H33N7O4	2	0.744	41961-57-3	10415.6	45611.2	23978.7	17482.7	28657	8654.95	9399.91	9069.92	16370	19216.4	7431.42	7138.17	1.17185	0.0930736	0.289661	1.96428	0.974001	insig
MW0056964	1-Stearoyl-2-arachidonoyl-sn-glycero-3-phosphocholine	GP	PC	C46H84NO8P	2	0.7169	35418-59-8	100478	442765	86644	99215.1	182643	106971	56672.2	43319.4	49863	42084.7	105304	133857	1.45567	0.0930736	0.289661	2.36306	1.24066	insig
MW0144103	9,10,13-Trihydroxy-11-octadecenoic acid	FA	Oxidized lipids	C18H34O5	3	0.8046	29907-57-1	171418	241963	188485	151532	176857	201933	168136	165202	174381	163069	161790	162616	1.15795	0.0930736	0.289661	1.13765	0.186063	insig
MW0052460	Docosatrienoic acid	FA	FFA	C22H38O2	2	0.8482	28845-86-5	25177.7	23865.9	21615.4	33018.2	45481.2	15712.5	38903.8	51340.5	23894.9	38052.6	83288	32918.3	1.23665	0.0930736	0.289661	0.614278	-0.703037	insig
MW0063221	Psychosine	SL	SL	C24H47NO7	3	0.9061	2238-90-6	6642.46	9773.84	5867.42	4921.8	5989.98	6582.02	6074.56	5306.54	4536.28	4956.12	5544.17	5295.35	1.25482	0.0930736	0.289661	1.2543	0.326878	insig
MW0143387	Phenol, 4,4'-(1,1-dimethyl-3-methylene-1,3-propanediyl)bis-	Heterocyclic compounds	Heterocyclic compounds	C18H20O2	3	0.7557	13464-24-9	12500	17514	15658.7	11981	13797.8	13286.2	12798.9	13345.8	12093.8	12142.2	11900.7	11668.4	1.25062	0.0930736	0.289661	1.14588	0.196458	insig
MW0152141	Latanoprost(free acid)-d4	Organic acid and Its derivatives	Organic acid and Its derivatives	C23H34O5	2	0.7288	1224443-47-3	1003410	1.01478e+06	1.05553e+06	2.16775e+06	3.21862e+06	1.0252e+06	766083	1.09586e+06	869736	1.03019e+06	353150	696618	1.27191	0.0930736	0.289661	1.97132	0.979163	insig
MW0148132	D-alanyl-D-serine	Amino acid and Its metabolites	Small Peptide	C6H12N2O4	3	0.7664	1115-50-0	14827.2	23141.7	14502.7	12813.5	47799	16529.3	56216.5	52824	43671.6	18588.2	18525	20347.4	1.01447	0.0930736	0.289661	0.616699	-0.697361	insig
MEDP1452	MG(22:5/0:0/0:0)	GL	MG	C25H40O4	1	0.8058	-	2237.59	3309.63	3525.94	2024.27	1794.02	1278.58	3232.48	2693.49	3363.84	6908.12	3062.54	3531.9	1.34808	0.0930736	0.289661	0.621701	-0.685708	insig
MW0105649	Arg-Arg-Lys	Amino acid and Its metabolites	Small Peptide	C18H38N10O4	2	0.7643	-	11961.5	18552.8	13150.6	12641.3	12955.5	15865.9	11234.6	11970.6	11047	11281.1	16646	12612.4	0.969678	0.0930736	0.289661	1.1382	0.186751	insig
MW0015258	9,10-Epoxystearic acid	FA	FFA	C18H34O3	3	0.9956	-	137190	173126	134357	113909	142885	136266	134791	127995	128921	130872	125678	129038	0.834851	0.0930736	0.289661	1.07776	0.10803	insig
MW0156078	Progeldanamycin	Heterocyclic compounds	Heterocyclic compounds	C27H41NO6	3	0.8605	-	665938	876500	739854	636441	742174	805601	699369	651918	648928	654649	654993	647002	1.35438	0.0930736	0.289661	1.1288	0.174792	insig
MW0142109	2,6-Dihydroxypseudooxynicotine	Aldehyde,Ketones,Esters	Ketones	C10H14N2O3	3	0.8328	-	79479.7	137468	98525.5	83373.6	90192.5	107251	89301.2	78539.7	89403.7	87284.4	69918.3	82639.5	1.18597	0.0930736	0.289661	1.19957	0.262518	insig
MW0152558	Leu-Val-Arg-Lys	Amino acid and Its metabolites	Small Peptide	C23H46N8O5	2	0.7869	-	9220.71	14455.9	7582.91	9424.45	10604.7	9075.7	8543.86	8138.95	8436.45	7515.71	8505.18	9354.5	1.181	0.0930736	0.289661	1.19546	0.257568	insig
MW0106158	cis-3-Hexenyl acetate	Aldehyde,Ketones,Esters	Esters	C8H14O2	1	0.9106	3681-71-8	8006.59	9832.43	27895.5	7030.56	8415.92	7312.74	7515.6	7764.77	7036.29	6886.5	6920.57	7430.56	0.934972	0.0930736	0.289661	1.57261	0.653157	insig
MW0062091	2,3-Dimethyl-5-((2E,6E)-3,7,11-trimethyldodeca-2,6,10-trien-1-yl)cyclohexa-2,5-diene-1,4-dione	FA	Others	C23H32O2	3	0.7628	1168-52-1	2202.62	5868.19	3819.57	1226.98	4334.81	3899.44	1414.83	7076.15	26314.9	6755.77	4262.86	23538.7	0.994724	0.0930736	0.289661	0.307823	-1.69982	insig
ZINC5996059	Aristolodione	Aldehyde,Ketones,Esters	Ketones	C18H13NO4	3	0.7201	109771-09-7	10240.6	17094.4	15835	7733.96	15028.7	8299.35	8608.1	7975.2	8350	9400.15	6365.47	7690.74	1.3918	0.0930736	0.289661	1.53405	0.617344	insig
MW0011889	1,2-Dimyristoyl-sn-glycero-3-phospho-l-serine	GP	PS	C34H66NO10P	2	0.7041	-	35105.6	85719.3	60055.9	22492.7	73604.1	17320.7	21545.3	15313.4	17802.7	38435.9	8627.26	22778.2	1.31542	0.0930736	0.289661	2.36379	1.2411	insig
MW0151402	Ile-Gln-Phe-Arg	Amino acid and Its metabolites	Small Peptide	C26H42N8O6	2	0.8818	-	13505.1	18386	15870.8	13177.4	13122.5	14955.4	13611.3	12222.7	11223.3	13340.3	11360.2	15428.1	1.20177	0.0931568	0.289661	1.15328	0.205745	insig
ZINC32838989	Hexadecenoic acid	FA	FFA	C16H30O2	2	0.7179	-	11675.8	6490.17	10640.6	8407	13054.4	10156.4	17437.2	10409.7	17182.9	10605.2	8744.97	18093.9	1.07574	0.0932842	0.289661	0.732649	-0.448806	insig
MW0113918	alpha-Pyrrolidinopropiophenone	Aldehyde,Ketones,Esters	Ketones	C13H17NO	2	0.718	19134-50-0	9949.52	13731.2	5259.81	1646.35	7946.45	14291.6	9053.92	11113.4	10001.3	17785.2	18816.8	15281.9	1.08767	0.0937421	0.290433	0.643794	-0.63533	insig
MW0148406	Dialdehyde	Alkaloids	Alkaloids	C21H24N2O4	3	0.9674	85955-83-5	429.785	6468.09	5127.34	3442.53	5881.72	12093.3	15274.4	13356.7	7342.71	7095.59	10113.4	5217.19	1.04476	0.0940344	0.29069	0.572651	-0.804271	insig
MW0155530	Phthalate 3,4-cis-dihydrodiol	Organic acid and Its derivatives	Organic acid and Its derivatives	C8H8O6	3	0.7922	-	4569.59	7367.27	2290.11	2421.84	2430.75	5377.65	6141.18	6106.46	4775.69	4447.19	6223.98	7227.98	1.15481	0.094268	0.290764	0.700328	-0.513897	insig
MW0142397	2-Hydroxy-6-oxo-7-methylocta-2,4-dienoate	Aldehyde,Ketones,Esters	Esters	C9H12O4	3	0.8686	105688-62-8	3261.31	3886.66	1964.23	3071.26	3014.73	3121.12	2346.61	2980.68	2180.67	3098.36	2238.73	1988.56	1.01895	0.0946073	0.290969	1.23499	0.304495	insig
MW0150843	His-Arg-Val	Amino acid and Its metabolites	Small Peptide	C17H30N8O4	2	0.7298	-	34992.6	49684.4	46204.1	49189.2	56257.7	47293.3	47286.2	36967.4	47345	35104.7	28927.3	42363.4	1.15615	0.094883	0.290969	1.19172	0.25304	insig
MEDN1274	LPE(20:3/0:0)	GP	LPE	C25H46NO7P	1	0.877	-	7326.29	11316.5	13317.9	6261.46	15848.6	21414	3694.77	4412.56	7572.29	8632.73	7499.46	13631	1.15467	0.0950156	0.290969	1.66109	0.732133	insig
MW0194306	Prosta-5,13-dien-1-oic acid, 9,11-epidioxy-15-hydroperoxy-, (5Z,9alpha,11alpha,13E,15S)-	Hormones and hormone related compounds	Hormones and hormone related compounds	C20H32O6	2	0.9236	-	34027	47614.7	39404.2	36415.2	40151.4	44501.7	39045.4	33071	32608.6	38285.3	36825.8	36586.8	1.13207	0.0951729	0.290969	1.11871	0.161835	insig
MW0155120	Phe-Asp-Arg-Asp	Amino acid and Its metabolites	Small Peptide	C23H33N7O9	2	0.7128	-	13142.4	26311.1	30458.7	11561	30557.2	9929.19	2213.25	11889.5	7320.58	19569.5	15899.7	12912	1.01348	0.0956798	0.291726	1.74716	0.805011	insig
MW0169676	Pinolenic acid	FA	FFA	C18H30O2	2	0.7227	16833-54-8	123942	235843	169282	89756.2	188658	68112.3	95936.1	67632	107203	142902	72990.1	75699.5	1.06631	0.0958408	0.291726	1.55699	0.638762	insig
MW0007828	Modafinil Acid	Benzene and substituted derivatives	Benzene and substituted derivatives	C15H14O3S	2	0.706	-	44573.1	67722	52473.8	42680.8	47999.6	50240.1	45629.4	49365.4	35479.7	40461.3	44028.6	45028.7	1.18588	0.0963945	0.292769	1.17576	0.233593	insig
MW0123463	Cycloheximide	Alcohol and amines	Amines	C15H23NO4	2	0.8637	66-81-9 | 1154-57-0	1201.31	1393.8	2548.06	864.52	3596.6	764.266	5528.17	3797.62	2090.3	2370.83	1756.87	2851.01	1.29934	0.0970866	0.294228	0.563668	-0.827083	insig
MW0154998	Pentalenolactone F	Aldehyde,Ketones,Esters	Ketones	C15H18O5	3	0.7318	85416-36-0	2955.33	3353.35	5650.58	1817.85	7693.5	2654.82	892.305	1478.02	3200.71	4450.93	1696.32	430.077	1.1299	0.0981941	0.296935	1.9859	0.989793	insig
MEDN1477	D-Mannitol 1-phosphate	Carbohydrates and Its metabolites	Phosphate sugars	C6H15O9P	3	0.9913	15806-48-1	4253.96	4474.53	1900.86	4350.86	3128.04	6715.43	7646.35	9359.28	5747.01	3900.29	5313.44	4480.9	1.11678	0.0990502	0.298873	0.681085	-0.554094	insig
MW0007822	Mitoglitazone	Benzene and substituted derivatives	Phenolics	C19H18N2O4S	2	0.7061	146062-49-9	279745	156579	179371	257352	7607.11	1.21606e+06	1.4769e+06	1.15854e+06	638578	427117	771784	360596	1.20785	0.0994402	0.299154	0.433787	-1.20494	insig
MW0142402	2-Hydroxy-7-hydroxymethylchromene-2-carboxylate	Organic acid and Its derivatives	Organic acid and Its derivatives	C11H10O5	3	0.8099	156605-24-2	1346.96	2844.26	1156.78	779.857	2221.59	1190.8	890.965	636.432	483.126	2014.44	687.847	517.583	1.2038	0.0998203	0.299154	1.824	0.867107	insig
MW0156654	Ser-Arg-Tyr-Glu	Amino acid and Its metabolites	Small Peptide	C23H35N7O9	2	0.721	-	15032.7	21467.1	28256.4	10697.5	33509.1	8271.85	671.964	10899.9	10708.2	20360.5	9081.32	12900.8	0.943555	0.0998895	0.299154	1.81414	0.859289	insig
MW0009644	Didemethylcitalopram	Benzene and substituted derivatives	Benzene and substituted derivatives	C18H17FN2O	3	0.7052	-	3020.83	2231.5	1163.76	1540.46	1410.38	3893.8	4194.9	2167.98	2781.36	2149.39	4406.32	4331.48	1.1041	0.100005	0.299154	0.661996	-0.595105	insig
ZINC13452167	Combretastatin A4	Heterocyclic compounds	Heterocyclic compounds	C18H20O5	2	0.7382	117048-59-6	5523.12	4816.56	3877.47	5803.27	5204.82	6837.71	7332.93	7038.2	4867.35	5517.9	6389.38	7148.53	1.09911	0.100534	0.299475	0.837278	-0.256222	insig
MW0139710	Silicristin	Heterocyclic compounds	Heterocyclic compounds	C25H22O10	2	0.7724	33889-69-9	1793.09	6021.3	7611.67	1540.08	8953.29	2380.35	5450.8	17840	9115.57	12095.7	4684.48	5792.08	1.25664	0.100544	0.299475	0.514741	-0.958082	insig
MW0124469	Isoguvacine	Benzene and substituted derivatives	Phenolics	C6H9NO2	2	0.7353	-	537357	657327	529289	492128	561813	632348	556146	532682	514926	463743	520623	510926	1.1627	0.102698	0.305236	1.10042	0.138058	insig
MW0054562	1-(1Z-hexadecenyl)-sn-glycero-3-phosphocholine	GP	LPC-P	C24H50NO6P	2	0.8261	-	34216	43091.9	39149.9	26447.3	47358.9	30002.6	28905.8	26803.3	31771.5	38904.8	24047.4	28246.4	1.04679	0.103346	0.306504	1.23275	0.301879	insig
MW0146172	Asp-Leu-His-Ala-His	Amino acid and Its metabolites	Small Peptide	C25H37N9O8	2	0.7214	-	20098.2	25909.4	18861.3	16253.7	20941.3	22592.2	21056.3	17976.5	18276.1	17409.8	16329.7	17590.9	1.11937	0.104151	0.308234	1.14743	0.198409	insig
MW0138565	Isovitexin	Flavonoids	Flavonoid	C21H20O10	2	0.8848	38953-85-4 | 29702-25-8	2334.61	1569.21	1919.69	596.829	1296.7	1146.79	2376.72	2287.39	2265.69	1400.99	2653.11	1411.26	1.06952	0.104377	0.308245	0.715104	-0.483775	insig
MW0006518	Cetaben	Benzene and substituted derivatives	Benzene and substituted derivatives	C23H39NO2	2	0.9296	-	22993.8	22475.8	40185.5	11905.7	58065.1	11468	83352.1	55323.8	30897.2	37832.3	31847.8	45196.7	1.27508	0.104744	0.308674	0.587428	-0.767515	insig
MW0152522	Leu-Thr-Trp	Amino acid and Its metabolites	Small Peptide	C21H30N4O5	2	0.709	-	42197.4	53381.1	46164.9	37243.5	47202.6	45365.5	41730.2	39937.6	40792.4	40519.3	40109.9	44117.9	1.12173	0.105905	0.310466	1.09849	0.135523	insig
MW0016227	Bolegrevilol	Alcohol and amines	Alcohols	C28H40O4	3	0.7636	123941-64-0	99004.2	175270	128309	90137.4	152215	107871	43304.5	87579.5	113572	118692	101023	102233	1.05125	0.106151	0.310466	1.3291	0.410448	insig
MW0144076	8-iso Prostaglandin F2d4	Hormones and hormone related compounds	Hormones and hormone related compounds	C20H30D4O5	2	0.9051	-	44744.4	72520.6	58093.2	49500.3	56689.4	60634.5	48285.4	46634.1	51193.6	51780.2	51594.3	49965.5	1.13529	0.106372	0.310466	1.14269	0.192435	insig
MW0054757	Menatetrenone	CoEnzyme and vitamins	CoEnzyme and vitamins	C31H40O2	2	0.8527	863-61-6	21024.5	26109.3	20414.3	17042	21930.5	18935	18920.9	19542.6	17865.7	20602.6	15885.8	17436.7	1.06122	0.106374	0.310466	1.13787	0.186341	insig
MW0140291	N(6)-[(3R)-3-methyl-D-ornithyl]-L-lysine	Organic acid and Its derivatives	Organic acid and Its derivatives	C12H26N4O3	3	0.821	-	6662.49	9562.79	14878.5	5412.53	7317.66	7969.03	2489.59	1656.45	5081.52	5848.59	7785.32	9419.35	1.19465	0.106471	0.310466	1.60476	0.682358	insig
MW0144583	Ala-Gly-Pro-His-Lys	Amino acid and Its metabolites	Small Peptide	C22H36N8O6	2	0.8273	-	2724.13	4491.26	3414.46	2956.25	3301.18	3081.1	2496.18	2406.26	3450.71	2608.64	2973.95	2864.4	1.26429	0.106979	0.310879	1.18858	0.249244	insig
MW0103369	3'-Deoxyguanosine	Nucleotide and Its metabolites	Nucleotide and Its metabolites	C10H13N5O4	2	0.7178	3608-58-0	70352.5	87804.6	69490.9	57327.6	71142.4	80326.5	72371.1	62312.7	65292.6	66514.5	58130.1	62109.9	1.07148	0.107424	0.310879	1.12855	0.174468	insig
MW0109902	Thr Tyr	Amino acid and Its metabolites	Small Peptide	C13H20N2O6	2	0.7282	-	312596	263380	244490	326090	260152	554077	547020	460232	411195	259522	508119	437225	1.09564	0.107424	0.310879	0.747446	-0.419958	insig
MW0103491	CDP-glucose	Nucleotide and Its metabolites	Nucleotide and Its metabolites	C15H25N3O16P2	3	0.8739	2906-23-2	7643.99	9954.1	7672.28	6765.6	8580.7	8284.3	7071.72	7179.63	7328.99	7273.07	8141.03	6838.75	1.1278	0.107509	0.310879	1.11562	0.157839	insig
MW0051263	1,2-Dioctanoyl-sn-glycerol	GL	DG	C19H36O5	2	0.9187	-	162014	204264	165513	143347	176884	169986	157811	165142	157889	154885	144029	149947	1.10176	0.108077	0.311873	1.09929	0.136566	insig
MW0006009	Alprenolol	Benzene and substituted derivatives	Phenolics	C15H23NO2	2	0.9434	13655-52-2	72372.5	30498.8	53508.6	18843.6	79558.8	60345.3	143695	95067.6	49586.4	57306.8	63910.1	86564	1.1713	0.10847	0.312356	0.635171	-0.654782	insig
MW0007111	Fenarimol	Benzene and substituted derivatives	Benzene and substituted derivatives	C17H12Cl2N2O	2	0.7756	-	18861.8	28753.3	19452.3	22063.3	20588	24051.5	19468	19979.3	17475.5	20344.9	7975.48	21707.5	0.992703	0.108923	0.312605	1.25076	0.322811	insig
MW0009934	Tolbutamide	Benzene and substituted derivatives	Benzene and substituted derivatives	C12H18N2O3S	2	0.7207	64-77-7	52177.8	71291.7	58693.5	52396.3	62358.2	68878.7	57309	54779.1	56522.8	50090.9	56499.2	53920.4	1.13548	0.109006	0.312605	1.11143	0.15242	insig
MW0137851	Cynaroside	Flavonoids	Flavonoid	C21H20O11	2	0.8074	5373-11-5	1040.11	1602.16	886.321	679.917	1482.24	1930.5	3391.82	1808.54	1280.19	2376.91	1547.44	1285.99	1.21786	0.109496	0.313361	0.651896	-0.617286	insig
MW0004612	4-Hydroxy-2,6-dimethylaniline	Benzene and substituted derivatives	Phenolics	C8H11NO	3	0.7043	-	1288.6	3567.95	7258.72	1032.2	1561.11	6005.97	8664.58	8212.91	4095.29	4485.43	5991.83	3842.86	1.2291	0.11013	0.314526	0.586933	-0.768733	insig
MW0010643	Pinoresinol	Lignans and Coumarins	Lignans	C20H22O6	2	0.7682	487-36-5	4566.68	3453.22	3872.3	1114.9	2655.94	2726.94	1964.25	1950.51	2152.9	1487.93	1752.93	3294.92	0.93939	0.110632	0.314634	1.45912	0.545102	insig
MW0000828	(S)-2-Benzhydrylpyrrolidine hydrochloride	Others	Others	C17H20ClN	2	0.7081	188398-87-0	2772.41	3820.67	2185.5	2439.28	3076.86	2905.37	2509.39	1986.61	2581.38	2329.89	2654.05	2496.55	1.15856	0.110847	0.314634	1.1815	0.240618	insig
MEDP1600	4-Propylphenol	Benzene and substituted derivatives	Benzene and substituted derivatives	C9H12O	1	0.7231	645-56-7	16278.3	22481.3	14467.9	19273.9	15978.4	16797.5	14826.5	15402.6	11526.7	16611.3	17891.5	13261.3	1.08826	0.110861	0.314634	1.17602	0.233912	insig
MEDP1241	5-Hydroxy-2-oxo-4-ureido-2,5-dihydro-1H-imidazole-5-carboxylic acid ester	Organic acid and Its derivatives	Organic acid and Its derivatives	C5H6N4O5	1	0.9374	-	68840.8	94254.8	42742.1	27868.7	61511.3	73190.7	73871.4	69823.2	75190.5	110787	83349.2	74756.6	1.12526	0.111074	0.314634	0.755279	-0.404918	insig
MW0107268	His-Phe	Amino acid and Its metabolites	Small Peptide	C15H18N4O3	3	0.7942	16874-81-0	112971	142143	120295	96813.2	109439	117753	109679	97839.5	110424	106085	102780	105658	1.13453	0.112206	0.316872	1.10585	0.145159	insig
MW0143904	7-(3-methylbut-2-enyl)-L-tryptophan	Others	Others	C16H20N2O2	3	0.8892	-	9163.32	11739	8397.28	9356.11	11284.2	10464.7	8342.17	9134.86	9937.39	9064.35	8417.05	9375.69	1.11424	0.112398	0.316872	1.11301	0.154464	insig
MW0160244	(1S,4R,5R)-1,3,3-Trimethyl-2-oxabicyclo[2.2.2]octan-5-ol	Heterocyclic compounds	Heterocyclic compounds	C10H18O2	3	0.921	98920-24-2	1087.05	1422.45	1326.1	997.152	2054.64	956.24	1986.16	2328.84	1498.83	1712.71	1339.86	1379.99	1.21923	0.112556	0.316872	0.765502	-0.385522	insig
MW0000082	Jatrorrhizine	Others	Others	C20H20NO4+	2	0.8439	3621-38-3 | 960383-96-4	18544.4	22320.2	18836.6	15310.9	17644.4	19531.4	17101.8	15529.6	17638.4	18065.3	16764.3	16596	1.07775	0.112777	0.316872	1.10318	0.141662	insig
MW0124785	Mepiprazole	Heterocyclic compounds	Heterocyclic compounds	C16H21ClN4	2	0.914	20326-12-9	27389.8	135200	216871	84826.7	52788.1	261919	270779	196755	201311	165223	207435	166300	1.13343	0.113448	0.318112	0.644969	-0.632698	insig
MW0154739	2-[(E)-16-hydroxy-3,7,11,15-tetramethylhexadec-2-enyl]-3-methylnaphthalene-1,4-dione	Terpenoids	Terpenoids	C31H46O3	3	0.8047	-	96238.2	122267	101067	89363.4	105736	109803	108593	95780	93327.3	88488.3	91258.2	89137.9	1.11835	0.113851	0.318599	1.10217	0.140351	insig
MW0143692	5'-Dehydroinosine	Nucleotide and Its metabolites	Nucleotide and Its metabolites	C10H10N4O5	3	0.9746	-	138160	224752	177018	86622.8	188474	113311	96821.5	118503	122088	154200	100216	100634	0.969681	0.114617	0.320098	1.34063	0.422911	insig
MW0169492	Morphine	Benzene and substituted derivatives	Benzene and substituted derivatives	C17H19NO3	3	0.8336	57-27-2	18010.9	25385.9	19773.3	16602.2	20367	22216.4	18594.6	19162.1	17823.4	16844.4	16992.7	19058.6	1.11874	0.114935	0.32034	1.12795	0.173709	insig
MW0144241	Acerinol	Alcohol and amines	Alcohols	C30H46O5	3	0.7679	19902-53-5	35708	55270.4	32399.2	27547.2	32720.3	35718	17412.4	29147.9	39049.4	25392.9	35567.4	16064.4	1.16159	0.115378	0.320932	1.34881	0.431689	insig
MW0012247	12-OxoETE	FA	Oxidized lipids	C20H30O3	2	0.9063	108437-64-5	281620	415100	322728	247008	322467	275876	273776	280636	274538	298110	244403	215384	1.05955	0.115644	0.321027	1.17516	0.232857	insig
MW0114245	Diaziquone	Aldehyde,Ketones,Esters	Ketones	C16H20N4O6	2	0.8386	57998-68-2	1.61107e+06	2.13027e+06	1.71772e+06	1.34067e+06	1.7591e+06	1.6642e+06	1.65999e+06	1.55737e+06	1.45214e+06	1.46096e+06	1.51698e+06	1.44398e+06	1.0747	0.1167	0.323313	1.12447	0.169246	insig
MW0014154	3-Methyl-2-oxovaleric acid	Organic acid and Its derivatives	Organic acid and Its derivatives	C6H10O3	3	0.8764	1460-34-0 | 39748-49-7	20139.7	119393	124319	60585.6	29024.8	159890	162725	141385	109345	122507	136320	99248.3	1.09043	0.11748	0.324349	0.665369	-0.587773	insig
Lmhp008763	LPE(16:1/0:0)	GP	LPE	C21H42NO7P	1	0.8018	-	12632.3	13994.7	15106.3	9216.6	23373.8	5393.35	6378.03	8152.16	6440.45	14946.1	5529.71	8949.09	0.981276	0.117541	0.324349	1.58183	0.661594	insig
MW0120693	4-Pyridoxolactone	Aldehyde,Ketones,Esters	Esters	C8H7NO3	3	0.8492	4753-19-9	1837.8	6716.27	10714.1	4338.11	1663.77	12048.6	14259.7	10405.4	7787.36	7367.09	10381.6	8471.61	1.12566	0.118423	0.326134	0.636048	-0.652791	insig
MW0111073	Leukotriene B4 ethanolamide	Alcohol and amines	Amines	C22H37NO4	2	0.7246	877459-63-7	44634.4	62092.5	55547.3	38591.8	55588.8	50809.5	43613.5	49075	48154	42869.7	45045.8	40697.8	1.02342	0.119301	0.3279	1.14031	0.189431	insig
MW0108678	Nagaba	Amino acid and Its metabolites	Amino acid derivatives	C24H39NO3	2	0.8594	128201-89-8	2981.39	3416.64	6658.26	3262.48	10407.4	3007.8	9607.6	10176.8	5619.14	3622.79	11307.2	7023.89	1.13274	0.1199	0.328632	0.627862	-0.671481	insig
MW0149296	FTY720 phenoxy-biotin	Heterocyclic compounds	Heterocyclic compounds	C27H44N4O5S	2	0.8531	-	457.223	494.806	815.368	653.707	122.249	1099.37	98.426	77.203	504.502	429.297	328.633	568.229	0.957223	0.120041	0.328632	1.81565	0.860488	insig
MW0169538	N-dodecanoyl-L-Homoserine lactone	Amino acid and Its metabolites	Amino acid derivatives	C16H29NO3	2	0.8693	137173-46-7	4265.96	6242.4	5037.02	2507.92	5890.67	1715.42	4027.4	1722.75	2576.42	4342.49	2177.61	1878.43	0.921853	0.120333	0.328784	1.53418	0.617472	insig
MW0143129	3-tert-Butyl-5-methylpyrocatechol	Benzene and substituted derivatives	Benzene and substituted derivatives	C11H16O2	3	0.7197	1010-99-7	74079.5	110118	57663.2	60908.8	38752.5	84304.9	105975	86961.9	87455.1	55793.6	110364	118127	0.910083	0.120628	0.328943	0.754107	-0.407159	insig
MW0157894	Thr-Leu	Amino acid and Its metabolites	Small Peptide	C10H20N2O4	2	0.8902	50299-12-2	91459.6	112850	95048.8	83310.9	93584.9	109685	97336.8	90831.2	86535.2	79683.8	89713.9	89100	1.10675	0.121445	0.32993	1.09891	0.136073	insig
MW0114324	d-Myo-inositol-1,4,5-triphosphate	Organic acid and Its derivatives	Organic acid and Its derivatives	C6H15O15P3	2	0.7223	85166-31-0	359567	263621	223167	180150	243551	460691	146354	146930	388966	209540	24351.4	159865	1.04258	0.121466	0.32993	1.60849	0.685707	insig
MW0151927	Juvenile hormone II	Hormones and hormone related compounds	Hormones and hormone related compounds	C17H28O3	3	0.7209	34218-61-6	9073.15	12599.3	9372.98	8322.59	13093.5	11824.7	9757.94	10067	10121.7	8607.33	7894.48	8634.27	1.02811	0.123448	0.333207	1.16709	0.222912	insig
MW0012936	1-Oleoyl-2-acetyl-sn-glycerol	GL	DG	C23H42O5	2	0.958	86390-77-4 | 92282-11-6	426124	586048	495099	387810	469901	501562	497665	399917	412670	405940	398644	430944	1.09269	0.124894	0.333207	1.126	0.171205	insig
MW0140381	Hydroxy-beta-cyclocitral	Aldehyde,Ketones,Esters	Aldehydes	C10H16O2	3	0.764	-	8220.31	8773.91	7972.29	7148.45	9098.7	8879.17	8287.71	7767.31	8508.14	6652.21	6822.95	7764.48	1.08775	0.125024	0.333207	1.09366	0.129168	insig
MW0110025	Triethyl citrate	Aldehyde,Ketones,Esters	Esters	C12H20O7	2	0.7022	77-93-0	285138	358076	310353	251650	305766	299787	289789	257829	283727	278823	271855	279322	1.07438	0.125683	0.333207	1.08994	0.124251	insig
MW0113844	Acetaminophen glucuronide	Benzene and substituted derivatives	Benzene and substituted derivatives	C14H17NO8	2	0.8028	16110-10-4	3222.27	1903.62	1669.26	787.593	1709.73	2290.92	3332.2	3402.67	2747.51	2554.49	3455.29	1055.31	0.971874	0.126597	0.333207	0.70001	-0.514552	insig
MW0106594	Enniatin B	Heterocyclic compounds	Heterocyclic compounds	C33H57N3O9	2	0.7248	917-13-5	1066.27	939.321	733.106	524.984	342.277	325.116	1184.63	1045.72	526.515	1789.07	1350.8	455.671	1.0542	0.126777	0.333207	0.618832	-0.692381	insig
MW0005487	Tamsulosin	Benzene and substituted derivatives	Benzene and substituted derivatives	C20H28N2O5S	2	0.9205	106133-20-4	3226.09	9300.81	20291.3	6099.48	3518.92	18146	21510.7	18314.6	13645.1	13142.5	16443.5	11426.5	1.18319	0.127133	0.333207	0.641201	-0.641151	insig
pme2617	L-methionine sulfoxide	Amino acid and Its metabolites	Amino acid derivatives	C5H11NO3S	2	0.7201	3226-65-1	14146	12665.3	10287.6	6208.42	11791.2	10571	11590.1	11191.4	12922.4	20116.8	14709.4	12561.9	1.11766	0.127605	0.333207	0.790323	-0.339486	insig
MW0139730	Sofalcone	Aldehyde,Ketones,Esters	Ketones	C27H30O6	2	0.8928	64506-49-6	3194.66	7712.96	5778.42	1060.33	5231.01	1339.53	1728.75	2842.69	1908.71	3656.83	1917.42	866.616	0.764275	0.12889	0.333207	1.88197	0.912241	insig
MW0052470	12-[(Cyclohexylcarbamoyl)amino]dodecanoic acid	FA	FFA	C19H36N2O3	2	0.7118	479413-68-8	6418.46	7130.63	7557.72	9072.86	6296.34	8263.87	6035.97	6752.3	8376.84	5192.61	5878.31	6327.73	1.16744	0.130306	0.333207	1.16015	0.214316	insig
MW0014858	eicosa-5Z,8Z,14Z-trienoic acid	FA	Oxidized lipids	C20H34O2	2	0.9019	90105-02-5	10211.5	12585.4	6516.05	8709.8	14272.4	2589.32	4268.22	4737.7	5114.91	10886.4	5702.23	4303.99	0.817267	0.130711	0.333207	1.56753	0.648489	insig
MW0012492	15-oxoETE	FA	Oxidized lipids	C20H30O3	2	0.9168	81416-72-0	18662	30822.2	15318	17546.3	19630.6	21390.3	18946.4	17075.4	17108.8	16898.6	17122.5	16467.4	1.02831	0.132035	0.333207	1.19061	0.251696	insig
MW0103630	Nebularine	Nucleotide and Its metabolites	Nucleotide and Its metabolites	C10H12N4O4	3	0.9132	550-33-4	101688	129573	105732	92752.9	108773	109330	101674	103596	97013.1	101788	94675.8	94038.3	1.08798	0.132035	0.333207	1.09289	0.12815	insig
MW0109274	Pipecolic acid	Organic acid and Its derivatives	Organic acid and Its derivatives	C6H11NO2	1	0.7008	535-75-1	201338	277487	223578	193053	227472	252966	222394	196881	204579	200558	198029	200529	1.19011	0.132035	0.333207	1.12504	0.169981	insig
MW0000411	Quebrachamine	Alkaloids	Alkaloids	C19H26N2	3	0.7022	4850-21-9	36511.3	52758.3	40745.3	34643.2	40089.4	38370.5	34620.4	41187.8	35963.4	33752.7	35980.1	35944.1	1.06081	0.132035	0.333207	1.11805	0.160983	insig
MW0117231	1-Methylnicotinamide	Alcohol and amines	Amines	C7H9N2O+	3	0.7412	3106-60-3	22101.5	23222.5	21464	22292.1	31751.2	28777.6	21349	22261.3	21430.3	18061.3	22732.8	23215.9	1.14536	0.132035	0.333207	1.1593	0.213259	insig
MW0049807	1-Palmitoyl-2-oleoyl-sn-glycerol	GL	DG	C37H70O5	2	0.8937	29541-66-0	709.607	1402.1	1403.05	543.138	1979.61	1707.15	8674.02	2547.66	2152.51	2016.82	947.17	1134.3	1.05671	0.132035	0.333207	0.443248	-1.17381	insig
MW0123747	Docosahexaenoyl Serotonin	Tryptamines,Cholines,Pigments	Tryptamines	C32H42N2O2	2	0.8113	283601-58-1	1998.58	3062.48	4952.43	4371.35	3393.92	21264.8	21074.8	26423.6	3980.38	10000.6	4730.51	8797.75	1.11324	0.132035	0.333207	0.520528	-0.941954	insig
MW0049211	delta-Tocotrienol	Hormones and hormone related compounds	Hormones and hormone related compounds	C27H40O2	2	0.7937	25612-59-3	33023.3	40089.5	32493.4	30523.2	35723.3	42572	34230.2	32323.2	32292.6	31318.1	30156.8	32500.8	1.12383	0.132035	0.333207	1.11204	0.153204	insig
MW0056777	(1aR,7aS,10aS,10bS)-1a,5-dimethyl-8-methylidene-2,3,6,7,7a,8,10a,10b-octahydrooxireno[9,10]cyclodeca[1,2-b]furan-9(1aH)-one	Terpenoids	Sesquiterpenoids	C15H20O3	2	0.8328	20554-84-1	279442	369812	236384	256387	640682	254317	269066	196968	215293	254075	232541	281877	1.06004	0.132035	0.333207	1.40502	0.49059	insig
MW0138832	7-O-Methylluteolin	Flavonoids	Flavonoid	C16H12O6	1	0.7583	20243-59-8	37181.7	54992.1	52454.5	38585	42150.4	36300.1	33585.9	36697.1	40475.6	43145	32531.7	36293.7	1.10986	0.132035	0.333207	1.17481	0.232425	insig
MW0111016	Docosahexaenoyl Ethanolamide	Alcohol and amines	Amines	C24H37NO2	2	0.7122	162758-94-3	103663	131715	102563	95007.9	108172	123035	106778	100860	96261.8	94486	103159	101922	1.11055	0.132035	0.333207	1.10057	0.138246	insig
MW0158820	5-Formyluracil	Aldehyde,Ketones,Esters	Aldehydes	C5H4N2O3	3	0.7511	1195-08-0	49913.6	67881.5	45457.1	54977.3	46396.4	124599	126579	97858.4	74778.8	47674.1	73160.4	74639	0.800122	0.132035	0.333207	0.786807	-0.345917	insig
MW0010354	3-Methylcyclopentene	Others	Hydrocarbon derivatives	C6H10	3	0.7222	1120-62-3	1085.4	1512.51	987.032	781.744	1261.43	1967.32	3712.25	1928.58	1861.37	1685.44	1184.97	1371.51	1.1945	0.132035	0.333207	0.646744	-0.628733	insig
MW0153263	LPC(22:5/0:0)	GP	PC	C30H52NO7P	1	0.7679	-	8997.24	13004.1	23050.6	3169.76	18801.8	4150.41	2236.14	3908.91	4303.71	11101.9	2138.04	4420.56	1.16901	0.132035	0.333207	2.53205	1.3403	insig
MW0110917	N-(2-hydroxyethyl)icosanamide	Organic acid and Its derivatives	Organic acid and Its derivatives	C22H45NO2	2	0.9246	-	358212	829857	494803	235327	658484	155895	197038	162364	199166	365666	211455	173605	1.25761	0.132035	0.333207	2.08706	1.06147	insig
MW0014354	Docosa-7,10,13,16,19-pentaen-4-ynoic acid	Organic acid and Its derivatives	Organic acid and Its derivatives	C22H30O2	2	0.9174	-	15026	22743.1	23340.2	16752.3	22989.2	8133.69	8579.16	9671.96	10094.6	22946.1	7320.4	11388.7	1.13019	0.132035	0.333207	1.5569	0.638677	insig
MW0056918	1,2-Dipalmitoleoyl-sn-glycero-3-phosphocholine	GP	PC	C40H76NO8P	3	0.9755	-	31708.5	58208.7	38226.9	124280	51431.6	7543.21	58035.3	2253.24	16591.2	16140.6	19393.2	16114.3	1.10643	0.132035	0.333207	2.42282	1.27668	insig
MW0057419	PC(20:5(5Z,8Z,11Z,14Z,17Z)/18:3(6Z,9Z,12Z))	GP	PC	C46H76NO8P	3	0.8088	-	85796.8	209340	147492	40335.1	158004	23862.3	33548.3	27878.5	41658.7	80562	24313.3	28006.2	1.26345	0.132035	0.333207	2.81747	1.4944	insig
MW0000560	2,4,5-Trichlorophenoxyacetic acid	Benzene and substituted derivatives	Benzene and substituted derivatives	C8H5Cl3O3	3	0.7814	-	20519.2	26366.8	20779.8	16970.1	19050.3	21068.5	19829.4	18095.3	19386	18600.9	18303.8	17938.9	1.06007	0.132035	0.333207	1.11235	0.153609	insig
MW0010167	Ortophosphate	Others	Metal, Non-metal and related compounds	H3O4P	2	0.7195	-	7305.44	26019.2	13038.5	8103.48	39815	3839.26	7649.33	6600.14	7037.71	12384.9	3787.16	5244.01	0.948134	0.132035	0.333207	2.29774	1.20021	insig
MW0153234	Lyso-PAF C-16-d4	Heterocyclic compounds	Heterocyclic compounds	C24H48D4NO6P	2	0.718	-	15034.2	18375.7	11801.7	11858.9	11657.8	11496.4	11647.2	10445.1	12274.2	10940.9	11846.1	11290.6	1.17925	0.132035	0.333207	1.17212	0.229119	insig
MW0169291	Idebenone	Benzene and substituted derivatives	Benzene and substituted derivatives	C19H30O5	2	0.7222	58186-27-9	1561.94	1684.58	12130	1993.24	2924.26	3765.67	766.145	1761.21	775.44	1929.12	677.337	3321.55	1.16706	0.132035	0.333207	2.60646	1.38209	insig
MW0052653	Estradiol acetate	Aldehyde,Ketones,Esters	Esters	C20H26O3	2	0.7593	4245-41-4	5631.22	6267.56	23710.6	7055.5	5839.32	5059.33	7062.6	7424.11	7491.62	6876.43	6865.55	7080.32	0.140792	0.132035	0.333207	1.25147	0.32362	insig
MW0115262	Sedoheptulose	Carbohydrates and Its metabolites	Carbohydrates and Its metabolites	C7H14O7	1	0.8036	3019-74-7	8621.68	10676.9	23849.3	7308.71	8486.05	8502.19	7383.47	7321.92	6694.94	10110.5	7316.57	7631.55	0.943476	0.132035	0.333207	1.45171	0.537751	insig
MW0007109	Fenamiphos	Benzene and substituted derivatives	Benzene and substituted derivatives	C13H22NO3PS	2	0.8271	22224-92-6	518269	671157	532102	490787	569378	609464	540989	516069	505899	494027	510361	515935	1.18302	0.132035	0.333207	1.09985	0.137312	insig
MW0105037	3-Hydroxydecanoic acid	Organic acid and Its derivatives	Organic acid and Its derivatives	C10H20O3	2	0.7633	14292-26-3 | 5561-87-5 | 33044-91-6	4337.69	5742.32	24643.3	4007.75	4781.29	5117.17	3483.89	3165.22	4428.39	3752.36	4460.97	5136.65	0.997011	0.132035	0.333207	1.99077	0.993326	insig
MW0011294	(3Z)-2-Propylpent-3-enoic acid	Organic acid and Its derivatives	Organic acid and Its derivatives	C8H14O2	1	0.7758	-	2107.4	2694.73	6709	1209.03	2422.51	2822.96	1900.66	1829.24	1557.52	2007.98	2585.61	1942.14	0.782629	0.132035	0.333207	1.51953	0.603624	insig
MW0141675	19-hydroxy-17-oxoandrost-5-en-3-yl sulfate	Others	Others	C19H28O6S	2	0.7144	-	1813.75	3386.17	2871.32	1847.51	2232.1	1933.82	1894.58	3403.16	1255.4	1476.16	1755.36	1752.28	0.841373	0.132035	0.333207	1.22083	0.287865	insig
MW0138578	Ixabepilone	Aldehyde,Ketones,Esters	Ketones	C27H42N2O5S	2	0.7383	219989-84-1	35961.1	45819.3	35586.3	30228.7	39140	39705.1	37235.4	33592.3	32223	34826.7	32426.8	33991.2	1.00539	0.132394	0.333507	1.1084	0.148474	insig
MW0114374	D-Tartaric acid	Organic acid and Its derivatives	Organic acid and Its derivatives	C4H6O6	3	0.9761	147-71-7	791.432	2604.76	879.824	801.764	2413.39	6201.49	7770.19	5765.58	3104.73	3967.46	3917.1	1359.12	1.21037	0.133291	0.335159	0.528997	-0.918667	insig
MW0154612	N,N'-Bis(3-aminopropyl)-1,3-propanediamine	Alcohol and amines	Amines	C9H24N4	3	0.721	4605-14-5	939.119	826.838	965.696	802.942	408.546	1012.48	396.297	775.134	484.972	833.541	698.503	658.864	0.834694	0.133944	0.336191	1.28807	0.365215	insig
MW0155739	Presilphiperfolan-8beta-ol	Terpenoids	Sesquiterpenoids	C15H26O	3	0.7629	80931-08-4	3440.31	3916.42	2456.91	2002.79	1712.85	7011.36	9571.36	6563.88	4068.26	4396.28	4311.3	3598.91	1.21002	0.134245	0.336339	0.631826	-0.662402	insig
MW0109620	Ser-Leu	Amino acid and Its metabolites	Small Peptide	C9H18N2O4	2	0.7077	6665-16-3	1866.43	1993.25	5591.87	1668.58	3822.48	1518.73	5976.52	4964.26	2622.96	3407.78	3175.22	4521.89	1.2193	0.134971	0.33755	0.667299	-0.583595	insig
MW0006739	Desmethylcitalopram	Benzene and substituted derivatives	Benzene and substituted derivatives	C19H19FN2O	2	0.7344	-	13251.2	21673.2	13546.8	16245.2	18057.8	12080.7	14323.2	11622.2	16356.1	12323.5	11369.4	12629.3	1.1333	0.135555	0.338399	1.20644	0.270759	insig
MW0113926	Aminoacetone	Aldehyde,Ketones,Esters	Ketones	C3H7NO	3	0.8227	298-08-8	6818.29	8258.04	6699.99	7532.49	8446.14	7253.3	7154.54	6304.16	6612.66	5968.34	7748.49	7303.31	1.13342	0.136383	0.339703	1.09532	0.13135	insig
MW0124066	Etizolam	Heterocyclic compounds	Heterocyclic compounds	C17H15ClN4S	2	0.706	40054-69-1	9364.13	6890.33	6265.21	7997.43	4445.93	12853.5	11302.9	11648.8	9625.14	7052.93	11517.7	10124.5	1.03536	0.136567	0.339703	0.7804	-0.357715	insig
MW0140427	Limonene oxide, (-)-	Aldehyde,Ketones,Esters	Ketones	C10H16O	3	0.7728	203719-53-3	2.26584e+06	3.67363e+06	3.57257e+06	3.442e+06	4.63532e+06	3.42039e+06	3.6984e+06	2.80706e+06	2.42463e+06	2.66746e+06	2.66254e+06	3.23216e+06	0.983536	0.137186	0.340634	1.20109	0.264342	insig
MW0105628	Angiotensin IV	Benzene and substituted derivatives	Benzene and substituted derivatives	C40H54N8O8	2	0.7217	12676-15-2	2136.36	3225.2	2058.67	989.953	1949.8	3870.85	3898.04	4376.56	2929.28	2963.92	2590.76	2493.51	1.09195	0.138068	0.342213	0.739185	-0.435993	insig
MW0054969	2-Monoolein	GL	MG	C21H40O4	3	0.878	-	105459	74714.2	81555.9	95934.7	92236.2	43612.6	53198.3	42469.3	39098.1	120181	34183.1	52183.9	1.0617	0.138721	0.343217	1.44592	0.531986	insig
MW0061606	Phenothrin	FA	Others	C23H26O3	2	0.7751	-	32676.3	40099	34786.3	31322.2	35809	39364.9	35495.8	31141.6	33191.3	32501.6	34126.7	32580.1	1.03991	0.140014	0.3458	1.07547	0.104963	insig
MW0114174	Arabinonic acid	Organic acid and Its derivatives	Organic acid and Its derivatives	C5H10O6	3	0.9789	488-30-2	25514.7	54783.8	40211.6	28733.5	42627.8	113379	127865	108726	59893.8	65720.4	71399.5	47533.6	1.21757	0.141015	0.347653	0.634434	-0.656459	insig
MW0148125	(r)-3-Aminoazepan-2-one	Organic acid and Its derivatives	Organic acid and Its derivatives	C6H12N2O	3	0.846	28957-33-7	1.83614e+06	2.2816e+06	1.84553e+06	1.73053e+06	1.93768e+06	2.1834e+06	1.96141e+06	1.82101e+06	1.7895e+06	1.64611e+06	1.86e+06	1.8027e+06	1.07113	0.142662	0.351089	1.08585	0.118831	insig
MW0127015	Zopiclone	Aldehyde,Ketones,Esters	Ketones	C17H17ClN6O3	2	0.9312	43200-80-2	686017	1.37749e+06	1.00547e+06	737289	1.00326e+06	2.80157e+06	3.23829e+06	2.60389e+06	1.49633e+06	1.61583e+06	1.86447e+06	1.12829e+06	1.20695	0.143006	0.351313	0.637067	-0.650483	insig
MW0150151	Glu-Ser-Tyr-Asp	Amino acid and Its metabolites	Small Peptide	C21H28N4O11	2	0.857	-	25711.8	62595.1	43676.2	4743.77	48700.3	16062.7	18962.9	10900	20906.5	34961.3	13718	9982.97	0.615842	0.143493	0.351803	1.84124	0.880677	insig
MW0122716	Acemetacin	Heterocyclic compounds	Heterocyclic compounds	C21H18ClNO6	2	0.8995	53164-05-9	1959	6077	4045.87	3042.57	3543.15	10068.9	12087.3	9827.37	6257.89	6052.33	6770.3	3891.08	1.13189	0.143712	0.351803	0.640207	-0.643389	insig
MW0114065	Chlorogenic Acid	Organic acid and Its derivatives	Organic acid and Its derivatives	C16H18O9	2	0.7025	202650-88-2	34703.1	49985.8	52004.5	31790	40944.2	35646.9	41880.9	33389.7	31559.1	31115.4	39372	29962.2	1.02713	0.144476	0.352492	1.18234	0.241644	insig
MEDN1087	UDP-D-galactose	Carbohydrates and Its metabolites	Sugars	C15H24N2O17P2	1	0.8445	-	26975.6	13567.6	8237.71	6421.97	12391.9	26001.1	7965.84	46406.8	38479.9	24634.6	58822.5	6320.65	0.794866	0.144501	0.352492	0.512489	-0.964408	insig
MW0012777	1b,3a,7b-Trihydroxy-5b-cholanate	Organic acid and Its derivatives	Organic acid and Its derivatives	C24H40O6	3	0.72	-	18297	25554.1	18442	14948.7	22966.4	17902.4	16482.4	14591.4	21573.1	15591.9	17026.4	14943.3	1.08832	0.145145	0.353002	1.17865	0.237132	insig
MW0123403	Clozapine N-oxide	Heterocyclic compounds	Heterocyclic compounds	C18H19ClN4O	2	0.8867	-	5839.69	18081.2	13607.2	8398.75	32358.2	34580.8	22724.5	55270.2	23999.4	30641.8	63743.9	9707.6	1.03647	0.145219	0.353002	0.54766	-0.868647	insig
MW0156124	Prostaglandin E1-d4	Hormones and hormone related compounds	Hormones and hormone related compounds	C20H34O5	2	0.8117	211105-33-8	6760.43	6088.64	7730.58	6428.93	8914.92	25261	20752.3	18560.1	13663.7	13801.4	15487.7	10784.4	1.36688	0.147331	0.35741	0.657548	-0.604833	insig
MEDL00902	LPC(0:0/14:0)	GP	LPC	C22H46NO7P	1	0.9547	20559-16-4	11406.2	18936.8	18545.2	3000.06	27643.4	7244.45	5369.9	8779.85	7024.58	15467.8	5518.27	7176.61	0.677762	0.147548	0.35741	1.75884	0.814628	insig
MW0121727	6-(2,6-Dichlorophenyl)-2-{[3-(hydroxymethyl)phenyl]amino}-8-methylpyrido[2,3-D]pyrimidin-7(8H)-one	Aldehyde,Ketones,Esters	Ketones	C21H16Cl2N4O2	2	0.7264	185039-91-2	21388.4	41914.9	34196	21013.6	30936.6	77001.9	89166.7	74974.4	43988.1	45138.7	53764.2	33363.5	1.15678	0.147987	0.357849	0.66526	-0.58801	insig
MEDN1079	FFA(22:6)	FA	FFA	C22H32O2	1	0.9577	25167-62-8	20513	33089.7	28799.8	17887.5	24328.1	12370.5	10745.4	11390	13201.7	29433.6	11355.3	20317.3	1.04138	0.148762	0.359098	1.4204	0.506302	insig
MW0107825	Leukotriene D4 methyl ester	Aldehyde,Ketones,Esters	Esters	C26H42N2O6S	2	0.7114	-	265049	331072	289378	249801	291919	302969	285143	265576	270241	252129	273314	267011	1.03664	0.149554	0.360383	1.07238	0.100813	insig
MW0108503	N,N-Dimethyl-L-histidine	Amino acid and Its metabolites	Amino acid derivatives	C8H13N3O2	3	0.725	24940-57-6	2851.41	3325.27	4231.41	2076.25	4125.75	4696.09	3243.24	2529.5	3334.86	2926.45	615.525	3206.76	0.82155	0.15	0.360548	1.3437	0.426214	insig
MW0152993	Lys-His-Met	Amino acid and Its metabolites	Small Peptide	C17H30N6O4S1	2	0.7145	-	95033.7	202491	144558	68398.5	157173	54033.3	79612	56916.7	99013.3	125487	61429.9	55854.5	0.903399	0.150142	0.360548	1.50882	0.593417	insig
MW0126034	Pantoprazole	Heterocyclic compounds	Heterocyclic compounds	C16H15F2N3O4S	2	0.7787	102625-70-7	28418.7	31035.4	25832.5	26576	31564	33622.6	29878.6	26751.9	27625.7	23482.8	28828.2	26096.9	1.02202	0.1527	0.366059	1.08843	0.122254	insig
MW0017202	Citramalic acid	Organic acid and Its derivatives	Organic acid and Its derivatives	C5H8O5	3	0.9601	597-44-4	18110.5	39595.3	29459.3	21643.5	29654.6	84405.2	98212.2	81304.6	42027.1	47619.5	52499	33298.5	1.19131	0.154027	0.368011	0.627868	-0.671467	insig
MW0009985	Trimethoprim	Benzene and substituted derivatives	Phenolics	C14H18N4O3	2	0.8645	738-70-5	3098.34	8591.49	14975.3	3558.09	3704.86	14013.5	15954.5	15800.9	8966.01	12813.3	11360.9	7440.63	1.14946	0.154045	0.368011	0.662761	-0.593439	insig
MW0124398	Indacaterol	Heterocyclic compounds	Heterocyclic compounds	C24H28N2O3	2	0.7078	312753-06-3	1112.73	1157.57	1104.57	693.832	1365.12	550.441	1422.31	2143.16	1169.95	559.719	2111.13	1162.12	0.773418	0.154624	0.368759	0.698411	-0.517851	insig
MW0103088	Verbenalin	Terpenoids	Terpenoids	C17H24O10	2	0.7143	548-37-8	70683.3	88542	76207.4	56348	75624.6	83708.5	68548.8	65347.5	65198	65557.8	71136.2	71670.2	0.927311	0.15518	0.36945	1.10714	0.146839	insig
MW0150931	His-Glu-Tyr-Lys	Amino acid and Its metabolites	Small Peptide	C26H37N7O8	2	0.8425	-	236.328	444.748	676.005	93.455	1009.1	423.135	374.28	335.704	140.039	325.118	250.071	186.255	0.615148	0.156622	0.372127	1.78891	0.839084	insig
MW0016421	Cauloside C	Organic acid and Its derivatives	Organic acid and Its derivatives	C41H66O13	2	0.7009	20853-58-1	2477.04	4092.5	3776.34	1651.19	2744.45	2852.69	2737.98	2470.49	1687.03	2970.17	1433.7	2281.07	0.853366	0.157079	0.372127	1.29556	0.373572	insig
MW0144995	alpha-Ribazole	Nucleotide and Its metabolites	Nucleotide and Its metabolites	C14H18N2O4	3	0.7293	132-13-8	134217	179335	139074	117694	146303	152930	135183	124122	133347	123406	138529	134028	1.03286	0.157108	0.372127	1.10263	0.140951	insig
MW0015657	all-trans-Pentaprenyl diphosphate	Organic acid and Its derivatives	Phosphoric acids	C25H44O7P2	3	0.7934	-	4791.1	4731.08	5736.74	3262.3	7789.54	1869.09	2265.44	3007.83	2073.07	5615.84	2745.9	3472.3	0.829796	0.158152	0.373961	1.4692	0.555033	insig
MW0009922	Tiadinil	Benzene and substituted derivatives	Benzene and substituted derivatives	C11H10ClN3OS	2	0.7043	223580-51-6	92939.2	122470	94250.9	95405.1	117640	116820	103388	97919.6	93429.6	82260.9	101985	101503	1.02578	0.159748	0.377091	1.10171	0.139739	insig
MW0013231	20-HETE	FA	Oxidized lipids	C20H32O3	1	0.7702	79551-86-3	218743	297104	241062	197304	257841	244837	232942	224016	220677	214803	219141	216303	0.972271	0.160829	0.378958	1.09715	0.133766	insig
MW0125967	Olaparib	Heterocyclic compounds	Heterocyclic compounds	C24H23FN4O3	2	0.7211	763113-22-0 | 937799-91-2	57681.8	123519	88763.1	58125.8	90987.8	204078	243342	195213	112910	127649	142046	93466	1.12196	0.161084	0.378958	0.681323	-0.553588	insig
MW0140416	(R)-3-(4-Chlorophenyl)-N-((4-chlorophenyl)sulfonyl)-N'-methyl-4-phenyl-4,5-dihydro-1H-pyrazole-1-carboximidamide	Heterocyclic compounds	Heterocyclic compounds	C23H20Cl2N4O2S	2	0.7112	656827-86-0	9476.67	21667.6	15184.7	10781.2	15616.6	48730.7	54482.7	44265.2	22831.9	27203.7	30294.8	17181.1	1.19507	0.162298	0.381166	0.618862	-0.692311	insig
MW0103653	Ribavirin	Nucleotide and Its metabolites	Nucleotide and Its metabolites	C8H12N4O5	2	0.7207	36791-04-5	102495	128324	99056.2	93355.1	122786	117639	110298	99727.1	101858	91155	106050	96535.3	0.987147	0.16334	0.382046	1.09582	0.132013	insig
MW0007809	Mexacarbate	Benzene and substituted derivatives	Benzene and substituted derivatives	C12H18N2O2	2	0.871	315-18-4	58991.6	74637.3	62920.6	56153.3	61608.3	73578.8	66401.6	59333.1	57293.5	54159.6	57655.8	60841.1	1.01689	0.163383	0.382046	1.09054	0.125048	insig
MW0061027	Pentadecanoic acid	FA	FFA	C15H30O2	1	0.9207	1002-84-2	31581.7	28687	14569.1	29006.3	17879.9	16446	11518	10311.5	8633.51	12845.4	14464.2	34981.8	1.23072	0.163498	0.382046	1.48963	0.574955	insig
MW0114283	Diprogulic Acid	Organic acid and Its derivatives	Organic acid and Its derivatives	C12H18O7	2	0.7094	18467-77-1 | 68539-16-2	5433.2	41388.9	56254.4	23185.9	938.782	83820.3	75337.2	65089.7	43780.2	55693.2	54517.4	42346.3	1.01668	0.164123	0.382702	0.626615	-0.674349	insig
MEDN1285	LPE(0:0/16:0)	GP	LPE	C21H44NO7P	1	0.8988	-	10950.1	36894.7	44180.2	16483	38250.7	22992	25314	8600.37	13386.5	23662.2	11896.8	28925	0.878232	0.16433	0.382702	1.51855	0.602694	insig
MW0126521	Sclerotiorin	Heterocyclic compounds	Heterocyclic compounds	C21H23ClO5	2	0.7992	549-23-5	62046.5	83248.3	68758	58698.7	62314.6	78124.1	68096.8	64283.4	56656.3	60326.4	57950.2	65963.4	0.98099	0.164805	0.382807	1.10693	0.146561	insig
MW0193992	D-alpha-Aminobutyric acid	Amino acid and Its metabolites	Amino acid derivatives	C4H9NO2	2	0.7232	2623-91-8	68874.4	83292.8	70287.4	61046.6	69013.6	75503.5	72313.6	65791.3	62538.3	62087.2	65931.6	68552.3	1.00344	0.164935	0.382807	1.07755	0.107755	insig
MW0158565	Tyr-Phe-Gln	Amino acid and Its metabolites	Small Peptide	C23H28N4O6	2	0.7632	-	15440.2	19149.1	26078.8	12661.3	21400.6	12814.2	14379.5	17457.2	11101.8	12894.7	15270.9	15418	0.898638	0.165284	0.382807	1.24297	0.313792	insig
MW0145502	Arg-Ser-Ser	Amino acid and Its metabolites	Small Peptide	C12H24N6O6	2	0.9269	-	32507.4	106605	174386	72648.3	33906.4	188309	212587	146769	120190	121454	163279	125284	1.06929	0.165478	0.382807	0.683889	-0.548167	insig
MW0110905	Altretamine	Alcohol and amines	Amines	C9H18N6	2	0.7059	645-05-6	4556.07	7508.46	19960.9	5686	25721.3	4948.37	33966.6	23825.1	14711.9	16084	7172.14	19761.1	1.13312	0.165873	0.383081	0.591937	-0.756484	insig
MW0158067	(5Z,8Z,14Z)-(11R,12R)-10,11,12-Trihydroxyicosa-5,8,14-trienoic acid	FA	FFA	C20H34O5	3	0.941	-	15496.7	17732.1	18297	40329.3	40481	52342.5	20808.7	24742.9	11140.4	9809.48	20089.9	33109.5	0.933321	0.167369	0.385893	1.54283	0.625583	insig
MW0148782	dTDP-L-oleandrose	Nucleotide and Its metabolites	Nucleotide and Its metabolites	C17H28N2O14P2	3	0.7275	130832-66-5	5845.53	7619.86	10187.3	4853.04	5081.39	8681.93	6516.67	7349.26	4348.28	3438.32	6006.4	5211.12	0.961237	0.168181	0.386005	1.28594	0.362828	insig
MW0148594	Discadenine	Heterocyclic compounds	Heterocyclic compounds	C14H20N6O2	3	0.9647	62061-49-8	20282.6	25936.5	22132.5	18372.9	22795	25798.1	21887	21022.5	20790.5	18485.9	21315.1	20099.5	0.958901	0.168614	0.386005	1.0948	0.130662	insig
MW0009933	Tolazoline	Benzene and substituted derivatives	Benzene and substituted derivatives	C10H12N2	2	0.7105	59-98-3	8732.33	11036.5	9593.43	6910.88	7926.7	9493.64	7745.57	11066.5	6623.01	6079.81	7441.7	6231.71	1.02015	0.169439	0.386005	1.18822	0.248798	insig
MW0108584	N-3-oxo-tetradec-7(Z)-enoyl-L-Homoserine lactone	Aldehyde,Ketones,Esters	Esters	C18H29NO4	2	0.7211	482598-46-9	15091.4	20181.9	13411.7	11892	16280.5	14559.2	13546.8	18155.8	11544.6	10611.9	12373.1	10661.5	1.01377	0.171264	0.386005	1.18887	0.24959	insig
MW0194305	1-18:1-lysoPE	GP	LPE	C23H46NO7P	2	0.8485	-	122159	132243	157427	94004.8	224805	74142.1	64282.7	95353.1	72485.7	166897	75658.2	96067.7	0.906668	0.172237	0.386005	1.41006	0.495752	insig
MW0009084	Niflumic acid	Benzene and substituted derivatives	Benzene and substituted derivatives	C13H9F3N2O2	2	0.9501	4394-00-7	8804.43	24416.8	23307.2	19975.6	48042.6	18814	29804.6	35358.7	23380.6	37992	35129	32295.8	1.10826	0.172463	0.386005	0.739122	-0.436116	insig
MW0138520	3-[(2S,3R,4S,5R,6S)-4,5-dihydroxy-6-(hydroxymethyl)-3-[(2S,3S,4R,5R,6S)-3,4,5-trihydroxy-6-methyloxan-2-yl]oxyoxan-2-yl]oxy-5,7-dihydroxy-2-(4-hydroxy-3-methoxyphenyl)chromen-4-one	Flavonoids	Flavonoid	C28H32O16	2	0.8417	-	470613	12371.1	43930.8	16315.3	287841	316292	352970	326122	2134.56	253110	641508	989864	0.574205	0.172498	0.386005	0.447192	-1.16104	insig
MW0168407	(3aR,4S,5R,6aS)-5-Hydroxy-4-(hydroxymethyl)hexahydro-2H-cyclopenta[b]furan-2-one	Heterocyclic compounds	Heterocyclic compounds	C8H12O4	2	0.7775	32233-40-2 | 54423-47-1	67376.2	95369.5	81079.9	69717.2	57976.1	97151.2	109403	96325.8	82347.5	87079.9	84012.1	79423.6	0.970551	0.172914	0.386005	0.870176	-0.20062	insig
MW0153949	3-Monobromobisphenol A	Benzene and substituted derivatives	Benzene and substituted derivatives	C15H15BrO2	3	0.7194	6073-11-6	58643.2	69970.2	51894.8	33554.2	68014.3	53360.1	59837.6	63986.9	56347.3	102670	65856.5	63789.3	1.05935	0.174356	0.386005	0.813204	-0.29831	insig
MW0142360	2-Hydroxy-1,4-benzoquinone	Benzene and substituted derivatives	Benzene and substituted derivatives	C6H4O3	3	0.9338	2474-72-8	54079.9	69145.5	52879.1	17550.3	40899	65603.4	34501.4	35661.6	21499.5	50520.6	37387.4	44540.9	0.616403	0.174749	0.386005	1.33932	0.421502	insig
MW0015393	alpha-Dimorphecolic acid	FA	Oxidized lipids	C18H32O3	1	0.8285	73543-67-6	2937.62	3261.34	4516.08	2734	3682.13	2036.18	2112.8	2941.68	2244.43	3138.36	2448.45	2895.37	0.83448	0.175017	0.386005	1.21458	0.280454	insig
MW0116054	2-[[9-(1-Methylethyl)-6-[(phenylmethyl)amino]-9H-purin-2-yl]amino]-1-butanol	Heterocyclic compounds	Heterocyclic compounds	C19H26N6O	2	0.7232	186692-44-4	58845.6	79720.5	63436.3	51907.7	67022.8	67064.1	65411.1	59694.5	53806.8	60569.8	56739.2	55318.4	0.895975	0.176928	0.386005	1.10371	0.142358	insig
MW0055015	1-Pentadecanoyl-glycerol	GL	MG	C18H36O4	3	0.9988	-	959.791	2236.58	1591.02	1357.54	1642.84	1484.3	1849.82	2062.5	2115.27	2355.26	1455.34	1425.9	0.95588	0.17774	0.386005	0.823153	-0.280768	insig
MW0151500	Ile-Leu-Tyr-Asp	Amino acid and Its metabolites	Small Peptide	C25H38N4O8	2	0.881	-	16436.9	21710.5	20085.7	13163.1	21044.9	17816	17145.8	14895.8	19104.3	15434.5	15089.4	15771.4	0.899388	0.178708	0.386005	1.13152	0.178268	insig
MW0110760	2S-Amino-4E-pentadecene-1,3R-diol	Alcohol and amines	Alcohols	C15H31NO2	2	0.7137	86555-28-4	10451.2	20390.7	10582.4	4625.39	18557.2	7837.41	6156.99	5724.17	6562.76	13057.3	5719.29	7016.96	0.980746	0.179654	0.386005	1.63763	0.711606	insig
MW0006306	Benzyl butyl phthalate	Benzene and substituted derivatives	Benzene and substituted derivatives	C19H20O4	2	0.9344	85-68-7	86169.4	230219	99161.1	78480.4	95447.9	90944	92759	84293.4	88252.6	75267.3	93611.7	75487.1	0.946022	0.179654	0.386005	1.33502	0.416862	insig
MW0007794	Methylisoeugenol	Benzene and substituted derivatives	Benzene and substituted derivatives	C11H14O2	3	0.9188	6379-72-2 | 93-16-3 | 6380-24-1 | 54349-79-0	54994.5	84258.2	61536	58553.1	69832.5	65445.9	55945.7	63114.5	55179.7	60316.5	56021.7	56587.8	1.13571	0.179654	0.386005	1.13669	0.18484	insig
MW0000250	Ergosine	Alkaloids	Alkaloids	C30H37N5O5	2	0.7616	561-94-4	3676.84	5246.38	5995.85	2257.3	7858.56	1306.82	1779.7	2110.5	1555.22	5387.18	1537.97	1647.15	0.994155	0.179654	0.386005	1.87917	0.910099	insig
ZINC4099010	5'-Methoxyhydnocarpin	Lignans and Coumarins	Lignans	C26H22O10	3	0.7636	54431-77-5	401.257	1235.13	857.947	4167.54	291.291	2311.97	373.075	909.256	690.486	277.976	893.836	164.619	1.05102	0.179654	0.386005	2.79977	1.48531	insig
MW0009848	Tebutam	Benzene and substituted derivatives	Benzene and substituted derivatives	C15H23NO	2	0.7857	35256-85-0	34408	48502.7	41393.8	34198.6	36989.2	42172.4	38469.6	35937.5	33354.6	32415.1	35073.2	34421	1.23413	0.179654	0.386005	1.13351	0.180801	insig
MW0119612	3-Hydroxy-3-methyloxindole	Heterocyclic compounds	Indole and Its derivatives	C9H9NO2	3	0.7797	3040-34-4	806442	1.58997e+06	1.06651e+06	389254	1.23152e+06	525023	421891	521190	567043	847698	493503	458849	1.10131	0.179654	0.386005	1.69439	0.760762	insig
MW0061088	Petromyzonol	Bile acids	Bile acids	C24H42O4	2	0.8395	28979-29-5	329468	424745	348731	304842	360231	401683	348577	327550	329579	322268	343009	328276	0.984153	0.179654	0.386005	1.08525	0.118031	insig
MW0126643	1,3,7,9-Tetramethyluric acid	Organic acid and Its derivatives	Organic acid and Its derivatives	C9H12N4O3	3	0.7001	2309-49-1	30370.2	69940.3	31917.5	36070.4	9976.84	26020.8	26347	27252.6	11781.6	25200.1	21024.6	28334.2	0.667862	0.179654	0.386005	1.45988	0.54585	insig
MW0108921	N-tetradecanoyl-L-Homoserine Lactone	Aldehyde,Ketones,Esters	Esters	C18H33NO3	2	0.8872	202284-87-5	1802.72	5767.61	3818.71	1874.02	3981.55	1250.01	2520.54	1441.02	1618.18	2916.91	1740.46	1208.58	0.891873	0.179654	0.386005	1.61586	0.692301	insig
MW0143152	4-(6-Hydroxypyridin-3-yl)-4-oxobutyric acid	Organic acid and Its derivatives	Organic acid and Its derivatives	C9H9NO4	3	0.7913	15873-27-5	80616	164210	114550	36110.5	122897	50451.7	41103.1	49856.4	56894.2	89553.6	43103.6	43937.7	1.07085	0.179654	0.386005	1.75324	0.810024	insig
MW0111014	(1R,2R)-1-phenyl-2-palmitoylamino-3-morpholino-1-propanol	Heterocyclic compounds	Heterocyclic compounds	C29H50N2O3	2	0.8138	149022-18-4	2355.98	5034.16	3530.62	4397.08	3188.82	10340.9	40376.1	8358.63	2421.57	6557.06	10123.7	6722.79	1.0293	0.179654	0.386005	0.386904	-1.36995	insig
MW0006323	Benzylamine	Benzene and substituted derivatives	Benzene and substituted derivatives	C7H9N	2	0.7206	100-46-9	23498.9	38434.3	34678.2	27026.5	38663.8	28416.9	25591.9	27001.5	27540.8	25029.2	24573.9	29621.5	1.19105	0.179654	0.386005	1.19679	0.259166	insig
MEDP1212	1,3-Dicyclohexylurea	Alcohol and amines	Polyamines	C13H24N2O	1	0.9307	-	340411	486594	378305	307302	397011	385001	348411	349636	324916	337577	336573	340823	1.08696	0.179654	0.386005	1.12596	0.171149	insig
MW0109640	Ser-Tyr-Arg	Amino acid and Its metabolites	Small Peptide	C18H28N6O6	2	0.8945	-	1.73769e+07	2.42735e+07	1.85615e+07	1.58021e+07	2.02842e+07	2.07759e+07	1.85235e+07	1.70655e+07	1.72041e+07	1.75761e+07	1.68586e+07	1.75936e+07	1.05011	0.179654	0.386005	1.11689	0.15949	insig
MW0106502	Benzyl n-[(2s)-4-methyl-1-[[(2r)-4-methyl-1-[[(2s)-4-methyl-1-oxopentan-2-yl]amino]-1-oxopentan-2-yl]amino]-1-oxopentan-2-yl]carbamate	Organic acid and Its derivatives	Organic acid and Its derivatives	C26H41N3O5	2	0.7746	-	107817	144980	121877	105618	126056	131314	117506	108464	102604	106761	107994	109273	1.32026	0.179654	0.386005	1.13034	0.176753	insig
MW0108161	Met-Leu-Arg	Amino acid and Its metabolites	Small Peptide	C17H34N6O4S1	2	0.7172	-	33724.5	76265.6	56119.5	23508.5	59497.6	20203.2	26592.4	18807.9	33029.3	45064.8	21940	20870.6	0.998578	0.179654	0.386005	1.61943	0.695484	insig
MW0011579	(R)-10-hydroxystearic acid	FA	Oxidized lipids	C18H36O3	3	0.9956	-	271045	374090	302503	248202	305055	301349	295355	271122	267764	273412	261978	268229	0.993804	0.179654	0.386005	1.10037	0.137984	insig
MW0159895	(2R,3R)-2-Aminooctadecane-1,3-diol	Alcohol and amines	Alcohols	C18H39NO2	3	0.9196	-	89411.8	140278	108147	48265.5	124443	41654.2	54680.3	47009.8	55948.3	108397	41266.3	37546	1.00297	0.179654	0.386005	1.60129	0.679231	insig
MW0017177	cis-Carane	Others	Hydrocarbon derivatives	C10H18	3	0.7098	-	382019	501575	410343	362769	544044	457148	414260	374143	380832	370152	398055	374018	1.1804	0.179654	0.386005	1.14988	0.201481	insig
MW0049802	1,2-Dipalmitoyl-sn-glycerol	GL	DG	C35H68O5	2	0.9374	-	2122.7	2845.51	2051.57	1427.85	2261.95	1482.65	2266.7	1903.48	1900.24	3756.99	3248.66	6255.88	1.07394	0.179654	0.386005	0.630677	-0.665026	insig
MW0000921	[2-(Dimethoxymethyl)-1-heptenyl]benzene	Benzene and substituted derivatives	Benzene and substituted derivatives	C16H24O2	3	0.9187	91-87-2	1183.69	854.708	539.124	772.081	741.56	2933.44	4524.85	2534.95	1027.27	751.047	2485.81	1850.88	1.07171	0.179654	0.386005	0.533184	-0.907295	insig
MEDP0902	12-Hydroxydodecanoic acid	Organic acid and Its derivatives	Organic acid and Its derivatives	C12H24O3	1	0.9428	505-95-3	10478	9019.36	25784.4	6862.51	8897.88	9694.31	10388	6800.79	8053.3	8308.2	8979.56	8627.12	0.756064	0.179654	0.386005	1.38273	0.467522	insig
MW0137279	4-(Methyloxy)-2,3,6a,9a-tetrahydrocyclopenta[c]furo[3',2':4,5]furo[2,3-h]chromene-1,11-dione	Heterocyclic compounds	Heterocyclic compounds	C17H12O6	2	0.8223	408530-29-0	6386.53	11002.6	13708.6	5096.2	7196.75	7019.44	6237.92	6495.32	6128.42	6937.5	6400.9	5774.33	0.950869	0.179654	0.386005	1.32748	0.408687	insig
MW0194137	8Z,11Z,14Z,17Z-eicosatetraenoic acid	FA	Oxidized lipids	C20H32O2	1	0.9503	24880-40-8	37338.5	53082.5	55891.7	36826.5	53998.7	22424.7	22414.7	23536	20364.7	62956.2	22536.7	31332.1	1.00204	0.179654	0.386005	1.41729	0.503134	insig
MW0010092	Zinniol	Benzene and substituted derivatives	Benzene and substituted derivatives	C15H22O4	2	0.8198	17811-28-8	41399.2	45193.2	65124.4	29278.1	33208.5	31163.5	28175.5	26432.2	21521.4	34384.1	33263.7	36617.3	1.15212	0.179654	0.386005	1.36017	0.443787	insig
MW0062139	Ponasterone A	Hormones and hormone related compounds	Hormones and hormone related compounds	C27H44O6	2	0.7394	13408-56-5	883.137	1461.65	2341.51	614.187	1133.64	1381.81	2389.81	1784.68	1785.6	4892.95	555.817	1596.61	0.873358	0.179654	0.386005	0.600973	-0.734628	insig
MW0016023	Azelaic acid	Organic acid and Its derivatives	Organic acid and Its derivatives	C9H16O4	1	0.9595	123-99-9	14378.9	17784	28064.3	8591.94	13784.8	12489.1	13486.3	12835.1	10779.2	12959.4	10020.9	10354.7	0.87297	0.179654	0.386005	1.35007	0.433033	insig
MW0012096	9alpha,15S-Dihydroxy-11-oxothromba-5Z,13E-dien-1-oic acid	Hormones and hormone related compounds	Hormones and hormone related compounds	C20H32O6	2	0.7025	-	8472.94	10818.4	39797.3	7978.74	9476.13	9920.23	8700.03	7835.56	9035.05	8512.08	9334.25	8340.54	0.832794	0.179654	0.386005	1.67055	0.740327	insig
MW0147768	Copal-8-ol diphosphate	Organic acid and Its derivatives	Phosphoric acids	C20H38O8P2	3	0.8032	-	654.022	2592.6	1474.45	444.415	2032.61	835.165	619.682	586.28	790.434	882.56	591.095	554.514	1.10476	0.179654	0.386005	1.99606	0.997153	insig
MW0132598	3',4'-Dimethoxy-2'-hydroxychalcone	Aldehyde,Ketones,Esters	Ketones	C17H16O4	2	0.7624	82964-34-9 | 7478-65-1	5762.89	9297.81	6013.27	1825.79	3496.56	5567.02	8833.22	9604.58	6127.65	3434.58	8302.05	7569.96	0.826662	0.180972	0.388237	0.728558	-0.456884	insig
MW0109613	Ser-Glu-Lys	Amino acid and Its metabolites	Small Peptide	C14H26N4O7	2	0.712	-	5387.69	6007.48	5261.65	5636.27	2624.28	5923.25	5573.98	4265.67	5752.06	6595.03	6781.44	9222.45	0.79025	0.181407	0.38857	0.807544	-0.308387	insig
MW0004457	4,4'-Sulfonyldiphenol	Benzene and substituted derivatives	Benzene and substituted derivatives	C12H10O4S	2	0.7209	-	6483.3	9771.91	7986.04	3660.64	7101.56	7676.18	9650.34	8783.07	9722.62	9628.18	7108.1	6474.69	0.926403	0.182538	0.390389	0.830876	-0.267294	insig
MW0153037	Lys-Leu-Gly-Gln-Ser	Amino acid and Its metabolites	Small Peptide	C22H41N7O8	2	0.7505	-	158.24	669.612	892.183	212.962	622.725	249.642	1094.43	1324.78	1036.56	508.706	312.027	366.818	0.917696	0.183373	0.391572	0.604172	-0.726969	insig
MW0144084	8-Isoquinoline methanamine(hydrochloride)	Heterocyclic compounds	Heterocyclic compounds	C11H11N	2	0.7179	-	36806.3	52039.1	56114.2	32082.1	43538.5	39852.4	38067.7	41916.3	40835.7	37750.7	32626.1	34915.7	0.873262	0.183914	0.392123	1.15178	0.203871	insig
MW0015867	Arachidonoyl-N,N-dimethyl amide	FA	Others	C22H37NO	2	0.9379	45280-17-9	33934	47410.8	33347.2	28849.8	39422.8	35086.1	28279	28844	35110.7	36578.9	32045.9	32142.1	0.940296	0.185604	0.394333	1.12979	0.176058	insig
MW0109791	Taurine	Amino acid and Its metabolites	Amino acids	C2H7NO3S	1	0.7419	107-35-7	30711.5	38042	32685.5	16028.2	27914.3	25322.5	30550.6	28451.2	30067.3	48132.2	35304.8	34282.7	0.975256	0.185895	0.394333	0.825499	-0.276661	insig
MEDTP01677	FFA(12:1)	FA	FFA	C12H22O2	2	0.9336	2430-94-6	39763.1	31506.2	19694.4	15913.9	15150.4	41012.5	46863.1	24421.2	38673.2	19991.8	42592.4	49175.9	0.818403	0.186058	0.394333	0.735352	-0.443493	insig
MW0000827	Desmethylescitalopram	Benzene and substituted derivatives	Benzene and substituted derivatives	C19H19FN2O	2	0.7069	144025-14-9	7948.45	9684.86	7438.34	4315.46	8705.98	7816.28	7721.48	5074.78	5830.33	5144.27	6777.92	7754.55	0.847314	0.186086	0.394333	1.19857	0.261319	insig
MW0145572	Arg-Val-Ser	Amino acid and Its metabolites	Small Peptide	C14H28N6O5	2	0.8881	-	16167.1	15266	7752.19	3905.59	4341.13	19710.1	14352.8	17939.2	11692.6	16861.9	23132.1	11176.2	1.0474	0.186797	0.395122	0.705609	-0.50306	insig
MW0009105	Nitazoxanide	Benzene and substituted derivatives	Benzene and substituted derivatives	C12H9N3O5S	2	0.7908	55981-09-4	132052	90139.5	91670.4	49628.1	61272.1	96367.8	196228	125634	168929	51434.1	103729	86330.5	0.744957	0.187028	0.395122	0.71165	-0.490761	insig
MW0006597	Citalopram	Benzene and substituted derivatives	Benzene and substituted derivatives	C20H21FN2O	2	0.7378	59729-33-8	289221	394028	335063	291010	342634	408975	332356	328728	291587	284368	330722	305647	0.906506	0.190768	0.40241	1.1001	0.137632	insig
MW0111943	3-carboxy-2,3-dihydroxypropanoate	Organic acid and Its derivatives	Organic acid and Its derivatives	C4H6O6	2	0.8048	-	25565.5	74760.2	62535.5	65323.5	48050.5	143046	125892	111095	73000.5	82618.4	94362.9	84433.3	1.05668	0.192088	0.40458	0.733775	-0.44659	insig
MW0142673	3,4-Dihydro-2-methylene-3-oxo-2H-1,4-benzoxazine-5-carboxylate	Organic acid and Its derivatives	Organic acid and Its derivatives	C10H7NO4	3	0.9494	-	494.809	2442.74	891.557	768.493	1308.28	3536.37	4839.32	4191.09	1801.83	2052.33	2373.34	796.372	0.980821	0.193084	0.405822	0.588145	-0.765756	insig
MEDN0732	12-HOME	FA	FFA	C18H34O3	1	0.8407	141-22-0	29791.3	43128.3	61179.5	22896.3	27978.6	20140.5	39301.8	32953.1	11830.2	17513.2	17554	22257.7	0.956615	0.193377	0.405822	1.4505	0.536546	insig
MW0153605	Met-Lys-Glu	Amino acid and Its metabolites	Small Peptide	C16H30N4O6S1	2	0.7117	-	5014.01	7100.13	4313.94	2954.25	3630.38	6053.52	6877.82	5000.05	6457.95	4173.8	6822.42	6193.76	0.836913	0.193571	0.405822	0.818172	-0.289524	insig
MEDN1078	Epoxyoleic acid	FA	FFA	C18H34O3	1	0.9404	24560-98-3	3360.26	3264.08	7007.88	2536	4516.06	3821.35	5223.16	4941.97	3364.35	5188.99	6949.91	5484	1.05784	0.193847	0.405822	0.786637	-0.346229	insig
MW0014689	5alpha-Cholest-8-en-3-one	Aldehyde,Ketones,Esters	Ketones	C27H44O	3	0.7235	-	26246.2	39466.9	39244.1	37578.6	10662.4	87939.9	77812.5	82687.2	44776.9	50431.6	46488.2	44943.2	1.04646	0.196599	0.410964	0.694643	-0.525656	insig
MW0168289	N-Acetyl-S-geranylgeranyl-L-cysteine	Terpenoids	Ditepenoids	C25H41NO3S	2	0.7123	139332-94-8	337.031	207.895	182.702	102.901	587.197	458.03	303.956	287.436	197.79	165.636	112.653	131.434	0.673006	0.198129	0.413407	1.56456	0.645755	insig
MEDP1130	Eicosa-8,11,14-trien-5-ynoic acid	FA	Oxidized lipids	C20H30O2	1	0.8888	58688-54-3	13357.7	20004.7	22618.8	14179.2	24677.7	8179.44	10086.1	9012.81	9483.24	22526.7	11090.8	13460.7	0.834221	0.198514	0.413407	1.36158	0.44528	insig
MW0103120	Vitamin K	CoEnzyme and vitamins	CoEnzyme and vitamins	C31H46O2	2	0.8365	12001-79-5 | 81818-54-4 | 10485-69-5 | 27696-10-2	160398	224031	198819	140731	176372	207370	175428	174065	153273	173268	144133	173195	0.818742	0.198662	0.413407	1.11512	0.157205	insig
MW0004126	3-Methyl-4-phenylbutan-2-one	Benzene and substituted derivatives	Benzene and substituted derivatives	C11H14O	2	0.8226	2550-27-8	6235.75	7905.17	6198.7	5618.62	7215.21	6390.3	6256.46	6302	6479.68	5551.57	6004.48	6009.64	0.947992	0.201728	0.41916	1.08086	0.112185	insig
MW0054002	Hyperforin	Heterocyclic compounds	Heterocyclic compounds	C35H52O4	2	0.8318	11079-53-1	6718.49	6816.62	5867.63	4903.35	5754.86	7056.34	6026.1	4994.89	6327.47	5695.15	4910.08	5830.92	0.869351	0.202726	0.420603	1.09865	0.135726	insig
MW0150762	N,N,N-Trimethyl-Histidine	Heterocyclic compounds	Heterocyclic compounds	C9H16N3O2+	3	0.9935	534-30-5	13015.5	12035.4	10078.5	8192.68	10157.3	9604	13402.3	7183.29	8500.67	7518.12	8957.6	7957.74	1.00978	0.204068	0.422756	1.17869	0.237189	insig
MW0158580	Tyr-Phe-Val	Amino acid and Its metabolites	Small Peptide	C23H29N3O5	2	0.8562	-	84837.3	119056	91857.2	77021.6	95028.3	103047	92177.9	81360.9	81558.1	88624	87301.6	88973	0.882706	0.205269	0.424609	1.09779	0.134606	insig
MW0144067	(+)-8'-Hydroxyabscisic acid	Organic acid and Its derivatives	Organic acid and Its derivatives	C15H20O5	3	0.8526	-	8158.44	9878.37	7195.03	4416.68	7171.07	9619.51	11592.9	8977.88	6597.47	9101.11	9993.25	8720.52	0.893791	0.206628	0.426785	0.844607	-0.243648	insig
MW0153324	(1S,2R)-5,7,8-trimethoxy-2,3-dimethyl-1-(2,4,5-trimethoxyphenyl)-1,2-dihydronaphthalene	Lignans and Coumarins	Lignans	C24H30O6	3	0.7938	86702-02-5	11417.4	29334.6	16220.1	9027.68	21387	4916.47	10415.4	6229.56	12270.9	15919.6	7941.81	7860.68	0.720025	0.207652	0.428264	1.5222	0.606159	insig
MW0153613	Met-Lys-Ser	Amino acid and Its metabolites	Small Peptide	C14H28N4O5S1	2	0.8325	-	29851.7	28955.7	25043.4	25601.8	31331.7	30337.3	30566.1	27553.1	27409.9	21192.2	27765.9	21575.7	0.898114	0.209079	0.430515	1.09649	0.132894	insig
MW0159911	17-Hydroxyandrost-4-en-3-one	Aldehyde,Ketones,Esters	Ketones	C19H28O2	3	0.9095	-	17463.8	36288.6	21595.3	7912.73	17324	26897	23788.8	26973.3	20816.7	35202.7	32734	24551.3	0.970956	0.209422	0.430515	0.777009	-0.363998	insig
MW0003278	2-Naphthalenesulfonic acid	Benzene and substituted derivatives	Benzene and substituted derivatives	C10H8O3S	1	0.9074	-	2280.01	6892.51	6740.78	1308.13	1787.25	1732.5	9330.31	3148	4564.44	12413.9	3282.76	3448.75	1.05976	0.209751	0.430515	0.573148	-0.80302	insig
MW0114388	Embelin	Aldehyde,Ketones,Esters	Ketones	C17H26O4	2	0.8554	-	1013.47	3089.77	530.696	2188.91	1578.03	2320.21	2340.93	5155.26	1422.46	1354.26	2091.39	4481.99	0.79909	0.210235	0.430515	0.636406	-0.65198	insig
MW0105450	Ala-Ala-Arg	Amino acid and Its metabolites	Small Peptide	C12H24N6O4	2	0.7373	-	2391.34	3430.09	2258.76	715.48	846.81	3567.52	2283.42	3144.27	1752.12	1861.88	5178.99	7044.23	0.839932	0.210321	0.430515	0.621211	-0.686845	insig
MW0113881	methyl 2,2-dimethyl-4,6-dioxo-5-[(E)-N-prop-2-enoxy-C-propylcarbonimidoyl]cyclohexane-1-carboxylate	Aldehyde,Ketones,Esters	Esters	C17H25NO5	3	0.7003	-	5942.42	4400.97	1910	1692.77	1144.63	3454.98	5508.69	3951.37	2430.58	2400.6	7387.19	5792.71	0.871287	0.210605	0.430515	0.6751	-0.566827	insig
MW0158878	Val-Ala-Phe-Asp	Amino acid and Its metabolites	Small Peptide	C21H30N4O7	2	0.9062	-	3580.41	12458.8	23645	4822.66	590.252	18227.4	22997.1	21150.2	11639.9	14525.3	15356.4	11318.5	1.00255	0.212906	0.434579	0.652914	-0.615035	insig
MW0011902	1,2-Dioleoyl-sn-Glycero-3-Phosphocholine	GP	PC	C44H84NO8P	2	0.8426	4235-95-4	14937.9	16834.7	13630.5	12008.6	15553.4	14476.2	13090.2	13651.2	14056	14314.5	14107.3	12301	0.797609	0.214228	0.436439	1.07263	0.101156	insig
MW0146955	(6E,11E,13R,16E)-10-ethenyl-2,6,10,13,17,21-hexamethyldocosa-2,6,11,16,20-pentaene	Others	Hydrocarbon derivatives	C30H50	3	0.8168	-	6233.43	2657.39	7406.73	3957.36	3258.6	7558.58	4096.94	6550.05	2994.15	1633.03	4502.41	2213.39	0.841506	0.21476	0.436439	1.41301	0.498774	insig
MW0054480	Lyngbic acid	FA	FFA	C15H28O3	2	0.7221	70607-97-5	65649.2	82963.4	66622.2	49872.4	68729.9	64117.5	62969.7	56382.3	62893.4	60335	61964.8	57987.5	0.83122	0.214789	0.436439	1.09771	0.134492	insig
MEDP1152	2-Methoxy-4-vinylphenol	Benzene and substituted derivatives	Benzene and substituted derivatives	C9H10O2	3	0.9168	7786-61-0	6741.44	13541.2	9654.27	2890.63	11006.6	3744.99	4943.71	6698.05	4511.48	7455.47	5271.09	4506.58	0.549214	0.215075	0.436439	1.42511	0.511069	insig
MW0108213	Methionine	Amino acid and Its metabolites	Amino acids	C5H11NO2S	2	0.826	63-68-3	33358.8	55028.8	39147.3	23128	42888.2	41400.9	55163	49321.9	47476.5	52758.1	35665.4	37558.5	0.908128	0.215708	0.436884	0.845323	-0.242425	insig
MW0155841	Pro-Gln-Tyr	Amino acid and Its metabolites	Small Peptide	C19H26N4O6	2	0.9067	-	571.305	21763.1	48015.1	12301.9	4833.42	39865.5	45986.5	41346.6	28459.4	26964.5	30945.5	22335.8	0.97794	0.215924	0.436884	0.649619	-0.622334	insig
MW0143899	6-tuliposide B	Aldehyde,Ketones,Esters	Esters	C11H18O9	3	0.8502	244105-18-8	298.453	474.505	509.617	366.941	554.261	816.648	1058.04	730.531	818.726	398.786	646.66	384.237	0.814328	0.216273	0.436953	0.74819	-0.418523	insig
MW0145517	Arg-Thr-Ile	Amino acid and Its metabolites	Small Peptide	C16H32N6O5	2	0.8662	-	19721	23454.1	17062.4	13484.3	17489.9	20086.5	12831.8	18304.2	16255.8	19893.8	16360.8	13798.1	0.774972	0.216704	0.437187	1.14217	0.191776	insig
MEDL02770	Myricanone	Others	Others	C21H24O5	3	0.8292	32492-74-3	7874	17847.7	13465.3	7915.59	14909.3	8550.45	10631.8	20317.4	17237.1	25620.4	13537.9	8143.78	0.886868	0.217817	0.438794	0.738963	-0.436427	insig
MW0148363	D-glucosaminic acid 6-phosphate	Organic acid and Its derivatives	Organic acid and Its derivatives	C6H14NO9P	3	0.832	-	12802.1	17432.4	14995.3	13409.8	12970.9	16461.8	11349.7	14477.9	14108.8	13165.2	13881.5	13911.7	0.894447	0.221797	0.446166	1.08872	0.122639	insig
MW0009286	2-Methylbenzoic acid	Benzene and substituted derivatives	Phenolic acids	C8H8O2	1	0.7751	118-90-1	20000.1	12957.5	13177.3	20407.7	13036.4	37205	28041.2	28419.6	26843	12128.1	30704.7	27424.8	0.849006	0.222276	0.446482	0.760504	-0.394973	insig
MW0105652	Arg-Gln-Arg	Amino acid and Its metabolites	Small Peptide	C17H34N10O5	2	0.8082	-	7302.99	18575.3	35772.7	10974.9	10234.3	27930.7	37064.3	28979.6	21207.8	19795	25703.8	19769.9	1.02623	0.224905	0.45111	0.7264	-0.461163	insig
MW0049588	1-Myristoleoyl-2-pentadecanoyl-sn-glycerol	GL	DG	C32H60O5	3	0.8366	-	1649.3	1614.39	1026.44	774.344	857.481	912.233	1469.08	589.61	386.726	1042.23	790.77	841.83	0.877029	0.22576	0.452171	1.33474	0.416558	insig
MW0145407	Arg-Leu-Arg-Glu-Lys	Amino acid and Its metabolites	Small Peptide	C29H56N12O8	2	0.7123	-	1077.97	5830.72	3831.34	773.498	1975.54	2596.7	4348.76	3027.09	4039.42	6673.71	3016.55	2596.57	1.04313	0.226442	0.45282	0.678664	-0.559231	insig
MW0145398	Arg-Ile-Ser	Amino acid and Its metabolites	Small Peptide	C15H30N6O5	2	0.8806	-	8540.71	7139.88	2322.76	2543.98	2100.99	8148.23	6763.21	8291.59	4840.47	7341.89	12967.2	4425.1	0.987857	0.22674	0.45282	0.69005	-0.535227	insig
MW0155109	Phe-Asn-Leu	Amino acid and Its metabolites	Small Peptide	C19H28N4O5	2	0.8936	-	16358.7	56311.4	104095	32813.1	22018.4	101671	110786	82277.1	65110.5	67968.3	87660.2	57163.2	1.03724	0.227275	0.45282	0.707627	-0.49894	insig
MW0143448	4-Phenethylphenol	Benzene and substituted derivatives	Benzene and substituted derivatives	C14H14O	3	0.7526	6335-83-7	1418.26	1767.5	2331.84	1835.67	888.969	2789.84	1781.08	3143.75	1845.32	2047.3	2624.77	2248.76	0.890273	0.22906	0.45282	0.80579	-0.311524	insig
MW0013480	2-Hexaprenyl-6-methoxyphenol	Alcohol and amines	Alcohols	C37H56O2	3	0.7305	-	16499.5	25468.3	21100.9	14075.2	20530.1	20078.5	19839	14559.8	16506.8	18345.5	17563.1	17377.3	0.790075	0.229687	0.45282	1.13015	0.17652	insig
MW0124130	Fludioxonil	Heterocyclic compounds	Heterocyclic compounds	C12H6F2N2O2	2	0.7162	131341-86-1	2832.68	5787.42	4498.06	1959.23	4401.19	2374.78	3957.68	3286.75	2557.85	2564.98	2572.91	1711.21	0.732654	0.232024	0.45282	1.31241	0.392215	insig
MW0014502	Alkynyl 4-hydroxy-2-nonenal	Organic acid and Its derivatives	Organic acid and Its derivatives	C9H12O2	2	0.8073	-	3387.28	7556.59	5444.84	1645.87	3823.9	7053.83	5149.58	5443.3	4035.93	9518.87	9176.06	5631.65	0.918978	0.232493	0.45282	0.74219	-0.430139	insig
MW0012050	11,12-DiHETrE	FA	Oxidized lipids	C20H34O4	2	0.7276	192461-95-3	86702.2	112059	91785.1	82326.9	71523.3	96133.4	77401.3	75880.4	73046.8	99055.6	85932.2	77198	0.80905	0.233884	0.45282	1.10648	0.145974	insig
MW0123533	Delorazepam	Heterocyclic compounds	Heterocyclic compounds	C15H10Cl2N2O	2	0.8215	2894-67-9	11051.3	15275.5	13102.7	10728.9	13250.9	12303.8	12576.3	12260.7	10986	11124.3	12362	10665.9	0.828334	0.235795	0.45282	1.082	0.113697	insig
MW0063564	C24:1 Sphingomyelin	SL	SM	C47H93N2O6P	2	0.9545	94359-13-4	35196.6	18879.6	10209.7	7617.97	19539.4	12244.2	25242.6	17042	30721	19673.6	25239	20172.7	1.01718	0.236387	0.45282	0.750863	-0.413378	insig
MW0151772	IRIFLOPHENONE TRIMETHYL ETHER	Aldehyde,Ketones,Esters	Ketones	C16H16O5	2	0.7904	-	9608.8	14058.7	9473.43	9434.2	12741.7	11738	14799.2	11590.8	9781.45	11454.2	13801.7	14182	0.787036	0.236919	0.45282	0.886859	-0.173224	insig
MW0053402	ganoderal A	FA	FFA	C30H44O2	3	0.7096	104700-98-3	16279.8	18282.9	17531.2	10893.7	13477.4	14293.1	14544.7	13448.9	12242.1	15693.4	13347.3	11942.7	0.69064	0.238876	0.45282	1.11745	0.160208	insig
MW0113231	5-Hydroxykynurenamine	Alcohol and amines	Amines	C9H12N2O2	3	0.8684	708-23-6	21231	24511.3	33355.3	24738.9	41181.7	46510.9	27906.4	39126.1	33264.3	49569.8	41329	38943.4	0.985084	0.238946	0.45282	0.832233	-0.264941	insig
MW0000486	Ethyl eburnamenine-14-carboxylate	Alkaloids	Alkaloids	C22H26N2O2	1	0.7046	77549-94-1 | 68780-77-8	7496.78	10882.4	8191.62	7468.73	8993.13	9169.73	8276.96	7511.81	8826.02	7647.56	8349.73	7229.1	0.88166	0.239361	0.45282	1.09116	0.125863	insig
MW0146032	Asp-Arg-Tyr	Amino acid and Its metabolites	Small Peptide	C19H28N6O7	2	0.9164	-	1750.25	4673.17	8315.38	3134.73	1735.66	8701.06	9501.89	8371.56	5520.53	4755.39	6550.2	4908.15	0.992604	0.23956	0.45282	0.714766	-0.484458	insig
MW0110913	Anandamide	Alcohol and amines	Amines	C22H37NO2	3	0.7693	94421-68-8	25347.3	35834.9	26478.4	22724.2	30993.4	28105.9	25737.8	27041.1	25522.8	24796.1	22698.9	26223.7	0.95486	0.24026	0.45282	1.11488	0.156886	insig
MW0106072	Butanoic acid, 4-((1,2-dioxohexadecyl)amino)-, ethyl ester	Organic acid and Its derivatives	Organic acid and Its derivatives	C22H41NO4	2	0.8856	873079-69-7	39215.3	100169	56787.2	24320.1	71902.8	16817.2	25580.8	19722.9	28427.7	51297.4	17872.2	21596.7	1.02036	0.24026	0.45282	1.87973	0.910527	insig
MW0169545	N-[(3S)-Tetrahydro-2-oxo-3-furanyl]hexadecanamide	Amino acid and Its metabolites	Amino acid derivatives	C20H37NO3	2	0.9113	87206-01-7	143043	287842	187900	86406.2	209821	59287.9	90311.8	62121.1	92216.7	173047	67405.8	70955.5	1.05072	0.24026	0.45282	1.75215	0.80913	insig
MW0006842	Diisobutyl phthalate	Benzene and substituted derivatives	Benzene and substituted derivatives	C16H22O4	1	0.7635	84-69-5	12478.8	14694	22713.9	10512.6	13871.4	19461	12808.3	12011.9	11103.6	18167.7	11392.4	10782.4	0.763524	0.24026	0.45282	1.22901	0.297492	insig
MW0117754	2,2,6,6-Tetramethyl-4-piperidinone	Heterocyclic compounds	Heterocyclic compounds	C9H17NO	1	0.7872	826-36-8	54053	84178.5	67069.8	50439	45683	56577.3	52993.4	48604.3	49638.3	58058.9	48211.9	50377.6	0.940216	0.24026	0.45282	1.16278	0.217572	insig
MW0006887	Diphacinone	Benzene and substituted derivatives	Benzene and substituted derivatives	C23H16O3	2	0.758	82-66-6	9674.97	14219.7	11696	9696.09	12705.7	21136.8	10046.7	10638.2	10787.8	9481.9	10689.3	11348.8	1.02084	0.24026	0.45282	1.25617	0.329028	insig
MW0109433	Pro-Ser	Amino acid and Its metabolites	Small Peptide	C8H14N2O4	2	0.7042	71835-80-8	954.168	1402.01	1231.46	769.343	800.645	1597.19	1275.78	1453.76	1273.79	1369.32	2467.32	959.089	0.938736	0.24026	0.45282	0.767674	-0.381434	insig
MW0106189	Creatinine	Organic acid and Its derivatives	Organic acid and Its derivatives	C4H7N3O	1	0.755	60-27-5	69360.6	66888.9	59840.5	70396	63584	113772	94310.6	89766.3	83777.2	56441.2	144901	75370.5	0.739675	0.24026	0.45282	0.815036	-0.295064	insig
MW0052424	Diosgenin	Heterocyclic compounds	Heterocyclic compounds	C27H42O3	3	0.8912	512-04-9	2547.78	12721.4	5245.77	1708.2	5410.45	3884.51	1758.82	4325.71	3749.94	1063.08	4308.84	2119.56	0.997401	0.24026	0.45282	1.81913	0.863249	insig
MW0010614	Lariciresinol	Lignans and Coumarins	Lignans	C20H24O6	2	0.7181	27003-73-2	8599.32	12645.3	9902.31	7150.92	12199	7978.62	9328.4	7787.31	7581.61	7436.48	9775.78	7584.7	0.948834	0.24026	0.45282	1.18146	0.240569	insig
MW0054535	1-(9Z-octadecenoyl)-sn-glycero-3-phosphocholine	GP	LPC	C26H52NO7P	3	0.9643	19420-56-5	59253.8	60648.8	87281.8	42423	128728	35008	34940.5	49410.8	37845.4	90411	34929.2	51379	0.68428	0.24026	0.45282	1.38281	0.467601	insig
MW0007238	Gentian violet cation	Benzene and substituted derivatives	Benzene and substituted derivatives	C25H30N3+	2	0.708	14426-25-6	11822.8	26237.3	15144.5	7488.42	19195.7	5351.82	7596.83	5523.76	9429.25	14773	6450.45	6401.03	0.996932	0.24026	0.45282	1.69889	0.76459	insig
MW0007392	Irbesartan	Benzene and substituted derivatives	Benzene and substituted derivatives	C25H28N6O	2	0.7237	138402-11-6	7151.64	7254.12	5820.97	6115.65	6473.23	7071.29	7591.39	5817.05	6085.51	2887.48	6742.5	5288.45	0.962404	0.24026	0.45282	1.15909	0.212987	insig
MW0114007	Bispyribac	Heterocyclic compounds	Heterocyclic compounds	C19H18N4O8	2	0.7817	125401-75-4	81799	114158	56306.1	71001.9	274095	86479.2	82749.4	75233.6	75025.7	66896.5	64119	57062.2	0.916571	0.24026	0.45282	1.62399	0.69954	insig
MW0007154	Flavidulol C	Benzene and substituted derivatives	Phenolics	C34H42O4	3	0.7091	117568-34-0	3259.66	4411.67	2546.25	2485.33	2764.11	3013.24	2788.79	2691.42	2491.14	2028.63	3074.62	2473.72	1.07883	0.24026	0.45282	1.18857	0.249226	insig
MW0009378	2-Phenylethyl acetate	Benzene and substituted derivatives	Benzene and substituted derivatives	C10H12O2	3	0.8048	103-45-7	3271.3	1985.24	6757.5	6286.41	1898.48	5728.32	6112.59	2261.56	1234.71	3194.74	1121.16	2293.23	0.86772	0.24026	0.45282	1.59867	0.676874	insig
MW0124833	(2-iodo-5-nitrophenyl)(1-((1-methylpiperidin-2-yl)methyl)-1H-indol-3-yl)methanone	Aldehyde,Ketones,Esters	Ketones	C22H22IN3O3	2	0.8338	-	1312.52	2788.33	2034.62	2894.31	2418.7	14094.8	14378.7	13029.7	995.981	4092.14	5309.16	3449.95	0.702204	0.24026	0.45282	0.619146	-0.691648	insig
MW0108157	Met-His-Lys	Amino acid and Its metabolites	Small Peptide	C17H30N6O4S1	2	0.722	-	15772.1	43668.9	26403.6	8718.89	23369.9	6363.87	10466.4	11871	5922.77	17688.1	12585.6	6702.2	0.9244	0.24026	0.45282	1.90535	0.930053	insig
MW0157242	Strigolactone ABC-rings	Aldehyde,Ketones,Esters	Ketones	C14H18O3	3	0.9201	-	113012	235958	162494	54835.8	186329	77003	61496.3	81177.4	84697.1	119806	68157.4	66707.4	1.08364	0.24026	0.45282	1.72108	0.783314	insig
MW0156950	Ser-Tyr-Asp-Glu	Amino acid and Its metabolites	Small Peptide	C21H28N4O11	2	0.8688	-	426208	957430	646240	214210	700816	279389	220541	282531	299144	485760	247272	244708	1.12712	0.24026	0.45282	1.81145	0.857142	insig
MW0159008	Val-Gly-Asp-Ile-Val	Amino acid and Its metabolites	Small Peptide	C22H39N5O8	2	0.8044	-	24659.2	58472.1	30161.7	16286.4	42658.3	15695.7	13478.8	18804.8	14289.6	29920.6	13548.3	54198.3	0.666087	0.24026	0.45282	1.30292	0.381747	insig
MW0015446	9E-heptadecenoic acid	FA	Oxidized lipids	C17H32O2	3	0.8743	76261-97-7	17136.2	38860.3	49992.3	19132.9	29850.7	18777.2	15541.2	16194.4	16474.8	30482.4	20742.8	21156.3	0.935201	0.24026	0.45282	1.44081	0.526876	insig
MW0149294	Fruticosonine	Heterocyclic compounds	Heterocyclic compounds	C20H28N2O	3	0.7321	73326-88-2	115468	139775	121292	39170.2	121220	143049	120403	118695	114166	101573	116235	116312	0.312447	0.24026	0.45282	0.989219	-0.0156388	insig
MW0011832	1,11-Undecanedicarboxylic acid	FA	FFA	C13H24O4	1	0.9287	505-52-2	9716.2	14740	38739.4	8999.87	10083	9943.41	9713.93	10357.3	8488.74	10096.7	9263.96	7498.45	0.942017	0.24026	0.45282	1.66408	0.734727	insig
MW0103498	2-Chloro-2'-Deoxyadenosine	Nucleotide and Its metabolites	Nucleotide and Its metabolites	C10H12ClN5O3	2	0.7477	4291-63-8	604570	748065	580146	565393	624376	715551	631898	596405	581193	540334	577775	571940	1.12339	0.24026	0.45282	1.09674	0.133225	insig
MW0157972	trans-1,2-Cyclohexanediol	Alcohol and amines	Alcohols	C6H12O2	1	0.93	1460-57-7 | 1072-86-2	30462.4	44944	83907.9	29512.9	32734.6	36361.8	35264	34396.2	25532.6	28418.8	32034.5	32177.3	0.946828	0.24026	0.45282	1.37322	0.457566	insig
MW0104208	10-Hydroxydecanoic acid	Organic acid and Its derivatives	Organic acid and Its derivatives	C10H20O3	2	0.9444	-	6970.66	7308.12	13955.9	6466	4384.14	7096.17	6639.26	5655.02	5198.56	5942.01	7157.47	5598.45	0.775857	0.24026	0.45282	1.27604	0.351678	insig
MW0015111	7-(6-Oct-1-enyl-2,3-diazabicyclo[2.2.1]hept-2-en-5-yl)hept-5-enoic acid	Others	Others	C20H32N2O2	2	0.82	-	3153.71	3951.24	2533.12	3990.91	4849.36	1285.64	2973.92	3767.2	3939.98	12701.3	5363.25	8244.17	1.19219	0.24026	0.45282	0.534309	-0.904254	insig
MW0006679	Cyclopentolate	Benzene and substituted derivatives	Benzene and substituted derivatives	C17H25NO3	2	0.7207	512-15-2	8868.41	9588.63	9659.27	7432.32	13132.8	10976.4	10458	6772.62	9665.91	5820.81	9371.73	9391	0.897598	0.240438	0.45282	1.15885	0.212697	insig
MW0103913	(3S,5S)-3,5-Diaminohexanoate	Aldehyde,Ketones,Esters	Esters	C6H14N2O2	3	0.8162	17027-83-7	19190.7	24690.6	19482.7	16658.4	21437.5	19408.5	19819.9	17437.4	17868.3	18966.4	18706	19386.1	0.832177	0.241062	0.45338	1.07741	0.10757	insig
MW0010241	Methsuximide	Alcohol and amines	Amines	C12H13NO2	2	0.7516	77-41-8	5168.53	6194.51	5222.94	4165.2	4135.54	5917.84	7413.93	6391.12	6248.26	4676.01	4616.7	5662.58	0.743197	0.241795	0.454143	0.879914	-0.184565	insig
MW0110011	trans-Aconitic acid	Organic acid and Its derivatives	Organic acid and Its derivatives	C6H6O6	3	0.9559	4023-65-8	7859.14	1961.89	10718.2	6520.29	13163.7	8053.07	5562.51	10532.5	1692.83	6094.12	3992.09	5808.48	0.494813	0.242811	0.455435	1.43327	0.519314	insig
MEDN0494	8,15-DiHETE	FA	FFA	C20H32O4	1	0.7754	77667-08-4	18303	21742.1	22004.2	28799.3	27833.7	12760.7	18408	32682.2	19530	47466.5	22141.9	29142.6	0.876939	0.243167	0.455487	0.776065	-0.365751	insig
MW0169017	Daidzein	Flavonoids	Isoflavones	C15H10O4	1	0.8232	486-66-8	21646.3	50973.1	52800.2	58918.9	12106.1	155970	113141	101057	70340.3	63693.6	106912	66738.6	1.07037	0.243897	0.45574	0.675275	-0.566453	insig
MW0015942	Asiatic acid	Organic acid and Its derivatives	Organic acid and Its derivatives	C30H48O5	2	0.7953	464-92-6	133168	151056	134373	103091	155654	151517	147743	127899	114887	123565	126939	119038	0.702516	0.243959	0.45574	1.0905	0.124989	insig
MW0142590	3 Arachidonic Acid-d8	Others	Others	C20H24D8O2	2	0.7283	69254-37-1	302597	327339	247696	316264	298813	414906	413191	357290	292814	267056	424184	418547	0.713258	0.245248	0.457533	0.877838	-0.187973	insig
MW0122873	Annuionone A	Heterocyclic compounds	Heterocyclic compounds	C13H20O3	3	0.7115	201288-96-2	3983.46	3595.17	1055.17	2176.4	880.971	6082.1	6035.78	3052.97	4115.5	2322.46	4667.26	4733.33	0.883882	0.249034	0.463972	0.713004	-0.488018	insig
MW0052883	Farnesyl diphosphate	Organic acid and Its derivatives	Phosphoric acids	C15H28O7P2	3	0.8873	13058-04-3	2385.19	4987.61	5098.63	1890.39	5598.04	2371.44	501.898	5454.37	2032.81	2621.11	1369.53	3192.89	0.864008	0.250429	0.465946	1.47182	0.557598	insig
MW0011920	PE-NMe(16:0/16:0)	GP	PE	C38H76NO8P	2	0.9171	-	6324.78	11101.7	7174.61	3318.35	1523.11	7991.48	6793.27	5334.16	6006.35	5075.55	676.555	503.259	0.729125	0.253014	0.470124	1.53486	0.61811	insig
MW0126453	Riesling acetal	Heterocyclic compounds	Heterocyclic compounds	C13H22O3	3	0.7327	-	1519.82	1113.96	2092.07	324.034	3848.92	649.724	5225.48	2252.99	1127.29	520	2818.96	4068.88	0.703756	0.253815	0.470347	0.596276	-0.745947	insig
MW0147918	cyclic ADP-ribose	Carbohydrates and Its metabolites	Sugars	C15H21N5O13P2	2	0.7983	119340-53-3	8075.25	9478.72	6494.89	7335.87	8637.48	8525.25	8331.34	7285.92	7666.73	7033.37	7724.56	7059.83	0.798912	0.254047	0.470347	1.0764	0.106212	insig
MW0122602	8-Cyclopentyl-1,3-dipropylxanthine	Heterocyclic compounds	Heterocyclic compounds	C16H24N4O2	2	0.7883	102146-07-6	12062.6	12102.8	11173.2	9207.78	9977	10344.8	6631.29	8573.15	9104.36	11806.9	10020.8	11842.9	0.824618	0.25415	0.470347	1.11882	0.161973	insig
MW0123659	Dihydro-5-(2-octenyl)-2(3H)-furanone	Aldehyde,Ketones,Esters	Ketones	C12H20O2	3	0.7371	15456-69-6	50505.7	11135.1	25528.4	18069.7	26982.3	33624.4	25127.8	10750.5	29243.3	16396.3	20852.7	18934.5	0.64246	0.256109	0.472928	1.36718	0.4512	insig
FDATN00091	Ruxolitinib	Others	Medicine	C17H18N6	2	0.7204	941678-49-5	36713.1	43636.9	38603.5	31127.4	37682.4	38605	36197	32654.7	39901.3	32084.2	36299.8	34675.2	0.871966	0.256226	0.472928	1.06872	0.0958873	insig
MW0109114	Phe-Ile-Arg	Amino acid and Its metabolites	Small Peptide	C21H34N6O4	2	0.8954	-	115145	141606	122681	105223	124804	138982	126184	117136	118204	113143	112280	118085	0.787861	0.257111	0.47393	1.06157	0.0861999	insig
MW0112148	2-Heptanone	Aldehyde,Ketones,Esters	Ketones	C7H14O	2	0.7206	110-43-0	2031.21	5310.83	3061.25	2143.54	6679.52	4504.25	3074.5	2414.05	2802.57	2726.11	3207.97	3853.8	0.639886	0.258928	0.476152	1.31261	0.392434	insig
MW0103590	Guanosine-5'-monophosphate	Nucleotide and Its metabolites	Nucleotide and Its metabolites	C10H14N5O8P	1	0.8197	85-32-5 | 128952-18-1 | 29593-02-0	17877.6	25532.7	17628.4	11057.4	24764.8	16700.9	20175.5	21175.3	8646.02	44912.2	24305.1	34487.1	0.659708	0.259002	0.476152	0.738848	-0.436651	insig
MW0049190	Dehydrolithocholic acid	Organic acid and Its derivatives	Organic acid and Its derivatives	C24H38O3	3	0.7744	1553-56-6	372.029	667.478	171.302	590.242	954.007	946.855	955.376	494.001	182.597	344.689	368.182	75.526	0.749648	0.259594	0.476609	1.52948	0.613043	insig
MW0122798	alpha-Mangostin	Heterocyclic compounds	Heterocyclic compounds	C24H26O6	2	0.7172	6147-11-1	3133.03	4758.37	7904.92	1963	1866.49	7669.92	8537.88	6673.64	6228.91	4121.73	5765.49	5049	0.944792	0.260691	0.477992	0.750364	-0.414337	insig
MW0115115	Phenethyl rutinoside	Benzene and substituted derivatives	Benzene and substituted derivatives	C20H30O10	2	0.8684	88510-08-1	32856	26049.9	18874.9	16988.9	19287.5	19552.9	13261.9	16895.4	15282.1	30658.8	18640	12726.9	0.818091	0.261122	0.478149	1.24329	0.31416	insig
MW0142478	2-Methylfluoranthene	Benzene and substituted derivatives	Benzene and substituted derivatives	C17H12	3	0.8983	33543-31-6 | 30997-39-8	23291.3	114125	130566	132806	107113	176599	179515	205922	107514	141261	136980	102092	0.776132	0.262331	0.47973	0.783823	-0.3514	insig
MW0052452	Docosanamide	FA	Others	C22H45NO	2	0.8599	3061-75-4	105429	378439	193562	74191.1	191622	169573	63387.8	831.137	174470	171604	90755.1	221929	0.848574	0.264587	0.483219	1.53921	0.622193	insig
MW0015862	1-O-Hexadecyl-2-arachidonoyl-sn-glycero-3-phosphocholine	Benzene and substituted derivatives	Benzene and substituted derivatives	C44H82NO7P	2	0.8565	-	1586.2	3248.3	1608.88	2240.84	2009.04	3686.2	2733.67	2197.95	1235.49	1395.36	1816.41	2013.04	0.80087	0.265234	0.483765	1.26225	0.335998	insig
MW0138447	Irigenin, 7-benzyl ether	Flavonoids	Flavonoid	C25H22O8	2	0.7015	-	3458.15	2029.29	7626.21	3976.15	7576.06	8604.89	6810.1	8328.55	6666	5695.47	8029.07	6144.71	0.979897	0.265957	0.484447	0.798359	-0.32489	insig
MW0011836	Neral dimethyl acetal	Others	Hydrocarbon derivatives	C12H22O2	3	0.7104	201045-20-7	3862.88	2037.34	1420.3	1721.46	977.56	4264.72	4647.17	3016.95	1037.29	2664.49	3437.22	5324.38	0.746461	0.268293	0.48806	0.709689	-0.494741	insig
MEDP1247	1-Deoxyvaleric-acid	Organic acid and Its derivatives	Organic acid and Its derivatives	C15H22O2	1	0.946	-	66439.8	94655.9	69133.6	57132.1	70636.4	81572.4	73478.7	68145.3	61192.6	62626.8	69411.8	65487.3	0.762521	0.27493	0.498973	1.09799	0.134859	insig
MW0147319	Maltose	Carbohydrates and Its metabolites	Sugars	C12H22O11	2	0.8825	-	3740.62	2419.58	2010.33	4036.82	683.154	21356.2	15664.2	13963.2	8407.95	3528.99	11159.6	6952.6	1.17267	0.27501	0.498973	0.573874	-0.801194	insig
MW0016016	(2S,4S)-1-Acetoxy-16-heptadecene-2,4-diol	FA	Others	C19H36O4	2	0.8375	-	46286.5	44096.5	36147	34068.6	23452	46830.6	59544.8	37830.3	39483.2	52930	34064.4	44477.8	0.777542	0.27816	0.50363	0.860436	-0.21686	insig
MW0153149	Lys-Thr-Glu-Lys-Ala	Amino acid and Its metabolites	Small Peptide	C24H45N7O9	2	0.7273	-	205291	350750	241591	129164	319286	119742	171555	121111	200046	291529	133750	122439	0.673496	0.278393	0.50363	1.31275	0.392593	insig
MEDP1446	Octadecadienamide	Alcohol and amines	Amines	C18H33NO	1	0.7525	-	11793.4	20405.2	17225.2	16940.2	18069.4	24246	18514.3	15713.7	17313.2	14827.1	14557.1	15406.6	0.698794	0.278821	0.50363	1.12818	0.173995	insig
MW0193980	D-Sorbitol-6-phosphate	Carbohydrates and Its metabolites	Phosphate sugars	C6H15O9P	2	0.7198	20479-58-7	1205.62	1621.28	1901.28	904.425	1293.56	1798.11	2307.96	2348.16	912.904	1213.97	2373.42	1656.29	0.63883	0.279028	0.50363	0.806855	-0.309619	insig
MW0133679	4-Hydroxycoumarin	Aldehyde,Ketones,Esters	Ketones	C9H6O3	2	0.7173	1076-38-6 | 22105-09-5	27860.6	29979.5	25077.6	15839.2	31420.7	19518.4	28399.9	26626.5	20961.2	43219.2	28190.1	29129.5	0.866499	0.280353	0.505364	0.84801	-0.237847	insig
MEDN0819	3-Hydroxymandelic acid	Organic acid and Its derivatives	Organic acid and Its derivatives	C8H8O4	2	0.7077	17119-15-2	7425.64	15568.2	12905.1	13349.8	11322.2	34058.5	28775	25576.6	13377.6	18123.9	21243.7	17929.6	1.00137	0.281851	0.506772	0.756876	-0.401871	insig
MW0006784	Dichlofluanid	Benzene and substituted derivatives	Benzene and substituted derivatives	C9H11Cl2FN2O2S2	2	0.7339	1085-98-9	87160.1	109905	83615.7	77774.1	90308.3	105723	94633.6	86537.2	87444.5	78054.3	85763.2	83619.4	0.786006	0.282146	0.506772	1.07448	0.103635	insig
MW0115864	(2R,3R,4S,5R)-3,4,5,6-Tetrahydroxy-2-((7-nitrobenzo[c][1,2,5]oxadiazol-4-yl)amino)hexanal	Benzene and substituted derivatives	Benzene and substituted derivatives	C12H14N4O8	2	0.7156	186689-07-6	2191.71	7891.14	12778.8	2492.96	2632.51	12460.6	16190.1	11951.5	6383.27	11895.1	10376.8	2807.93	0.864443	0.28223	0.506772	0.6786	-0.559367	insig
MW0007611	N-{4-[(2S)-3-{[2-(3,4-dichlorophenyl)ethyl]amino}-2-hydroxypropoxy]phenyl}methanesulfonamide	Benzene and substituted derivatives	Benzene and substituted derivatives	C18H22Cl2N2O4S	2	0.8959	-	16089.1	37535.8	28169.1	21229.5	30130.7	85680.1	83444.8	65793.4	38621.8	42969.5	46342.6	30371.1	1.02322	0.283963	0.509172	0.711557	-0.49095	insig
MW0169673	Picrotin	Heterocyclic compounds	Heterocyclic compounds	C15H18O7	2	0.7113	21416-53-5	5717.69	6130.92	3893.74	4262.56	5289.77	4382.47	4122.36	3921.04	3688.48	4527.12	5396.67	4952.89	0.765528	0.2843	0.509172	1.11532	0.157462	insig
MW0143245	(4-Amino-2-methylpyrimidin-5-YL)methyl dihydrogen phosphate	Organic acid and Its derivatives	Organic acid and Its derivatives	C6H10N3O4P	3	0.9758	-	909.891	2151.82	1009.98	1720.86	592.46	1681.95	2020.33	1565.96	1792.98	1626.84	1105.11	1804.08	0.76887	0.287874	0.514909	0.813588	-0.29763	insig
MW0002692	2-Amino-5-nitrobenzophenone	Benzene and substituted derivatives	Benzene and substituted derivatives	C13H10N2O3	2	0.7334	1775-95-7	1092.7	13722.9	7848.44	1448.2	7856.28	5727.63	6804.41	1365.96	4562.97	7053.02	1340.48	1659.46	0.516785	0.288837	0.515967	1.65433	0.72625	insig
MW0055234	N-acetylsphinganine	SL	SPH	C20H41NO3	2	0.7218	13031-64-6 | 26561-61-5	3744.19	7324.08	6572.19	4896.85	6376.5	8188.44	10719.2	1845.91	2189.93	5376.2	3532.45	3409.99	0.995211	0.289748	0.516508	1.37042	0.454616	insig
MW0115454	Valeraldehyde dibutyl acetal	Aldehyde,Ketones,Esters	Aldehydes	C13H28O2	3	0.8262	13112-65-7	443792	496376	398267	398729	455789	488343	473908	488707	424539	398456	562163	544269	0.62737	0.289885	0.516508	0.927128	-0.109159	insig
MEDP0734	2-Aminophenol	Benzene and substituted derivatives	Phenolics	C6H7NO	2	0.7208	95-55-6	1972.72	2418.97	2537.34	1859.47	1706.13	1615.59	2034.27	1788.82	1946.04	1690.8	1953.13	1547.1	0.758754	0.29136	0.517397	1.10493	0.143957	insig
MEDN1246	3-(pyrazol-1-yl)-L-alanine	Amino acid and Its metabolites	Amino acids	C6H9N3O2	3	0.7327	2734-48-7	8396.36	9582.19	4181.58	3769.29	3643.25	8852.14	9479.31	6837.57	7911.66	4756.67	8684.29	10079.7	0.72352	0.291465	0.517397	0.804722	-0.313438	insig
MW0195169	Glutathione Reducedform	Amino acid and Its metabolites	Small Peptide	C10H17N3O6S	1	0.8394	-	227373	217143	152353	85641.8	350542	138676	224511	183306	195748	481881	277426	206396	0.954933	0.291815	0.517397	0.746672	-0.421453	insig
MW0138133	Eugenyl benzoate	Benzene and substituted derivatives	Benzene and substituted derivatives	C17H16O3	2	0.7484	531-26-0	6253.45	7154.73	6280.22	5231.87	5954.79	5612.38	7012.99	6706.49	5602.6	5987.05	6909.01	6623.89	0.712939	0.291874	0.517397	0.939381	-0.0902181	insig
MW0154248	N-Acetyl-L-phosphinothricin	Organic acid and Its derivatives	Organic acid and Its derivatives	C7H14NO5P	3	0.9756	-	63242.3	75201.3	61171.9	56700.8	66455.9	74134	66443	62017.2	62896	57695.2	63834.8	62647.3	0.765532	0.29306	0.518837	1.05691	0.0798566	insig
MW0119229	3,5-Pyridinedicarboxylic acid, 2,4,6-trimethyl-, diethyl ester	Benzene and substituted derivatives	Benzene and substituted derivatives	C14H19NO4	2	0.8981	1150-55-6	3036.53	2254.01	1483.01	1694.26	2087.11	2848.54	1879.05	3832.74	2892.44	1250.58	2660.18	4568.31	0.481455	0.297844	0.521212	0.784595	-0.34998	insig
MW0150594	Gly-Pro-Arg	Amino acid and Its metabolites	Small Peptide	C13H24N6O4	2	0.734	47295-77-2	100227	95661.6	97994	82157.8	87508	106837	100075	94574.3	84593.6	85428.6	87071.5	89791.8	0.676289	0.299246	0.521212	1.05328	0.0748833	insig
MW0006128	Benfluorex	Benzene and substituted derivatives	Benzene and substituted derivatives	C19H20F3NO2	2	0.7215	23602-78-0	6478.53	5402.2	4674.88	2202.26	3251.77	7700.61	6770.67	5839.01	4939.82	4227	8129.95	6389.66	0.790106	0.299437	0.521212	0.818552	-0.288854	insig
MW0153152	Lys-Thr-His	Amino acid and Its metabolites	Small Peptide	C16H28N6O5	2	0.8459	-	2500.7	1603.92	2483.58	1519.14	7317.53	3978.05	9237	5070.13	3299.36	1043.67	3222.11	7475.58	0.581453	0.302197	0.521212	0.661136	-0.596982	insig
MW0062208	Prosapogenin A	Steroids	Steroidal saponins	C39H62O12	2	0.7517	19057-67-1	1754.34	2424.4	3132.55	1784.85	1743.49	2339.01	1938.22	1288.47	2654.36	1348.9	2214.89	1715.41	0.88436	0.30391	0.521212	1.18086	0.239833	insig
MW0157420	Tetracenomycin D3	Benzene and substituted derivatives	Benzene and substituted derivatives	C20H12O8	3	0.7039	117241-61-9	3842.17	7663.24	5621.71	1215.28	2407.31	4464.22	7043.98	3842.34	4869.35	4056.35	5140.34	7544.57	0.783667	0.307431	0.521212	0.775887	-0.366082	insig
MEDL01942	Dibutyl phthalate	Benzene and substituted derivatives	Benzene and substituted derivatives	C16H22O4	1	0.791	84-74-2	456704	742361	492638	426588	517196	535538	461786	586786	444279	400427	453798	465732	0.839317	0.309524	0.521212	1.12735	0.172938	insig
MW0102823	Tomatidine	Alkaloids	Steroid alkaloids	C27H45NO2	3	0.7466	77-59-8	1394.95	1471.52	840.525	1065.85	649.92	976.336	6303.91	2257.88	1487.92	807.01	1378.37	931.163	0.915959	0.309524	0.521212	0.486023	-1.0409	insig
MW0168174	2-Oxabicyclo(2.2.2)octan-6-one, 1,3,3-trimethyl-, (1R,4S)-	Aldehyde,Ketones,Esters	Ketones	C10H16O2	3	0.9779	70222-88-7 | 18679-55-5	12064.3	16486.2	12397	11904.7	14264.1	16081.7	12914.5	11630.4	11787.6	12332.9	12870.1	12517.9	1.10879	0.309524	0.521212	1.12348	0.16798	insig
MEDN0311	Dodecanedioic Aicd	FA	FFA	C12H22O4	1	0.7365	693-23-2	175372	278365	192788	176265	231660	206015	185285	188519	187108	189874	176206	177791	1.04731	0.309524	0.521212	1.14092	0.190193	insig
MW0111226	N-Nitrosodipropylamine	Alcohol and amines	Amines	C6H14N2O	2	0.7034	621-64-7	3185.44	10551.1	7388.94	3815.74	7856.26	4478.59	5082.48	3378.83	3433.24	5134.22	4204	3386.71	1.02868	0.309524	0.521212	1.51409	0.598449	insig
MW0114746	Lactaldehyde	Aldehyde,Ketones,Esters	Aldehydes	C3H6O2	3	0.7554	598-35-6	2.38031e+06	2.20059e+06	1.54937e+06	1.70377e+06	4.04566e+06	1.76322e+06	1.88807e+06	1.9582e+06	1.63474e+06	1.53278e+06	1.62697e+06	1.97414e+06	0.8569	0.309524	0.521212	1.28526	0.362065	insig
MW0111792	1D-1-O-Methyl-myo-inositol	Alcohol and amines	Alcohols	C7H14O6	3	0.7076	484-71-9 | 58769-21-4	6148.83	4332.71	6964.46	3222.04	6542.74	6096.71	7402.09	7357.04	5775.65	3257.24	6183.61	7147.06	0.394057	0.309524	0.521212	0.897227	-0.156455	insig
MW0009348	(+)-Penbutolol	Benzene and substituted derivatives	Phenolics	C18H29NO2	2	0.763	38363-41-6	724928	927131	765363	673748	789891	852198	767503	730983	721755	708483	729962	731320	0.98972	0.309524	0.521212	1.07819	0.108611	insig
MW0054063	Isobutyryl-L-carnitine	FA	CAR	C11H21NO4	2	0.7876	25518-49-4	32848.8	41032.6	35936.5	31196.3	38817.7	39190	31762.8	33368.7	27086.7	32636.5	71544.3	32740.6	0.0526506	0.309524	0.521212	0.955845	-0.0651516	insig
MW0010659	Silibinin	Others	Others	C25H22O10	2	0.7002	22888-70-6 | 36804-17-8 | 65666-07-1 | 802918-57-6	33802.8	40589.5	30421.2	25360	37295.2	34255.9	28097.7	27709.1	27592.6	27173.6	27098.9	52196.6	0.529549	0.309524	0.521212	1.06244	0.0873867	insig
MW0009293	Oxadiazon	Benzene and substituted derivatives	Benzene and substituted derivatives	C15H18Cl2N2O3	2	0.7919	19666-30-9	22007.9	48393.4	7991.09	2765.57	8744.37	2434.22	19137.4	2804.14	3198.13	5443.42	2630.69	1972.45	0.868732	0.309524	0.521212	2.62423	1.39189	insig
MEDL01785	3,3'-Bis(4''-hydroxyanigorufone)	Others	Others	C38H22O6	1	0.726	190372-82-8	424.402	264350	1.73287e+06	45320.9	444997	23592.5	96590.6	478910	1.24989e+06	583838	135215	266519	0.800528	0.309524	0.521212	0.893485	-0.162484	insig
MW0147562	cis-Zeatin riboside monophosphate	Nucleotide and Its metabolites	Nucleotide and Its metabolites	C15H22N5O8P	3	0.7756	125225-71-0	1784.89	4928.78	4291.29	570.018	1903.98	1283.19	1294.03	1227.23	1239.12	2520.78	1649.69	1040.64	0.563808	0.309524	0.521212	1.64545	0.718483	insig
MW0052578	Eplerenone	Aldehyde,Ketones,Esters	Ketones	C24H30O6	2	0.7026	107724-20-9	12366.7	27184.3	17407	8090.42	16650.7	7284.53	10163.2	9014.55	10164.8	15899.6	8557.05	6623.2	0.856782	0.309524	0.521212	1.47269	0.558458	insig
MW0153076	Lys-Met-His	Amino acid and Its metabolites	Small Peptide	C17H30N6O4S1	2	0.888	-	425354	1.11501e+06	627795	123201	789465	193523	163521	216095	272982	502027	194792	169743	0.940039	0.309524	0.521212	2.15537	1.10794	insig
MW0012401	7-[(3R)-3-[(3R)-3-hydroxyoct-1-enyl]-6,6-dimethyl-2-bicyclo[3.1.1]heptanyl]hept-5-enoic acid	Hormones and hormone related compounds	Hormones and hormone related compounds	C24H40O3	2	0.8794	-	1.67068e+06	2.15165e+06	1.75342e+06	1.56244e+06	1.82816e+06	1.97174e+06	1.77721e+06	1.68191e+06	1.66188e+06	1.61313e+06	1.69604e+06	1.68032e+06	1.01588	0.309524	0.521212	1.08185	0.113506	insig
MW0150905	His-Gln-Thr	Amino acid and Its metabolites	Small Peptide	C15H24N6O6	2	0.841	-	21595.3	36450.1	35403	19175.2	23235.7	31581.1	34428.3	34051.2	30834.7	61269.5	36898.7	22822.6	1.04921	0.309524	0.521212	0.760039	-0.395855	insig
MW0127548	2-[(4-{2-[(4-Cyclohexylbutyl)(cyclohexylcarbamoyl)amino]ethyl}phenyl)sulfanyl]-2-methylpropanoic acid	Organic acid and Its derivatives	Organic acid and Its derivatives	C29H46N2O3S	2	0.8144	-	394.537	521.862	462.865	518.91	576.777	624.345	960.606	999.396	444.374	554.342	1253.37	511.628	1.17774	0.309524	0.521212	0.656114	-0.607982	insig
MW0157610	Thr-Gln-His	Amino acid and Its metabolites	Small Peptide	C15H24N6O6	2	0.7459	-	5375.21	9135.7	10146.9	3392.86	7036.13	6015.37	7783.53	8185.62	8670.27	19856.1	8363.52	6798.55	1.09499	0.309524	0.521212	0.688968	-0.537491	insig
MW0144451	Ala-Ala-Ala-Arg-Phe	Amino acid and Its metabolites	Small Peptide	C24H38N8O6	2	0.723	-	151083	213068	172931	142238	176165	186444	164585	152889	152576	150630	151315	153403	1.1518	0.309524	0.521212	1.12592	0.17111	insig
MW0151049	His-Phe-Met	Amino acid and Its metabolites	Small Peptide	C20H27N5O4S1	2	0.7201	-	580646	1.51628e+06	922933	180442	1.07283e+06	264422	205987	315015	360173	656026	265107	240802	0.998504	0.309524	0.521212	2.2209	1.15115	insig
MW0110310	L-Tyrosyl-L-Threonine	Amino acid and Its metabolites	Small Peptide	C13H18N2O5	2	0.7124	-	277052	191884	204522	201824	14501.9	251623	202835	243966	238379	269401	265890	244130	0.750434	0.309524	0.521212	0.779329	-0.359695	insig
MW0144853	Albaflavenone	Aldehyde,Ketones,Esters	Ketones	C15H22O	3	0.9935	-	94919.1	115549	96025	89155.8	99646.4	111721	99817.1	94134.3	92752.8	90218.7	91238.3	96550.6	1.04525	0.309524	0.521212	1.07491	0.104221	insig
MW0057023	PC(18:1(9Z)/18:3(9Z,12Z,15Z))	GP	PC	C44H80NO8P	3	0.9911	-	113477	101400	92195.6	40147.2	65944.3	71187	19319.3	5364.59	4091.64	68076.6	523726	79051.9	0.736012	0.309524	0.521212	0.692297	-0.530537	insig
MW0152337	Leu-Gly-Arg-Leu-Val	Amino acid and Its metabolites	Small Peptide	C25H48N8O6	2	0.8509	-	8497.86	11713.6	9172.95	8044.27	8876.2	10382.8	8974.81	8885.91	8034.8	8002.72	8809.56	8964.3	0.974592	0.309524	0.521212	1.09707	0.13365	insig
MW0107162	Glycylglycine	Amino acid and Its metabolites	Small Peptide	C4H8N2O3	2	0.7012	556-50-3	21995.7	26141.4	19189.9	18880.8	17623.5	24698.8	24236.2	20081.9	17969.7	1164.11	21462.5	6483.44	1.02026	0.309524	0.521212	1.40627	0.491874	insig
MW0168657	Daphnetin	Aldehyde,Ketones,Esters	Ketones	C9H6O4	2	0.7296	486-35-1	16412.4	71446.2	15868.3	21811.9	23505.6	21679.9	11253.1	20086.2	33451.1	18341.8	20251.7	11475.4	0.818628	0.309524	0.521212	1.48638	0.571801	insig
MW0005837	6-Phenylundecane	Benzene and substituted derivatives	Benzene and substituted derivatives	C17H28	3	0.8381	4537-14-8	12844.2	15372.2	10181.2	9731.38	10542.9	10359.7	8586.99	9094.52	9476.23	10153.1	10736.5	15514.2	0.637	0.309524	0.521212	1.08606	0.119102	insig
MEDN1510	4-Ethyloctanoic acid	Organic acid and Its derivatives	Organic acid and Its derivatives	C10H20O2	1	0.956	16493-80-4	44715.5	59317.9	124074	67849.4	40658	106176	43002.7	90057.2	47438.5	39012.1	46558.9	49157.3	0.867547	0.309524	0.521212	1.40467	0.490235	insig
MW0115718	Dibromochloromethane	Others	Others	CHBr2Cl	3	0.7166	124-48-1	10459.5	16794.5	8492.18	12722.7	22595.5	10106.5	10522.6	9505.7	10468.3	12191.3	6557.41	9438.8	1.02239	0.309524	0.521212	1.38318	0.46799	insig
MEDL00602	2-Methylheptanoic acid	Organic acid and Its derivatives	Organic acid and Its derivatives	C8H16O2	1	0.9444	1188-02-9	54476.9	84019.8	132248	46354.1	54938.7	61417.8	57955.6	58691.9	2529.21	47922.7	48793.3	58974.5	0.816164	0.309524	0.521212	1.57696	0.657149	insig
MW0053869	Heptanoic acid	FA	FFA	C7H14O2	1	0.9704	111-14-8	26696.2	42628.3	77984.5	25082.4	22303.4	35840.6	30552.9	37751.8	22988.1	20405.4	24205.7	25200.4	0.887939	0.309524	0.521212	1.43097	0.516993	insig
MW0115122	Phenol glucuronide	Benzene and substituted derivatives	Benzene and substituted derivatives	C12H14O7	2	0.7578	-	4980.66	6654.29	6020.96	3899.63	6558.1	4570.75	3957.23	7675.61	4449.04	4561.8	4190.02	4504.52	0.564741	0.309524	0.521212	1.11406	0.155821	insig
MW0148399	Diacetyl-10-gingerdiol	Heterocyclic compounds	Heterocyclic compounds	C25H40O6	2	0.7963	-	1.17104e+06	2.80144e+06	1.58374e+06	561708	2.05603e+06	692735	617520	761219	823780	1.38327e+06	707552	661726	1.01568	0.309524	0.521212	1.78942	0.839492	insig
MW0155049	PGF2 diethyl amide	Hormones and hormone related compounds	Hormones and hormone related compounds	C24H43NO4	2	0.7406	-	8035.79	9545.18	13468	10676	29400.1	9598.53	25391.5	21189.2	10645.1	12555.4	16377.8	20158.6	0.95571	0.309798	0.521212	0.759268	-0.397319	insig
MW0144115	9,10-Epoxy-18-hydroxy-octadecanoic acid	FA	Oxidized lipids	C18H34O4	3	0.8334	-	1405.05	4616.46	2289.03	4625.54	3029.72	2877.36	3184.64	1948.17	2183.36	2501.08	2303.7	3123.72	0.604234	0.311414	0.523296	1.23605	0.305736	insig
MEDP2121	Pentadecylamine	Alcohol and amines	Amines	C15H33N	2	0.7177	-	387.646	487.301	111.025	310.514	236.42	635.875	420.005	282.065	324.065	201.855	205.78	203.664	0.492283	0.316332	0.530918	1.3245	0.405448	insig
MW0153300	Madecassic acid	Organic acid and Its derivatives	Organic acid and Its derivatives	C30H48O6	2	0.8834	18449-41-7	58771.1	122822	76615.9	61215	94559.8	93881.8	86437	70791.4	67146.6	78804.6	72537.4	66957.9	0.610541	0.318301	0.533578	1.14727	0.1982	insig
MW0145296	Arg-Asp-Ile	Amino acid and Its metabolites	Small Peptide	C16H30N6O6	2	0.7171	-	37255.6	46974.6	42829.1	34845.3	33451.6	35750.1	32603.3	28648	42191.1	36743.2	35741.3	37268.9	0.813742	0.31927	0.534556	1.08401	0.116376	insig
MW0153028	Lys-Leu-Asn-His-Gln	Amino acid and Its metabolites	Small Peptide	C27H46N10O8	2	0.717	-	2953.46	4339.12	3775.62	2230.77	3732.24	3458.53	3474.84	2361.4	2898.91	3204.12	2933.58	3450.93	0.624601	0.320458	0.535898	1.11821	0.161185	insig
MW0150710	HC-Toxin	Heterocyclic compounds	Heterocyclic compounds	C21H32N4O6	2	0.9149	83209-65-8	12226.5	34617.2	59506.1	21057.8	15997.4	55659.5	58568.4	49127	36405.2	32354.5	48627.2	32655.5	0.892352	0.323241	0.539902	0.772353	-0.372668	insig
MW0149430	Gambirtannine	Heterocyclic compounds	Heterocyclic compounds	C21H18N2O2	3	0.8047	24987-88-0	16517.8	15556	34180.1	18319	10176.6	14258.7	22036.6	13042	12196	2990.49	11385.9	20107.9	0.870257	0.325341	0.542756	1.33329	0.414993	insig
MW0015132	7',8'-Dihydro-8'-hydroxyreticulataxanthin	Aldehyde,Ketones,Esters	Ketones	C33H46O3	3	0.7782	-	27630.3	40002.7	48038.5	28048.2	6163.96	71674.7	56126.9	79779.1	33717.2	35812	39442	47684.7	0.794626	0.32671	0.544385	0.757304	-0.401056	insig
MEDP1348	LPC(16:1/0:0)	GP	LPC	C24H48NO7P	1	0.8555	76790-27-7	96886.9	72084.6	121032	63544.7	204639	36643.5	27745.6	69272.9	76714.6	132792	38542.7	74601.4	0.596861	0.329215	0.547902	1.41738	0.503225	insig
MW0106696	Fenamidone	Aldehyde,Ketones,Esters	Ketones	C17H17N3OS	2	0.8661	161326-34-7	5341.63	5836.73	4922.62	4780.86	5433.63	6922.52	5797.28	5105.99	4859.3	4302.96	5569.13	5245.18	0.732722	0.329744	0.548126	1.07637	0.106168	insig
MW0126440	Rhazidigenine Nb-oxide	Heterocyclic compounds	Heterocyclic compounds	C19H26N2O2	3	0.7267	26066-43-3	4986.78	6933.25	4229.6	3866.04	4663.54	3417.61	4589.34	4390.17	4678.72	7853.71	5604.33	5445.99	0.777315	0.330561	0.548826	0.862865	-0.212794	insig
MW0127456	Dimethyl sulfoxide	Others	Others	C2H6OS	3	0.8958	67-68-5	2625.09	3008.72	1889.39	2868.59	2537.5	1635.61	2370.41	2170.73	2417.07	1788.7	2098.46	2242.28	0.670844	0.332875	0.552007	1.11287	0.15429	insig
MW0155618	Plaunotol	Terpenoids	Ditepenoids	C20H34O2	3	0.9224	64218-02-6	6860.03	8895.56	8453.87	5635.69	8331.6	6796.98	7592.57	6589.54	8194.54	5631.34	6051.03	7025.99	0.727005	0.339206	0.561835	1.09465	0.130471	insig
MW0140696	(S)-N1-((1H-Benzo[d]imidazol-2-yl)methyl)-N1-(5,6,7,8-tetrahydroquinolin-8-yl)butane-1,4-diamine	Benzene and substituted derivatives	Benzene and substituted derivatives	C21H27N5	2	0.7581	558447-26-0	16069.6	30353.8	19996.5	6523.08	16522.8	24518.4	20815.3	23104.3	17416.7	27749	26315.7	20686	0.799453	0.339697	0.561978	0.837584	-0.255695	insig
MW0012920	1-Octadecyl Lysophosphatidic Acid	GP	PA	C21H45O6P	2	0.848	52977-29-4	9845.88	14363.5	14704.5	12325.3	15838.6	16025.1	11587.5	12963	13506.2	15118.5	12745.8	10014.9	0.537492	0.342185	0.56468	1.09438	0.130113	insig
MW0063578	2-(((R)-2,3-Dihydroxypropyl)phosphoryloxy)-N,N,N-trimethylethanaminium	GP	PC	C8H21NO6P+	2	0.7611	28319-77-9	87314.1	109073	90113.3	78717	86849.8	98752.7	90496.1	87761.5	86434.8	79366.8	88206.1	90689.1	0.733029	0.342515	0.56468	1.05328	0.0748942	insig
MW0109790	Hydroxypropanedioic acid	Organic acid and Its derivatives	Organic acid and Its derivatives	C3H4O5	2	0.7996	80-69-3	72595.4	82925.3	53670.8	83419.6	71499.8	103957	104895	82873.2	86675.5	62054.5	82241	106640	0.560599	0.342551	0.56468	0.890915	-0.166641	insig
MW0055369	Norethindrone acetate	Hormones and hormone related compounds	Hormones and hormone related compounds	C22H28O3	2	0.8451	51-98-9	35446.9	47764.6	67241.2	30876.1	37512.1	42417.5	53788.4	41976.4	37977.7	89702.7	65945.6	32643.3	0.746037	0.343805	0.566075	0.811275	-0.301736	insig
MEDL02551	20-Hydroxyecdysone	Steroids	Steroid	C27H44O7	2	0.9157	5289-74-7	12563.7	19492.9	15087	11645.3	18370.5	18194.6	16411.2	13229	11929.3	16557.9	14787.2	13220	0.546339	0.344275	0.566177	1.10703	0.146701	insig
MW0103167	Cyclohexene, 4-methyl-1-(1-methylethyl)-	Terpenoids	Terpenoids	C10H18	3	0.9516	-	294296	324244	283524	278234	294852	368582	310836	305300	294396	247056	304664	280867	0.721412	0.345477	0.567482	1.05772	0.0809575	insig
MW0052448	Docosahexaenoic acid	FA	FFA	C22H32O2	2	0.7141	6217-54-5	890.27	1528.21	814.119	1295.36	837.949	1227.87	973.768	974.53	1252.79	774.913	708.919	1053.22	0.760838	0.346188	0.567977	1.14912	0.200524	insig
MW0108927	N-Tris(hydroxymethyl)methyl-2-aminoethanesulfonic acid	Organic acid and Its derivatives	Organic acid and Its derivatives	C6H15NO6S	2	0.7133	7365-44-8	32825.2	38270.6	23839.3	28161.8	34047.3	37557.3	33908.8	30125.6	29583.2	28350.8	29946.4	28446.2	0.588314	0.346731	0.568197	1.07951	0.110376	insig
MW0145029	Aminohydroquinone	Benzene and substituted derivatives	Phenolics	C6H7NO2	3	0.7661	20734-68-3	7210.3	6643.2	1633.41	4209.42	2221.04	6673.29	6725.44	5777.75	5015.75	3886.74	6217.23	7668.85	0.723198	0.347413	0.568642	0.810123	-0.303788	insig
MW0104827	Oxoadipic acid	Organic acid and Its derivatives	Organic acid and Its derivatives	C6H8O5	1	0.7956	3184-35-8	219539	115842	238828	65874.4	115837	150435	172898	189865	258090	143516	179855	149899	0.817875	0.350115	0.571368	0.828386	-0.271625	insig
MW0141690	1alpha-Hydroxytestosterone	Aldehyde,Ketones,Esters	Ketones	C19H28O3	3	0.707	-	12921.7	19484.3	17854.6	15790.7	12818.4	16189.6	15718.7	21439.7	14344.7	6889.05	14596.2	7474.35	0.839663	0.350297	0.571368	1.18141	0.24051	insig
MW0132537	3,4,5-Trimethoxycinnamic acid	Organic acid and Its derivatives	Organic acid and Its derivatives	C12H14O5	2	0.8389	90-50-6	91845	113482	73088.3	93494.4	101659	79397.2	94986	75828	84876.4	87690.9	60064.1	100237	0.700432	0.350672	0.571368	1.09785	0.134675	insig
FDATN01027	Minaprine	Heterocyclic compounds	Heterocyclic compounds	C17H22N4O	2	0.8013	25905-77-5	21045.3	23470.4	14278.3	11895.8	6362.36	29649.6	29157.8	21477.3	17064.3	11538.9	36306.6	20533.7	0.630746	0.350724	0.571368	0.784117	-0.350859	insig
MW0154116	N,N-dihydroxy-L-isoleucine	Amino acid and Its metabolites	Amino acid derivatives	C6H13NO4	3	0.8626	-	2879.53	4289.93	1089	1099.55	2077.69	2908.18	4174.83	2642.83	2369.88	1887.82	2978.67	3937.2	0.722031	0.351212	0.571491	0.797271	-0.326858	insig
MW0124100	Felodipine	Heterocyclic compounds	Heterocyclic compounds	C18H19Cl2NO4	2	0.704	72509-76-3	3318.54	4900.97	6043.79	1697.94	6287.67	2745.62	5942.01	7609.53	5558.77	3492.06	3645.54	4565.44	0.742434	0.351857	0.571871	0.811159	-0.301943	insig
MW0146873	Bromochloroacetic acid	Organic acid and Its derivatives	Organic acid and Its derivatives	C2H2BrClO2	3	0.8135	5589-96-8 | 68238-35-7 | 69430-36-0	5824.86	3246.13	2445.79	3783.57	2175.99	4591.71	4678.83	4809.05	4436.7	3158.56	4350.56	4194.59	0.763702	0.353331	0.573595	0.861082	-0.215778	insig
MW0126103	Phenolphthalein	Heterocyclic compounds	Heterocyclic compounds	C20H14O4	2	0.7277	-	2936.11	5322.73	6321.74	2474.43	3726.4	4801.2	6179.65	6024.97	3917.42	4793.55	4405.9	4407.94	0.782841	0.355172	0.575909	0.860515	-0.216728	insig
MW0157411	Testololactone	Aldehyde,Ketones,Esters	Ketones	C19H26O3	3	0.811	4416-57-3	4080.36	4977.84	4162.72	3468.63	4077.75	4400.58	4085.38	4820.11	3667.32	3456.43	3611.06	3877.64	0.69141	0.356174	0.576283	1.07016	0.0978209	insig
MW0139589	Risedronic acid	Organic acid and Its derivatives	Organic acid and Its derivatives	C7H11NO7P2	2	0.7173	105462-24-6	5775.02	7259.53	5148.78	4979.46	6143.02	6605.95	6222.42	5670.21	5606.21	4667.41	5770.88	5586.5	0.700572	0.356232	0.576283	1.07124	0.0992778	insig
MW0104741	2-Ethylhexyl diphenyl phosphate	Aldehyde,Ketones,Esters	Esters	C20H27O4P	2	0.7327	-	4744.62	5420.91	4999.82	3377.79	4854.93	4922.74	5748.18	4922.03	4881.49	4085.53	5066.55	5868.41	0.554745	0.358077	0.578593	0.926359	-0.110357	insig
MW0126887	Trimipramine	Heterocyclic compounds	Heterocyclic compounds	C20H26N2	2	0.7088	739-71-9	3616.74	3332.85	642.103	1520.21	1161.98	3254.74	3117.27	2163.4	2717.91	1839.08	3180.84	4064.71	0.727356	0.361572	0.583561	0.791925	-0.336565	insig
MW0110079	Trp-Pro-Lys	Amino acid and Its metabolites	Small Peptide	C22H31N5O4	2	0.8021	-	5985.89	8148.57	6087.49	5090.47	7072.11	9232.59	8960.38	8723.53	7196.47	7682.23	7040.24	6313.63	0.752764	0.36394	0.5867	0.906366	-0.141835	insig
MW0009918	Thonzylamine	Benzene and substituted derivatives	Phenolics	C16H22N4O	3	0.795	91-85-0	11002.3	9085.26	3507.82	3244.55	7069.74	11996.7	13018.3	6807.51	8591.21	4371.17	11921.4	13134.2	0.574718	0.370068	0.595745	0.793627	-0.333467	insig
MW0055011	(2r)-2,3-Dihydroxypropyl Dodecanoate	GL	MG	C15H30O4	3	0.9613	-	1286.34	1796.24	3197.44	1618.4	2186.26	1923.95	938.991	802.519	2128.77	1833.66	2362.16	1837.11	0.729191	0.370409	0.595745	1.2126	0.278105	insig
MW0109259	(R)-3-Amino-4-(3-hexylphenylamino)-4-oxobutylphosphonic acid	Organic acid and Its derivatives	Organic acid and Its derivatives	C16H27N2O4P	2	0.7243	909725-61-7	113962	144392	117017	104548	122966	137959	131462	118290	115294	109293	112916	114777	0.645496	0.371313	0.596507	1.05528	0.077632	insig
MW0114953	Glcnac6P	Organic acid and Its derivatives	Organic acid and Its derivatives	C8H16NO9P	2	0.722	1746-32-3	3748.39	6224.68	7029.83	2967.88	4713.34	6265.76	8298.76	7334.08	4303.96	6871.09	5072.16	4379.54	0.720177	0.3731	0.598686	0.853564	-0.228428	insig
MW0147409	Chlorobenzilate	Benzene and substituted derivatives	Benzene and substituted derivatives	C16H14Cl2O3	2	0.8458	510-15-6	8520.44	12915.7	9359.11	8039.84	10380.1	10487.8	10325.8	9515.62	8837.53	8769.52	9398	8618.38	0.617438	0.374984	0.601014	1.07641	0.106233	insig
MEDP0125	Choline	Tryptamines,Cholines,Pigments	Cholines	C5H14NO+	1	0.9046	62-49-7	20327.7	28507.3	27149.6	31797.5	34968.7	13409.8	14252.8	30438.6	30413.7	42364.6	31168.9	35085.9	0.521936	0.376286	0.602404	0.849972	-0.234514	insig
MW0116893	1-Benzyl-4-hydroxy-5-oxo-2,5-dihydro-1H-pyrrole-3-carboxylic acid ethyl ester	Benzene and substituted derivatives	Benzene and substituted derivatives	C14H15NO4	2	0.7059	4450-98-0	3956.62	5145.27	4639.12	3456.75	3882.56	3469.91	4587	4781.95	3939.49	3897.97	4841.09	4289.97	0.627063	0.376852	0.602615	0.932141	-0.10138	insig
MW0126223	Praziquantel	Heterocyclic compounds	Heterocyclic compounds	C19H24N2O2	2	0.8605	55268-74-1	1932.68	6016.78	12040.9	3257.55	2102.15	11584.2	11702.3	10340.8	6473.69	7056.18	7797.39	5300.27	0.921271	0.380636	0.604186	0.758862	-0.398091	insig
MW0150294	Gly-Arg-Ala	Amino acid and Its metabolites	Small Peptide	C11H22N6O4	2	0.9295	-	43319.6	42715.9	34433.8	15224.8	21995.2	52697.8	44206.6	43055.5	29800.3	36197.9	59432.2	36848.9	0.731339	0.380881	0.604186	0.843094	-0.246234	insig
MW0168621	4-Oxo-2-nonenal	Aldehyde,Ketones,Esters	Aldehydes	C9H14O2	2	0.9192	-	8986.46	20420.2	10743.9	3375.11	9490.31	14245.9	11192.2	12613.8	10770.1	18836.4	15829.9	12594.2	0.799982	0.382043	0.604186	0.821907	-0.282953	insig
MW0156803	Ser-Ile-Phe-Glu	Amino acid and Its metabolites	Small Peptide	C23H34N4O8	2	0.9161	-	2374.51	3149.66	11485.1	1188.55	2371.59	7512.79	9151.45	8838.56	5179.86	4550.61	5832.61	4559.04	1.00296	0.385126	0.604186	0.73683	-0.440597	insig
MW0054695	5,8,11-Eicosatrienoic acid	FA	FFA	C20H34O2	1	0.9345	20590-32-3	9437.5	17570.1	15598.4	10613.9	18689.8	6343.84	6805.5	6723.43	2693.63	21525.3	10008.9	12309.8	0.693199	0.385821	0.604186	1.30278	0.381594	insig
MW0000081	Hirsuteine	Alkaloids	Alkaloids	C22H26N2O3	2	0.8354	35467-43-7	5299.4	6662.1	5225.97	4355.95	6312.25	7035.35	5303.89	4874.58	5726.68	5096.98	6126.22	5296.28	0.572218	0.387792	0.604186	1.07607	0.105765	insig
ZINC5733537	Ermanin	Heterocyclic compounds	Heterocyclic compounds	C17H14O6	3	0.8059	20869-95-8	18574.2	20755.9	14311.3	15268.7	15722.7	23797	23950.7	20698.2	23255.7	10705.4	18072.7	26459.4	0.32499	0.391263	0.604186	0.880526	-0.183562	insig
MW0009246	O-Desmethylnaproxen	Benzene and substituted derivatives	Benzene and substituted derivatives	C13H12O3	1	0.7363	52079-10-4	1568.2	1764.58	1507.27	1119.9	2009.58	1946.58	2328.8	2239.09	2098.52	2002.18	1193.43	1333.33	0.587138	0.391559	0.604186	0.885735	-0.175053	insig
MW0111680	1,1-Dimethoxynonane	Others	Hydrocarbon derivatives	C11H24O2	3	0.917	18824-63-0	735849	904235	786900	749319	797342	885603	947400	858096	691116	715505	1.02372e+06	959264	0.466029	0.393016	0.604186	0.935351	-0.0964197	insig
MW0009449	Phthalic acid	Organic acid and Its derivatives	Organic acid and Its derivatives	C8H6O4	2	0.8036	88-99-3	67599.6	113447	72944.3	66383.8	77565	80385.6	72823	86570.3	67500.6	64368	69157.5	71397.3	0.733537	0.393939	0.604186	1.1077	0.147573	insig
MW0114686	Tartaric acid	Organic acid and Its derivatives	Organic acid and Its derivatives	C4H6O6	3	0.9876	87-69-4	5867.98	7382.7	7705.22	6068.93	2354.63	6572.68	7017.6	6699.02	5741.54	5860.3	5203.24	5534.84	0.202111	0.393939	0.604186	0.997104	-0.00418363	insig
MW0112967	4-(Methylnitrosamino)-1-(3-pyridyl)-1-butanone	Aldehyde,Ketones,Esters	Ketones	C10H13N3O2	3	0.8505	64091-91-4	63449.2	171969	134148	39371.8	129799	47661.1	61331.5	47971	76313.2	107279	46010.6	40370.1	0.756097	0.393939	0.604186	1.5461	0.628634	insig
MW0052489	Doxercalciferol	Alcohol and amines	Alcohols	C28H44O2	2	0.7566	54573-75-0	5772.32	8996.74	4132.48	5210.1	7352.76	5535.87	6167.17	5686.91	5061.5	5192.55	4641.07	5430.42	0.681259	0.393939	0.604186	1.1498	0.201389	insig
MW0009904	Thidiazuron	Benzene and substituted derivatives	Benzene and substituted derivatives	C9H8N4OS	2	0.7742	51707-55-2	130616	117700	89537.1	97987.4	107109	118553	100913	99721.2	72704.8	243847	79405.7	100924	0.0356514	0.393939	0.604186	0.94837	-0.0764787	insig
MEDL01937	2,3-Butanediol	Others	Saccharides and Alcohols	C4H10O2	1	0.7638	513-85-9	29817.9	21750.9	54692.4	15584.6	25530.4	29663.2	21437.8	16220.9	37708.6	20379.1	20069.1	27564.1	0.592214	0.393939	0.604186	1.23476	0.30423	insig
MW0006902	Methyldiphenylphosphine oxide	Benzene and substituted derivatives	Benzene and substituted derivatives	C13H13OP	2	0.7107	2129-89-7	71804.8	31753.2	33111.6	28432.1	8184.51	28656	34456.3	25672.1	22011.3	21180.1	26595.5	31282.3	0.184161	0.393939	0.604186	1.25276	0.325112	insig
MW0139222	Oxacyclotetradecan-2-one	Aldehyde,Ketones,Esters	Ketones	C13H24O2	3	0.7138	1725-04-8	20022.2	27020.7	21197.8	18979.5	22564.2	22716.7	22107	21456.3	19930.3	20852.5	20252.3	19966.4	0.728113	0.393939	0.604186	1.06371	0.0891093	insig
MW0015377	9(10)-EpOME	FA	Oxidized lipids	C18H32O3	2	0.8257	16833-56-0	35955.6	49071.4	36241.3	33545.5	35405.6	42035.4	59274.7	42669.6	44853.3	44167.2	35464	34777.5	0.747405	0.393939	0.604186	0.889162	-0.169482	insig
MW0141223	10-epi-gamma-Eudesmol	Alcohol and amines	Alcohols	C15H26O	3	0.9116	15051-81-7	58668.9	96644	67902.5	55760.1	60107	67337.1	60666.3	75115.4	53736.2	49728.1	57403.2	62628.9	0.83536	0.393939	0.604186	1.13121	0.177868	insig
MW0169780	Risperidone	Aldehyde,Ketones,Esters	Ketones	C23H27FN4O2	2	0.72	106266-06-2	10032.5	13846.3	9837.77	9232.76	10102.2	10917.1	10208.1	9184.71	9299	10511.5	10042.1	9137.38	0.886557	0.393939	0.604186	1.09568	0.131821	insig
MW0114143	Cycloxydim	Aldehyde,Ketones,Esters	Ketones	C17H27NO3S	2	0.711	101205-02-1 | 99434-58-9	53422.3	77285.5	58974.4	54085.8	61794.9	67455.8	62120.1	54675.6	52822.5	57077.7	55084.5	56136.4	0.985735	0.393939	0.604186	1.10388	0.14258	insig
MW0008666	N-[2-[4-[[3-butyl-5-oxo-1-[2-(trifluoromethyl)phenyl]-1,2,4-triazol-4-yl]methyl]phenyl]phenyl]sulfonyl-3-methyl-2-thiophenecarboxamide	Benzene and substituted derivatives	Benzene and substituted derivatives	C32H29F3N4O4S2	2	0.861	-	3128.51	7744.99	18992.8	69479.6	15187.4	1696.45	1044.69	11560.2	25361.7	12289.1	3116.87	1578.93	0.566641	0.393939	0.604186	2.11514	1.08075	insig
MW0109704	2-[(2-Amino-3-hydroxypropanoyl)amino]-3-sulfanylpropanoic acid	Amino acid and Its metabolites	Small Peptide	C6H12N2O4S	2	0.7732	-	47820.8	81386.4	60556.5	50336.3	63467.2	57611.1	50095.3	56675	55185.8	56094.9	57996.1	56630.2	0.643067	0.393939	0.604186	1.08567	0.118588	insig
MW0150541	Gly-Val-Val-Glu-Ile	Amino acid and Its metabolites	Small Peptide	C23H41N5O8	2	0.7443	-	8845.19	8063.05	14312.3	6754.2	21256.3	7127.35	4484.1	8083.64	4834.49	12827.6	7414.55	8610.06	0.772694	0.393939	0.604186	1.43464	0.520688	insig
MW0145226	Arachidonoyl m-Nitroaniline	Benzene and substituted derivatives	Benzene and substituted derivatives	C26H36N2O3	2	0.7264	-	30201.4	48661.3	34426.2	27608.8	36185	31793.2	30357.6	31511.7	34338.9	32095.7	27715.5	28425.4	0.874449	0.393939	0.604186	1.13246	0.179457	insig
MW0149659	Gln-Cys-Phe	Amino acid and Its metabolites	Small Peptide	C17H24N4O5S1	2	0.701	-	13316.6	21774.3	13979.5	12864.6	15086.4	16236.7	16094.8	14233.8	14022.8	12946	12892.7	12536.3	0.867197	0.393939	0.604186	1.12731	0.17288	insig
MW0142317	6-phospho-5-dehydro-2-deoxy-D-gluconic acid	Organic acid and Its derivatives	Organic acid and Its derivatives	C6H11O9P	3	0.9075	-	89234	122686	93661.1	80893.3	97116.1	96411.6	94252.6	93526.2	90436.8	91169.8	87524.2	89677.6	0.652892	0.393939	0.604186	1.06113	0.0856066	insig
MW0058286	1-(9Z,12Z-octadecadienoyl)-2-octadecanoyl-glycero-3-phosphoethanolamine	GP	PE	C41H78NO8P	3	0.8589	-	3061	26419.4	9754.08	1184.92	18141.6	1963.76	1878.86	2811.97	5117.7	9578.61	1267.13	2066.59	0.703463	0.393939	0.604186	2.66384	1.41351	insig
MW0143957	7-Deoxyloganetic acid	Aldehyde,Ketones,Esters	Esters	C10H14O4	3	0.8094	-	177620	250046	200776	162346	199692	199664	188093	180660	179633	178382	184172	180212	0.905775	0.393939	0.604186	1.09072	0.125283	insig
MW0152573	Leu-Val-Val-Val-Asp	Amino acid and Its metabolites	Small Peptide	C25H45N5O8	2	0.8417	-	35950	36502.5	58683.8	19833.8	80840.6	21271	18995.6	32889.9	22823.5	54095.6	22922.9	32253.2	0.535268	0.393939	0.604186	1.37559	0.460048	insig
MW0108521	N-[(R)-4-phosphopantothenoyl]-L-cysteine	Amino acid and Its metabolites	Amino acid derivatives	C12H23N2O9PS	3	0.7732	7196-09-0	6007.32	6320.13	43396.3	6291.53	5380.29	7821.32	7625.06	7291	6963.26	7320.11	6399.25	6933.86	0.416136	0.393939	0.604186	1.76846	0.82249	insig
MW0005453	5-(Diphenylphosphinyl)pentanoic acid	Benzene and substituted derivatives	Benzene and substituted derivatives	C17H19O3P	2	0.7159	71140-70-0	25634	44102.6	69437.1	25425.9	24252.7	30416.1	30485	29351.6	23742	21345.7	24971	31333.4	0.904055	0.393939	0.604186	1.35998	0.443589	insig
MW0054069	Isodeoxycholic acid	Bile acids	Bile acids	C24H40O4	2	0.8663	566-17-6	23793.1	31744.3	52128.2	21074	25271.9	22266.5	17267	18164.8	18847	29119.5	25792.8	26680.6	0.877054	0.393939	0.604186	1.29738	0.375605	insig
MEDN1751	2-Hexyldecanoic acid	FA	FFA	C16H32O2	2	0.7308	25354-97-6	35100.5	52579.6	177867	36753.6	42963.8	38941	37629.1	36178.7	35307.7	36819.1	39132.8	38988.2	0.865483	0.393939	0.604186	1.71478	0.778021	insig
MW0154074	N(6)-[(indol-3-yl)acetyl]-L-lysine	Amino acid and Its metabolites	Amino acid derivatives	C16H21N3O3	3	0.7361	17929-68-9	42287.1	59282.2	43069.5	40941.1	49410.9	47701	43115.4	42604.6	41565.6	44071.3	41627.8	42366.7	1.06831	0.393939	0.604186	1.10707	0.146746	insig
MW0169026	Dehydroabietic acid	Organic acid and Its derivatives	Organic acid and Its derivatives	C20H28O2	1	0.8648	1740-19-8	62863.1	85766.3	195091	60626.5	70102.2	69947.5	79205.6	73491.5	75614.5	70905.9	78337.1	77399	0.337497	0.393939	0.604186	1.1966	0.258938	insig
MEDP1251	2-Mercaptobenzothiazole	Benzene and substituted derivatives	Benzene and substituted derivatives	C7H5NS2	2	0.9705	149-30-4 | 118090-09-8 | 155-04-4 | 57948-09-1 | 27157-85-3	10329	14076.4	19665.4	8028.8	7971.03	9248.81	9434.86	8264.11	7884.31	6897.3	10372.1	9640.82	1.00021	0.393939	0.604186	1.32053	0.401121	insig
MWS-04-329g_p	Zebularine	Nucleotide and Its metabolites	Nucleotide and Its metabolites	C9H12N2O5	2	0.7303	-	45220.1	38147.4	34655.1	47348.3	38145.1	82424	47866.8	65314.8	59977.1	34233.6	74170.1	53348	0.643082	0.396286	0.606673	0.85378	-0.228063	insig
MW0107973	Firefly luciferin	Heterocyclic compounds	Heterocyclic compounds	C11H8N2O3S2	2	0.9506	2591-17-5	889503	1.10411e+06	859663	847180	951073	1.03343e+06	980451	900371	912078	836336	953134	847291	0.64549	0.396435	0.606673	1.04702	0.0662872	insig
MW0140530	(2E)-3-(methoxycarbonyl)pent-2-enedioic acid	Organic acid and Its derivatives	Organic acid and Its derivatives	C7H8O6	3	0.8673	-	420.463	746.443	492.863	454.309	275.449	545.306	478.872	462.963	840.254	470.306	386.774	857.845	0.459051	0.398873	0.609731	0.83924	-0.252845	insig
MW0013474	3-Demethylubiquinol-6	Others	Others	C38H58O4	3	0.7382	-	25809.8	44942.7	31600.1	24547.3	33478.7	24855.4	29620	31075.1	29116.5	32402.7	23125.8	20196.4	0.544856	0.402739	0.614361	1.11899	0.162199	insig
MW0017173	Dihomo-gamma-linolenic acid	FA	FFA	C20H34O2	3	0.8919	1783-84-2	34148.5	45801.9	39813.6	31311.5	41215.2	47774.1	37024.6	45467.4	35885.3	34976.2	34922.1	35539.4	0.536879	0.402787	0.614361	1.0726	0.101117	insig
MW0168812	Benfotiamine	Organic acid and Its derivatives	Phosphoric acids	C19H23N4O6PS	2	0.713	22457-89-2	21625.4	27079.4	24760.2	18733.2	22106.5	26828	23613.8	22373.3	19151.5	24110.4	20184	23489.6	0.501713	0.405077	0.617176	1.06177	0.0864661	insig
MW0109045	4-Chloro-L-phenylalanine	Amino acid and Its metabolites	Amino acids	C9H10ClNO2	1	0.9136	-	110774	127664	101365	104848	109728	138640	121601	111328	106450	95417.5	111853	110602	0.636181	0.405965	0.61785	1.05442	0.0764511	insig
MW0108628	N-Acetylhistamine	Alcohol and amines	Amines	C7H11N3O	3	0.8025	673-49-4	11175.1	14060.5	12128	12518.6	15080	13511.2	12837.6	12572	15383.1	12127.6	15046.9	14755.5	0.461889	0.408311	0.62074	0.94863	-0.0760823	insig
MW0001563	1-Ethyl-3,5-diisopropylbenzene	Benzene and substituted derivatives	Benzene and substituted derivatives	C14H22	3	0.8447	15181-13-2	9085.73	9935.2	9623.16	9920.81	10538	9839.87	12473.2	7646.15	10320.5	5428.01	3398.8	11911.5	0.818284	0.410299	0.623079	1.15172	0.203786	insig
MW0131282	3-(3-Hydroxyphenyl)propanoic acid	Organic acid and Its derivatives	Organic acid and Its derivatives	C9H10O3	2	0.7077	621-54-5	123932	169114	130745	110866	144409	146011	133773	123107	126801	136627	125784	134744	0.53991	0.410914	0.623332	1.05666	0.0795073	insig
MW0123795	Dyphylline	Heterocyclic compounds	Heterocyclic compounds	C10H14N4O4	2	0.7163	479-18-5	13759	17547.8	16604.4	11873.3	22475.3	14284.9	14287.4	14916.8	11815.6	17685.6	15317.4	13712.5	0.439094	0.412406	0.624912	1.10041	0.138041	insig
MW0140369	(3R)-all-trans-3-hydroxyretinal	Aldehyde,Ketones,Esters	Aldehydes	C20H28O2	3	0.9968	60046-53-9	14734.6	19958.4	17307.8	13715	17587.2	17903.7	18188.7	18175.6	19753.6	18365.5	16352.9	15957.1	0.609484	0.413613	0.625798	0.947687	-0.0775179	insig
MW0114151	Cytidine 3'-monophosphate	Organic acid and Its derivatives	Organic acid and Its derivatives	C9H14N3O8P	3	0.9105	84-52-6	2370.01	2681.57	1613.65	800.063	1509.16	2520.12	2888.32	2396.54	1813.59	1111.35	2361.19	3062.02	0.48294	0.413917	0.625798	0.843144	-0.246149	insig
MW0139724	Sinensetin	Flavonoids	Flavonoid	C20H20O7	2	0.7187	2306-27-6	3999.31	6115.55	4597.76	1894.51	7825.39	7317.45	9065.25	5061.32	4597.15	7553.97	4655.15	6829.51	0.711108	0.414343	0.625798	0.840784	-0.250193	insig
MW0052362	Dihydro-beta-ionone	Aldehyde,Ketones,Esters	Ketones	C13H22O	3	0.8989	17283-81-7	7401.65	13686	10700	6545.46	7115.18	10482.2	8506.69	8556.15	6419.08	8509.75	8261.4	9534.49	0.493657	0.416493	0.628362	1.12338	0.167848	insig
MEDP0827	3,5,5-Trimethyl-2-cyclohexen-1-one	Aldehyde,Ketones,Esters	Ketones	C9H14O	1	0.7981	78-59-1	9624.22	17007.6	11741	10338.6	15506.1	13922.6	11539.2	12320.5	11841.8	14252.1	8940.49	12206.2	0.487472	0.418233	0.630301	1.09901	0.136208	insig
MW0107187	Glyoxylic acid	Organic acid and Its derivatives	Organic acid and Its derivatives	C2H2O3	3	0.8362	298-12-4	35868.6	64909.3	31697	43646.4	22300.2	52044.1	33092.3	24083	43002.3	47134.9	27396.2	39289.6	0.533137	0.420096	0.632422	1.17041	0.227014	insig
MEDN0682	Octadecanamide	Alcohol and amines	Amines	C18H37NO	1	0.8577	124-26-5	1.50033e+06	3.2627e+06	3.76077e+06	920264	1.39239e+06	676410	5.49872e+06	1.39677e+06	4.92224e+06	515863	1.94626e+06	2.12901e+06	0.280552	0.420605	0.632503	0.701625	-0.511228	insig
MW0007242	Gingerol	Benzene and substituted derivatives	Phenolics	C17H26O4	2	0.7804	58253-27-3	10567.5	15961.9	11263.7	7659.7	9608.08	12441.5	14891.3	13906.2	12160.5	11393.6	13187	9113.52	0.616064	0.421486	0.633141	0.904226	-0.145245	insig
MW0009839	Taprostene sodium salt	Organic acid and Its derivatives	Organic acid and Its derivatives	C24H29NaO5	2	0.7105	87440-45-7	411010	565033	830854	489124	1.01316e+06	1.03537e+06	869818	609581	339024	480448	428905	885858	0.527221	0.422551	0.634055	1.20227	0.265756	insig
MW0157203	Stealthin C	Benzene and substituted derivatives	Benzene and substituted derivatives	C18H13NO4	3	0.8497	-	160664	171645	144074	141243	139901	199491	164058	157574	151927	129092	154156	146660	0.592141	0.42312	0.634224	1.05927	0.083071	insig
MW0116349	2-(1-Piperazinyl)pyrimidine	Heterocyclic compounds	Heterocyclic compounds	C8H12N4	2	0.7222	-	23201.5	48413.5	28716.3	7314.01	21134.7	36764.5	32089.1	36087.6	22158.6	37166.9	36524.6	32428.9	0.748022	0.424527	0.635368	0.842656	-0.246985	insig
MW0006925	4-Dodecylbenzenesulfonic acid	Benzene and substituted derivatives	Benzene and substituted derivatives	C18H30O3S	2	0.9251	-	31397.9	58976.3	45646.2	31106.9	26542.5	42205.1	49415.9	35219.9	1928.95	48811.6	45056.3	4164.93	0.718946	0.4248	0.635368	1.27778	0.353638	insig
MW0148638	DMABA-d6 NHS ester	Aldehyde,Ketones,Esters	Esters	C13H14N2O4	2	0.7193	-	185884	251471	196132	168511	204831	211466	215487	187614	192529	189668	183762	187448	0.570883	0.425806	0.636089	1.05343	0.0750881	insig
MW0015173	7alpha-Hydroxydehydroepiandrosterone	Hormones and hormone related compounds	Hormones and hormone related compounds	C19H28O3	3	0.7225	53-00-9	9266.51	15350.6	10541.3	3507.08	8681.44	11935.6	12002.2	9147.3	8932.91	15117.5	13308.1	10192.9	0.689051	0.426198	0.636089	0.862906	-0.212724	insig
MW0015222	7-Methylxanthine	Nucleotide and Its metabolites	Nucleotide and Its metabolites	C6H6N4O2	2	0.721	552-62-5	25953.1	39252.8	33278.4	17738.2	33828.8	33331.6	41995.6	37333.7	34224.8	38551.4	25811.3	26004.7	0.625585	0.427422	0.636735	0.899282	-0.153154	insig
MW0138112	Esculin	Heterocyclic compounds	Heterocyclic compounds	C15H16O9	2	0.7076	531-75-9	75717.6	68269.3	58137.6	75908.9	54386.4	108071	82889.8	85227.9	85295.7	57864.9	88508.7	85908.5	0.567884	0.427549	0.636735	0.906928	-0.140941	insig
MW0006355	Bifenazate	Benzene and substituted derivatives	Benzene and substituted derivatives	C17H20N2O3	2	0.7801	149877-41-8	9673.45	9980.45	5287.79	5549.72	2529.36	13410.4	17560.8	9711.25	5410.88	1608.1	13905.3	12515.8	0.15545	0.428073	0.636833	0.764776	-0.386891	insig
MW0123116	Biotin-XX-Hydrazide	Heterocyclic compounds	Heterocyclic compounds	C22H40N6O4S	2	0.7198	211237-33-1	5766.49	6913.85	4983.41	5164.09	7092.65	5259.17	6143.62	5906.22	4532.31	6463.28	4589.44	5033.92	0.482536	0.428758	0.637015	1.07686	0.106829	insig
MW0055469	Oleic acid	FA	FFA	C18H34O2	3	0.9779	112-80-1	70710.3	103953	79199.1	65708	81162.2	88725.8	80565	79108.7	75889.6	76574.6	72608.2	76663	0.526374	0.429113	0.637015	1.06079	0.0851397	insig
MW0137720	Colladonin	Amino acid and Its metabolites	Small Peptide	C24H30O4	2	0.8716	100785-98-6	5562.7	7623.89	5022.27	5653.14	5694.32	7876.07	8583.68	4806.81	3046.99	4583.44	11499.6	13953.8	0.177714	0.431108	0.638852	0.805442	-0.312147	insig
MW0153186	Lys-Tyr-Thr-Ser-Ser	Amino acid and Its metabolites	Small Peptide	C25H40N6O10	2	0.7444	-	3601.78	5978.67	2775.16	2314.29	4421.05	1603.29	3314.58	2427.04	2733.98	4505.94	2128.68	1862.71	0.417459	0.431271	0.638852	1.21925	0.285995	insig
MW0159225	Val-Tyr-Pro-Glu-Leu	Amino acid and Its metabolites	Small Peptide	C30H45N5O9	2	0.8906	-	7992.56	9803.45	13998.6	2801.99	16334.8	2126.88	3848.54	7147.99	4898.9	12783.3	4491.95	6660.02	0.153501	0.433928	0.642102	1.33209	0.413695	insig
MW0141359	13,14-dihydro-15-keto Prostaglandin F2d4	Hormones and hormone related compounds	Hormones and hormone related compounds	C20H30D4O5	2	0.7969	-	144284	207006	177623	124454	151000	160543	157470	160760	144086	151438	139074	152672	0.50202	0.43455	0.642338	1.06561	0.0916789	insig
MEDP1585	Alanine glutamate	Amino acid and Its metabolites	Small Peptide	C8H14N2O5	3	0.9395	13187-90-1	206053	242925	213327	218225	232386	277663	243515	216968	219152	182506	234893	226711	0.641011	0.435843	0.643564	1.05049	0.0710598	insig
MW0107885	Linatine	Amino acid and Its metabolites	Small Peptide	C10H17N3O5	3	0.9604	10139-06-7	136313	167905	135714	96974	129492	106375	143417	137372	122943	64376	91880.7	133722	0.69504	0.437544	0.644922	1.11397	0.15571	insig
MW0142061	2,4-Dinitroanisole	Benzene and substituted derivatives	Benzene and substituted derivatives	C7H6N2O5	3	0.8852	-	10669.6	2269.84	7409.85	7871.17	8806.88	14406.4	7062.6	8967.26	20215.9	7197.57	8604.7	12065.7	0.637292	0.438029	0.644922	0.802225	-0.317922	insig
MW0122746	Acyclovir	Heterocyclic compounds	Heterocyclic compounds	C8H11N5O3	2	0.7267	59277-89-3 | 141294-79-3	11928.8	16001.8	12974.6	11628.9	12652.4	14849.7	13370.4	12844.7	12748.8	11119	13365.6	12802.1	0.620652	0.438156	0.644922	1.04965	0.0699059	insig
MW0131092	5-Hydroxyferulic acid	Organic acid and Its derivatives	Organic acid and Its derivatives	C10H10O5	3	0.7552	110642-42-7	8825.84	12456.9	12801.3	9858.02	9024.85	16779.1	11643.5	11684.7	11142.8	9723.89	10604.4	8464.59	0.46967	0.440335	0.647441	1.10246	0.140729	insig
MW0145422	Arg-Leu-Met	Amino acid and Its metabolites	Small Peptide	C17H34N6O4S1	2	0.8734	-	562.593	2103.97	1624.19	816.58	1857.17	1969.47	2803.57	2301.22	1575.93	1968.05	1187.73	956.218	0.605705	0.442213	0.649515	0.827777	-0.272687	insig
MW0159295	Valylserine	Amino acid and Its metabolites	Small Peptide	C8H16N2O4	2	0.7152	13588-94-8	8718.14	11813.2	8869.6	7148.16	9937.61	10659.7	8809.17	8714.11	9775.2	9059.39	9282.14	8139.56	0.474131	0.445254	0.652862	1.0626	0.0876031	insig
MW0141718	(2S,5R,8S)-2,10,10-trimethyl-3-oxotricyclo[6.3.0.01,5]undec-6-ene-6-carboxylic acid	Aldehyde,Ketones,Esters	Esters	C15H20O3	3	0.8642	-	49678.3	78577.9	61382.7	40576.3	55259.3	77576.6	93100.6	74331.8	62137.2	73953.5	51037	51583.9	0.606521	0.445868	0.652862	0.893897	-0.161819	insig
MW0123749	NSC250429	Aldehyde,Ketones,Esters	Ketones	C20H28O6	2	0.9263	-	139939	158714	139753	109484	141448	129286	124635	113002	134762	132328	107022	159057	0.610312	0.445903	0.652862	1.06204	0.0868334	insig
MW0009581	Pseudoephedrine	Benzene and substituted derivatives	Benzene and substituted derivatives	C10H15NO	2	0.7563	90-82-4	22517.3	13734.4	16928.4	23640.7	21300.5	41887.3	30848.7	31701.1	28356.5	14142.9	30785.6	26960.5	0.587341	0.450152	0.658389	0.860028	-0.217545	insig
MW0052762	Ethynodiol diacetate	Aldehyde,Ketones,Esters	Esters	C24H32O4	2	0.7249	297-76-7	2199.78	4663.51	6711.3	3706.41	5773.5	2296.1	1911.5	2440.39	1834.8	6942.82	2474.58	4514.61	0.584736	0.451063	0.659027	1.26005	0.333483	insig
MW0000030	Tetrahydroharman-3-carboxylic acid	Alkaloids	Alkaloids	C13H14N2O2	2	0.7714	124863-39-4	19846.3	18577.1	14922.8	9447.64	10124.9	23692.4	24362.4	14001.1	15361.2	11329	24530	22522.8	0.469236	0.452459	0.660172	0.861781	-0.214607	insig
MW0107902	L-Leucyl-L-alanine	Amino acid and Its metabolites	Small Peptide	C9H18N2O3	2	0.7192	7298-84-2	15816.2	10180.8	10035.8	13063.3	11569.9	14485.4	10799.6	13703.6	7805.16	10663.2	11978.8	13943.8	0.478102	0.452798	0.660172	1.09082	0.125417	insig
MEDN0137	1-Methyladenine	Nucleotide and Its metabolites	Nucleotide and Its metabolites	C6H7N5	3	0.7313	5142-22-3 | 4121-42-0	327.536	741.657	692.381	252.715	360.227	346.577	564.101	272.054	592.233	800.827	533.669	471.278	0.587846	0.455719	0.663695	0.84136	-0.249206	insig
MW0109526	Ramiprilat	Amino acid and Its metabolites	Amino acid derivatives	C21H28N2O5	2	0.8104	-	197575	231296	192690	186401	203961	233882	188842	206020	202262	182917	213530	207831	0.59515	0.456567	0.663695	1.03696	0.0523615	insig
MW0016101	beta-Citraurin	Others	Carotenoids	C30H40O2	3	0.7857	650-69-1	49870.5	53260.6	51538	35336.1	44162.4	44198.5	43600.7	61022.9	37313.5	39485.8	37308.6	38119.8	0.550009	0.456752	0.663695	1.08376	0.11605	insig
MW0140527	(E)-2-methylgeranyl diphosphate	Organic acid and Its derivatives	Phosphoric acids	C11H22O7P2	3	0.8825	-	5786.35	9719.34	11124.8	4688.68	7955.04	8606.49	11585.1	10250.8	7526.11	10093.5	7336.22	6934.3	0.652575	0.457127	0.663695	0.891201	-0.166177	insig
MW0114526	Glucaric acid	Carbohydrates and Its metabolites	Sugar acids	C6H10O8	3	0.9184	87-73-0	20980.9	32617.3	24260.2	19429.3	32037.6	27770.6	24580.2	25869.4	21950.7	20925.9	26996.6	25450.4	0.471675	0.462001	0.670071	1.07767	0.107921	insig
MW0102919	Triamcinolone acetonide	Hormones and hormone related compounds	Hormones and hormone related compounds	C24H31FO6	2	0.7158	76-25-5	4240.54	4132.04	4121.86	2964.64	4158.2	4265.28	2949.61	3251.33	3434.7	4033.24	5381.29	2825.15	0.577547	0.463395	0.671338	1.09176	0.126654	insig
MW0103452	ADP-D-ribose	Nucleotide and Its metabolites	Nucleotide and Its metabolites	C15H23N5O14P2	2	0.705	-	26307.9	33309	26878.3	24859.3	30110	29951.4	28660.7	26824.2	26326.6	27045.7	29302.5	27050.4	0.517552	0.463842	0.671338	1.03756	0.0531979	insig
MW0006000	alpha-Hydroxymetoprolol	Benzene and substituted derivatives	Phenolics	C15H25NO4	2	0.8712	-	8367.23	19438.1	34870	11011.6	93416	8273.35	71173.1	47202.6	25785.6	32164.5	27910.3	39380.1	1.05593	0.47011	0.6797	0.719888	-0.474156	insig
MW0111271	4-(2-Pyridylazo)-N,N-dimethylaniline	Heterocyclic compounds	Pyridine and pyridine derivatives	C13H14N4	2	0.8994	13103-75-8	66090.2	87001.4	71779.8	60740.7	75340.6	83748	76579.3	74060.5	67913.3	67715.5	70302.8	68614	0.46044	0.474969	0.680902	1.0459	0.0647429	insig
MW0157253	3-Ethenylcyclohexa-3,5-diene-1,2-diol	Alcohol and amines	Alcohols	C8H10O2	3	0.8156	-	1453.12	2318.05	1028.74	795.456	625.987	1658.97	1621.71	1144.22	1088.87	977.386	2557.56	2115.95	0.48359	0.475701	0.680902	0.829011	-0.270536	insig
MW0010257	(8E,15E)-1,8,15-Heptadecatriene-11,13-diyne	Others	Hydrocarbon derivatives	C17H22	3	0.8332	28834-02-8	59030.9	85738.6	62940.9	72608.8	45742.1	72876.1	69927.9	59562.8	61041.3	58614.9	60239.6	63516.2	0.482228	0.476814	0.680902	1.06982	0.0973627	insig
MW0010102	2-Cyclohexyl-2-hydroxy-2-phenylacetic acid	Benzene and substituted derivatives	Benzene and substituted derivatives	C14H18O3	2	0.7061	4335-77-7 | 50896-04-3	3913.88	4393.06	3642.75	3665.51	3233.7	4521.43	4925.74	3913.76	3647.13	3244.63	4147.7	5052.57	0.356961	0.478042	0.680902	0.937381	-0.0932928	insig
MW0131472	3-O-Methylquercetin	Flavonoids	Flavonoid	C16H12O7	3	0.8955	1486-70-0	140894	172234	157253	143270	153008	179487	161026	157434	153141	138365	145338	158772	0.551657	0.47922	0.680902	1.03508	0.0497485	insig
MW0139654	Sappanone A dimethyl ether	Aldehyde,Ketones,Esters	Ketones	C18H16O5	2	0.7065	-	7614.24	10081	10445.7	5618.84	8437.07	19201.8	20153.8	5847.58	9719.05	12819.7	15155.4	10019.8	0.541573	0.480562	0.680902	0.832915	-0.263759	insig
MW0110123	N2-Tryptophyllysine	Amino acid and Its metabolites	Small Peptide	C17H24N4O3	2	0.7692	51790-14-8	24683.2	32738.5	30523.1	24193.4	24511.8	31878.6	27142.4	32990.5	26771.4	20190.1	23637.4	27294.2	0.593444	0.482236	0.680902	1.06646	0.092832	insig
MW0161394	3-Hydroxy-alpha-ionone	Aldehyde,Ketones,Esters	Ketones	C13H20O2	3	0.9705	-	8975.2	12092.2	6513.28	6007.76	8738.3	12538.4	7626.86	8221.12	9420.82	7375.71	8106.14	9043.21	0.396576	0.482706	0.680902	1.10185	0.139922	insig
MW0115371	Tolmetin	Heterocyclic compounds	Heterocyclic compounds	C15H15NO3	2	0.8685	26171-23-3	21480.9	23052.7	16330.1	12361.3	14168.5	30833	31776.7	17148.3	18445.2	13838.1	30506.1	24516.2	0.439543	0.482711	0.680902	0.867841	-0.204497	insig
MW0009999	Tropicamide	Benzene and substituted derivatives	Benzene and substituted derivatives	C17H20N2O2	2	0.8251	1508-75-4	8476.97	9425.82	6206.77	4990.07	5296.01	12931.5	14129.8	6467.36	7962.71	4759.41	12463.6	9899.2	0.382141	0.484184	0.680902	0.849951	-0.234549	insig
MW0115417	trichostatin A	Heterocyclic compounds	Heterocyclic compounds	C17H22N2O3	2	0.7541	58880-19-6	5657.88	6143.33	3878.73	3604.6	2643.05	6973.85	8869.79	4719.24	5266.02	1672.71	9281.71	4986.16	0.135784	0.484339	0.680902	0.830606	-0.267764	insig
MW0055336	Octyl-Beta-D-Glucopyranoside	Carbohydrates and Its metabolites	Sugars	C14H28O6	2	0.7893	29836-26-8 | 144388-20-5 | 78168-20-4	19634	19380.7	14060.5	14005.3	12549.9	19476.4	18191.9	14803.8	12056.5	12244	16841	17419.1	0.525786	0.484347	0.680902	1.08247	0.114326	insig
MW0127058	6-Hexyltetrahydro-2H-pyran-2-one	Aldehyde,Ketones,Esters	Ketones	C11H20O2	2	0.7252	710-04-3	174538	259632	52627.3	149861	192473	188261	184903	49459.7	159198	178244	165028	179074	0.258303	0.484848	0.680902	1.1108	0.151604	insig
MW0061670	Phytonadiol	Terpenoids	Ditepenoids	C31H48O2	3	0.7286	572-96-3	400.074	488.853	2758.85	363.045	3511.73	1903.52	6804.89	3135.84	781.007	502.062	1868.93	1046.27	0.538618	0.484848	0.680902	0.666672	-0.58495	insig
MW0146866	Brevianamide F	Alcohol and amines	Amines	C16H17N3O2	3	0.7536	38136-70-8	58506.7	71166.6	57513.3	64364.4	361520	83562.2	78615.3	60512.5	58682.7	51480.7	70362.2	60226.6	0.740158	0.484848	0.680902	1.83382	0.874855	insig
ZINC1532766	D-Methionine	Amino acid and Its metabolites	Amino acids	C5H11NO2S	3	0.8662	348-67-4	12643.8	21705.9	15588.5	13727.6	13671.2	15947.9	14946.5	17215.5	14446.6	13658.9	4236.38	13499.9	0.730977	0.484848	0.680902	1.1959	0.258099	insig
MW0057056	PC(18:2(9Z,12Z)/18:3(6Z,9Z,12Z))	GP	PC	C44H78NO8P	3	0.971	203393-41-3	2329.34	10997.2	10993	8077.62	6755.91	2671.58	3355.39	3672.33	12161.1	3994.16	2137.28	2361.49	0.826412	0.484848	0.680902	1.51091	0.59542	insig
MW0054956	Mevalonic acid	FA	Others	C6H12O4	2	0.7088	17817-88-8	56643.7	1178.99	4844.23	846.294	1451.1	7221.75	8672.13	7957.39	4834.23	4376.55	5939.58	4201.74	0.520291	0.484848	0.680902	2.00619	1.00446	insig
MW0149728	Gln-Ile-Tyr-Glu	Amino acid and Its metabolites	Small Peptide	C25H37N5O9	2	0.8574	-	686.779	1744.05	2110.67	664.137	2822.54	656.737	404.217	750.444	684.115	1640.87	669.325	787.075	0.878359	0.484848	0.680902	1.75949	0.815156	insig
MW0052325	Dibutyl adipate	Aldehyde,Ketones,Esters	Esters	C14H26O4	2	0.855	-	20673.8	35416.3	24956.8	20288.4	21001.8	22386.8	22281.5	22515.7	20590.3	20203.9	21698.4	20821.1	0.850969	0.484848	0.680902	1.12968	0.175911	insig
MW0107655	DL-Arginine	Amino acid and Its metabolites	Amino acids	C6H14N4O2	2	0.7937	-	11912.3	32063.6	10503.7	14400.3	15590.1	25365.7	16301.5	18022.6	17503.3	17207	15174.9	17414.9	0.0485665	0.484848	0.680902	1.0808	0.112105	insig
MW0153153	Lys-Thr-Ile-Thr-Leu	Amino acid and Its metabolites	Small Peptide	C26H50N6O8	2	0.9353	-	1170.92	4867.5	13304.1	2641.37	522.891	10118.7	11356.7	21549.7	3731.33	4512.04	3978.39	3911.01	0.7724	0.484848	0.680902	0.665294	-0.587935	insig
MW0153203	Lys-Val-Ile-Arg	Amino acid and Its metabolites	Small Peptide	C23H46N8O5	2	0.8553	-	9003.35	12704.4	9178.93	8149.53	11605.4	12368.3	8547.16	8568.14	8564.68	9322.82	8268.68	13731.8	0.682144	0.484848	0.680902	1.10537	0.144533	insig
MW0156981	Ser-Val-Lys-Arg	Amino acid and Its metabolites	Small Peptide	C20H40N8O6	2	0.8162	-	10491.2	22876.2	12100.4	6711.46	9465.99	12501.8	9939.22	9588.22	7750.56	19852.7	8532.61	9480.05	0.305254	0.484848	0.680902	1.13821	0.18677	insig
MW0125832	Nitrofurantoin	Heterocyclic compounds	Heterocyclic compounds	C8H6N4O5	2	0.7186	67-20-9 | 178170-37-1	4213.32	6755.47	18585.3	3416.65	6209.02	6639.2	5000.26	5169.36	5556.35	8102.44	4012.36	3525.72	0.567029	0.484848	0.680902	1.46076	0.54672	insig
MW0012560	16-Hydroxyhexadecanoic acid	FA	FFA	C16H32O3	1	0.9351	506-13-8	21326.1	58931.3	95486.8	23292.4	30471	22662.1	21888	26144.8	19545.8	25957.4	25971.4	24930.7	0.982672	0.484848	0.680902	1.74587	0.803944	insig
MEDL02168	(±)8(9)-DiHET	FA	FFA	C20H34O4	1	0.7892	192461-96-4	4798.04	6203.35	18312.6	4843.73	6068	4356.09	5646.18	5182.16	3599.84	4903.95	4764.08	5122.94	0.802686	0.484848	0.680902	1.52577	0.609541	insig
MW0012491	15-OxoEDE	FA	Oxidized lipids	C20H34O3	2	0.726	-	164317	245762	314781	175776	189176	203395	193095	182404	162150	188043	189550	201342	0.808229	0.484848	0.680902	1.15818	0.21186	insig
MW0062156	Pregn-5-ene-3,20-dione	Hormones and hormone related compounds	Hormones and hormone related compounds	C21H30O2	3	0.8229	1236-09-5	10620.8	14132.4	3811	3500.65	4483.56	11800.9	16205.6	9203.24	11321.4	3901.74	9035.04	9573.76	0.500253	0.485167	0.680902	0.816149	-0.293096	insig
MW0153005	Lys-Ile-Asp-Asn-Glu	Amino acid and Its metabolites	Small Peptide	C25H43N7O11	2	0.8107	-	9629.96	13539.8	13032.5	8911.58	11121.1	11306.4	10758.5	10382	9809.48	12382.8	10269.7	10345.3	0.393493	0.485978	0.68135	1.0562	0.0788799	insig
MW0007561	Mechlorethamine	Alcohol and amines	Amines	C5H11Cl2N	2	0.817	51-75-2	104854	127500	113685	94840.6	117247	133769	119231	105702	106759	104464	118219	109776	0.468252	0.48736	0.682599	1.04178	0.0590438	insig
MW0149820	Gln-Thr-Met	Amino acid and Its metabolites	Small Peptide	C14H26N4O6S1	2	0.7048	-	6146.7	6363.22	5628.28	1043.62	3067.84	7783.44	6394.08	5740.44	4133.35	5033.15	8449.64	5339.49	0.66216	0.490738	0.686638	0.855884	-0.224513	insig
MW0009272	Ormetoprim	Benzene and substituted derivatives	Benzene and substituted derivatives	C14H18N4O2	2	0.7259	6981-18-6	12045.2	18947	21970.4	8396.18	13783.3	20082.5	25022.8	17823.6	12815.4	16957.3	20104.7	14444.4	0.595419	0.491885	0.687549	0.888552	-0.170471	insig
MW0137751	Coumestrol	Lignans and Coumarins	Coumarins	C15H8O5	2	0.9044	479-13-0	13171	20016.8	14840.1	9575.22	16595.7	16106.1	19374.1	17244.5	15661.2	18852.6	13369.4	13432.9	0.586883	0.492957	0.688355	0.922093	-0.117017	insig
MW0015866	(5Z,8Z,11Z,14Z)-N-(2-fluoroethyl)icosa-5,8,11,14-tetraenamide	FA	Others	C22H36FNO	2	0.7167	166100-37-4	5113.88	10255.7	4886.1	2434.99	4951.56	6985.81	5645.58	6376.9	5117.68	9364.66	6262.64	7112.74	0.694956	0.494695	0.690087	0.868301	-0.203733	insig
MW0154649	N-succinyl-LL-2,6-diaminopimelic acid	Organic acid and Its derivatives	Organic acid and Its derivatives	C11H18N2O7	3	0.9453	26605-36-7	42134.6	45322.6	40157	42245.9	67868.9	60179.6	52934.8	46339.1	40414.9	33748.1	50183.3	50678.4	0.47738	0.496169	0.691449	1.08607	0.119122	insig
MW0009341	4-(Butylamino)benzoic acid	Benzene and substituted derivatives	Benzene and substituted derivatives	C11H15NO2	2	0.7218	-	43618.2	81947.9	51545.2	19627.3	44898.3	62422.9	53587.5	57245.1	44266.6	68689.3	64868.8	54146	0.661987	0.499191	0.694638	0.886981	-0.173025	insig
MW0133680	4'-Hydroxyflavanone	Aldehyde,Ketones,Esters	Ketones	C15H12O3	2	0.8518	-	16601.7	23068.5	22782.4	33978.1	23965.3	19805.3	19487	18655.6	15974.5	8034.31	25618.3	34198.5	0.773097	0.500043	0.694638	1.14949	0.200995	insig
MEDP1809	Triacetin	Aldehyde,Ketones,Esters	Esters	C9H14O6	1	0.8073	102-76-1	5573.1	10507.4	6893.64	4383.44	7555.44	5886.55	5894.95	6170.41	7588.46	7395.74	4826.86	4732.62	0.408174	0.500386	0.694638	1.11447	0.156353	insig
MW0108725	N-cis-Hexadec-9Z-enoyl-L-homoserine lactone	Aldehyde,Ketones,Esters	Esters	C20H35NO3	2	0.7222	479050-94-7	1936.79	5209.35	2275.94	2103.05	2783.63	3497.22	3959.6	2776.3	736.983	2645.91	2072.45	2826.88	0.503761	0.50046	0.694638	1.18563	0.245657	insig
MW0053757	Glycolithocholic acid	Bile acids	Bile acids	C26H43NO4	2	0.7164	474-74-8	13856.9	20057.2	15502.4	15732.2	14621.4	17964.2	17636.8	15587.8	17145.3	15478.2	18367.7	17972.8	0.401653	0.502571	0.696686	0.956412	-0.0642965	insig
MW0104379	2,2,4-Trimethyl-1,3-pentanediol diisobutyrate	Organic acid and Its derivatives	Organic acid and Its derivatives	C16H30O4	2	0.934	-	313510	473082	338535	288744	372053	400331	408592	331381	334251	315958	335236	334556	0.482406	0.502939	0.696686	1.0613	0.0858367	insig
MW0063633	Spironolactone	Others	Others	C24H32O4S	2	0.8513	-	169414	124726	106222	81989.8	103860	98786.3	81558.8	167617	147186	138751	149840	81378.1	0.466664	0.503841	0.697156	0.893866	-0.161869	insig
MW0145508	Arg-Thr-Ala	Amino acid and Its metabolites	Small Peptide	C13H26N6O5	2	0.9282	-	14758.3	14711.3	7831.31	5774.19	9347.8	18096.8	14180.1	14407.1	9712.58	16641.9	17273.8	8480.4	0.640073	0.504283	0.697156	0.873894	-0.19447	insig
MW0011639	(S)-Abscisic acid	Organic acid and Its derivatives	Organic acid and Its derivatives	C15H20O4	3	0.8982	21293-29-8	9593.8	11787.9	12266.6	9664.31	10608.8	10724	11220.9	9526	12089.3	9152.52	10394.8	9607.27	0.591742	0.506303	0.699252	1.04282	0.0604914	insig
MW0134100	5,7-Dihydroxy-2-(4-hydroxyphenyl)-8-(3,4,5-trihydroxyoxan-2-yl)chromen-4-one	Aldehyde,Ketones,Esters	Ketones	C20H18O9	3	0.8028	-	146066	222272	178400	148671	189959	206369	188463	163146	182654	151710	171658	177822	0.489129	0.507966	0.700852	1.05436	0.0763643	insig
MW0109026	Oxiglutatione	Amino acid and Its metabolites	Small Peptide	C20H32N6O12S2	2	0.7185	27025-41-8	984.594	14441.2	24838.9	13424	16637.3	8423.49	1510.52	1546.05	30019.2	14157.3	2405.22	6026.6	0.665841	0.510302	0.703376	1.4147	0.5005	insig
MW0145509	Arg-Thr-Ala-Arg	Amino acid and Its metabolites	Small Peptide	C19H38N10O6	2	0.8221	-	7130.28	12297.5	19178.2	5293.12	6636.98	12676.7	16498.4	13203	10265.6	12422.4	11241.4	9269.13	0.726973	0.512316	0.705451	0.867117	-0.205701	insig
MW0141201	1-[2-Hydroxy-3-(4-phenoxyphenoxy)propyl]-3-(2-methylpropanoyl)-1H-indole-5-carboxylic acid	Benzene and substituted derivatives	Benzene and substituted derivatives	C28H27NO6	2	0.7153	-	18745.2	28217.2	21967.1	16637.1	22783.6	19856.5	21602.6	19816.3	21640.8	19785	20410.2	17945.4	0.433477	0.516189	0.7088	1.05781	0.0810762	insig
MW0159127	Val-Phe-Phe-Asn-Gly	Amino acid and Its metabolites	Small Peptide	C29H38N6O7	2	0.8709	-	1133.1	810.613	844.841	297.251	880.989	900.499	1043.05	821.088	741.278	1328.29	1095.81	501.632	0.566782	0.516291	0.7088	0.879977	-0.184462	insig
MW0145372	Arg-His-Gln-Arg	Amino acid and Its metabolites	Small Peptide	C23H41N13O6	2	0.8192	-	153.987	473.678	166.892	307.363	202.312	275.93	342.175	97.737	614.634	159.438	301.089	430.667	0.0746195	0.516536	0.7088	0.812114	-0.300246	insig
MW0147927	cyclo(dehydrophenylalanyl-L-leucyl)	Amino acid and Its metabolites	Small Peptide	C15H18N2O2	3	0.7509	-	50817.5	51344.9	26903.4	24814.7	33827.4	48453.9	55777.5	27569.1	46974.7	27054.6	48486.6	61350.3	0.298656	0.516791	0.7088	0.883797	-0.178213	insig
MW0006491	Carbetapentane	Benzene and substituted derivatives	Benzene and substituted derivatives	C20H31NO3	2	0.717	-	19872.9	19581.4	21103.1	17973.8	20645.4	27825.4	22408.7	20066.9	18754	15457.5	22360.2	20881.3	0.49657	0.519023	0.711159	1.05898	0.0826765	insig
MW0142684	3,4-Dihydroxy-9,10-secoandrosta-1,3,5(10)-triene-9,17-dione	Benzene and substituted derivatives	Phenolics	C19H24O4	3	0.8298	2168-61-8	2255.54	5029	1242.93	2405.07	1529.95	1678.26	2050.49	3383.11	1546.48	689.487	1255.91	2491.92	0.621425	0.523118	0.716063	1.23853	0.308625	insig
MW0145363	Arg-Gly-Leu	Amino acid and Its metabolites	Small Peptide	C14H28N6O4	2	0.7873	-	8205.34	7091	3166.29	1925.52	2212.39	7768.2	7233.29	6697.83	3118.26	3984.07	10593.6	5106.03	0.579398	0.528227	0.72208	0.82674	-0.274495	insig
MW0138820	Luteoforol	Flavonoids	Anthocyanidins	C15H14O6	3	0.8923	24897-98-1	1454.43	2020.62	1169.39	1346.88	3178.92	1450.11	1473.56	1792.31	684.015	2281.37	1056.14	1823.91	0.393178	0.528554	0.72208	1.16562	0.221101	insig
MW0106120	Carisoprodol	Aldehyde,Ketones,Esters	Esters	C12H24N2O4	2	0.8594	78-44-4	140262	112718	135324	119716	144066	166414	161184	148574	136576	133911	134405	138542	0.597298	0.531752	0.725664	0.95934	-0.0598859	insig
MW0120692	4-Pyridoxic acid	Benzene and substituted derivatives	Benzene and substituted derivatives	C8H9NO4	3	0.8484	82-82-6	13038.5	15795.9	13500.4	13409.3	12370.6	16227.4	13025.3	12826.3	14017.4	12523.6	14468.3	14612.6	0.545676	0.532223	0.725664	1.03521	0.0499225	insig
MW0162175	(2S)-2-azaniumyl-3-[4-(3-methylbut-2-en-1-yl)-1H-indol-3-yl]propanoate	Others	Others	C16H20N2O2	3	0.7613	-	101912	109558	78120.2	63780.9	72724.9	132570	136891	86923.6	97812.7	68435.1	117679	106587	0.39523	0.535179	0.728978	0.909392	-0.137026	insig
MW0112852	3-Ketosphingosine	Alcohol and amines	Alcohols	C18H35NO2	3	0.9836	-	18774.7	78206.2	27774	18856.1	43082.1	29121.9	68117.7	37347.7	22717	39782.5	45359.6	44695.5	0.634584	0.5369	0.730605	0.836428	-0.257687	insig
MW0137608	Casticin	Flavonoids	Flavonoid	C19H18O8	2	0.7604	479-91-4	5447.44	10724.6	6119.1	2935.3	4046.03	3183.48	7363.31	7756.23	5846.5	8021.05	4691.97	4004.73	0.665221	0.537835	0.731161	0.86127	-0.215463	insig
MW0138171	Alvocidib	Heterocyclic compounds	Heterocyclic compounds	C21H20ClNO5	2	0.778	146426-40-6 | 131740-09-5	3252.31	3440.46	3250.65	3030.09	4343.49	3706.68	2138.54	3796.35	2969.06	3010.38	2895.09	4675.85	0.571105	0.541297	0.735147	1.07895	0.109632	insig
MW0001720	2-(((2-Ethylhexyl)oxy)carbonyl)benzoic acid	Benzene and substituted derivatives	Benzene and substituted derivatives	C16H22O4	2	0.8862	4376-20-9	7486.27	12275.4	7939.86	5911.47	7109.78	7687.66	5530.08	10868.9	6513.27	5322.99	6952.91	8569.58	0.569862	0.544762	0.739037	1.10633	0.14578	insig
MW0151445	Ile-His-Arg-Arg	Amino acid and Its metabolites	Small Peptide	C24H44N12O5	2	0.7909	-	19726	24933.9	18950.6	18627	19048.7	24039.6	21918.6	20775.6	20621.1	17695.4	19650.4	19814.4	0.484574	0.545226	0.739037	1.04026	0.0569435	insig
MW0139598	Rofecoxib	Heterocyclic compounds	Heterocyclic compounds	C17H14O4S	2	0.7116	162011-90-7	46639.4	50567.8	42951	47975.6	41851.2	65706.3	57795.9	50434.5	54356.5	45274.2	51731.7	50838.2	0.46946	0.545864	0.739179	0.952518	-0.070181	insig
MW0168837	Betaine	Others	Others	C5H11NO2	1	0.9188	-	24138.3	36826.4	29607.7	22888.2	11491.1	21273.8	24598.5	23314.8	23407.2	24696.5	15379.5	20775.5	0.257893	0.546906	0.739868	1.10633	0.145779	insig
MW0158723	Tyr-Phe4Cl-OH	Amino acid and Its metabolites	Small Peptide	C24H21ClN2O7	2	0.8363	-	1145.92	1292.83	143.16	210.166	2579.93	3680.7	2811.46	1682.36	460.652	289.302	805.19	436.728	0.096998	0.551409	0.745234	1.3958	0.481088	insig
MW0116980	Veliparib	Alcohol and amines	Amines	C13H16N4O	2	0.8403	912444-00-9	43227	38434.4	30240.5	17764.9	24433.6	54647.2	57400.7	29891.8	31742.9	23283.4	52544.5	42278.2	0.400449	0.555986	0.750689	0.880266	-0.183988	insig
MW0150836	His-Arg-Lys-Glu	Amino acid and Its metabolites	Small Peptide	C23H40N10O7	2	0.9347	-	5251.93	9544.87	10009.1	3801.84	6190.11	7502.46	7390.8	7333.79	6331.78	5569.83	6164.86	5699.12	0.222543	0.557187	0.751579	1.09899	0.136178	insig
MW0169476	Metoclopramide	Benzene and substituted derivatives	Phenolics	C14H22ClN3O2	2	0.7122	364-62-5	9200.25	21368.5	16308.2	7666.57	24458.2	10057.5	28551.4	22144.8	9645.21	12562.5	14725.3	15964.2	0.501771	0.559457	0.753675	0.8597	-0.218095	insig
MW0007840	Monoethyl phthalate	Benzene and substituted derivatives	Benzene and substituted derivatives	C10H10O4	2	0.7084	2306-33-4	3290.28	5284.48	4282.97	1914.28	3178.68	5360.04	6090.51	4411.14	3495.2	4786.72	3807.69	3236.03	0.559195	0.559826	0.753675	0.902562	-0.147902	insig
MEDP0797	1-Hydroxyanthraquinone	Others	Others	C14H8O3	2	0.7692	-	37814.5	34058.3	26590.3	35936	29396.3	62132.6	47708.1	43024.1	38538.4	33559.4	44467.2	38768.4	0.603941	0.560724	0.754152	0.918161	-0.123181	insig
MEDP1339	LPC(18:1/0:0)	GP	LPC	C26H53NO7P	1	0.9455	3542-29-8	225306	240448	335937	128592	271480	135425	127351	203211	154924	346987	146783	194581	0.318812	0.567654	0.762733	1.13916	0.187972	insig
MW0145119	Anhalonidine	Heterocyclic compounds	Heterocyclic compounds	C12H17NO3	3	0.9608	529-58-8	4575.8	6335.19	5437.17	3877.2	3976.02	7545.01	4891.95	4561.08	4359.46	5851.42	4888.16	4979.65	0.256982	0.568379	0.762968	1.07499	0.104327	insig
MW0001051	1-(2-(3-(4-Methoxyphenyl)propoxy)-4-methoxyphenylethyl)-1H-imidazole hydrochloride	Benzene and substituted derivatives	Benzene and substituted derivatives	C22H27ClN2O3	2	0.7126	130495-35-1	1470.93	1684.98	1846.68	969.218	1919.94	2468.63	2446.36	2030.86	1887.75	1436.21	886.665	2936.04	0.265761	0.57046	0.765023	0.891301	-0.166015	insig
MW0111297	Tetrabutylammonium	Others	Others	C16H36N+	2	0.7858	10549-76-5	6382	8506.66	7054.97	6293.73	7265.73	8231.77	8189.46	7210.63	7828.73	6220.53	8779.82	7324.16	0.293957	0.574064	0.769113	0.96008	-0.0587732	insig
MEDN0283	2-Hydroxybutyric acid	Organic acid and Its derivatives	Organic acid and Its derivatives	C4H8O3	1	0.7523	600-15-7 | 565-70-8	3143.16	7905.35	8729.38	1313.58	3658.71	7781.75	7711.31	6672.81	3310.03	3030.03	3751.16	2795.96	0.120257	0.578443	0.76947	1.1929	0.254473	insig
MW0155229	Phe-Ile-His-Arg	Amino acid and Its metabolites	Small Peptide	C27H41N9O5	2	0.7734	-	178.184	325.281	544.227	95.834	920.237	427.518	395.807	401.99	532.107	170.904	229.329	311.923	0.0556645	0.583402	0.76947	1.21998	0.286863	insig
MW0111083	Memantine	Alcohol and amines	Amines	C12H21N	2	0.7907	19982-08-2	17428.8	43734.6	35388.3	14518	52570	21280	64709.3	46479.8	15649.6	26805.4	29857.1	33354.4	0.439406	0.585337	0.76947	0.852732	-0.229835	insig
MW0052939	Forskolin	Heterocyclic compounds	Heterocyclic compounds	C22H34O7	2	0.7966	66575-29-9 | 66428-89-5	5827.11	6634.78	2492.42	5097.03	4697.56	4910.65	4380.86	4230.84	6976.05	2767.59	5419.05	2991.07	0.491804	0.586209	0.76947	1.10813	0.148125	insig
MW0126509	Granisetron	Heterocyclic compounds	Heterocyclic compounds	C18H24N4O	2	0.9073	109889-09-0 | 124998-65-8	17267.1	16939.2	10188.2	7928.67	9014.2	25633.5	24417.9	12115.4	18397.6	8934.2	18665.8	16366.7	0.406139	0.587265	0.76947	0.879402	-0.185405	insig
MW0137884	Dehydrocarpaine I	Heterocyclic compounds	Heterocyclic compounds	C28H48N2O4	3	0.8304	72362-02-8	314.514	583.042	824.088	342.024	741.6	374.696	1607.2	799.019	310.321	376.596	235.18	163.123	0.215183	0.588745	0.76947	0.910788	-0.134813	insig
MW0006726	Deoxyrubroskyrin	Alcohol and amines	Alcohols	C30H22O11	3	0.7815	52680-04-3	39481.9	3929.18	38965.3	28483.7	48567.4	54444.9	5712.63	5304.59	2646.55	2438.58	184504	99168.9	0.655565	0.588745	0.76947	0.713443	-0.487129	insig
MW0168806	Baicalein	Aldehyde,Ketones,Esters	Ketones	C15H10O5	3	0.8837	491-67-8	7371.44	14815.3	8960.62	7790.94	9183.48	8953.63	9677.2	9851.87	7176.8	8443.83	7086.01	8919.16	0.569714	0.588745	0.76947	1.11574	0.157997	insig
MW0147424	Chlorophyll	Tryptamines,Cholines,Pigments	Pigments	C55H72MgN4O5	3	0.7093	479-61-8	141.979	509.943	210.159	130.375	555.192	464.056	498.57	517.733	233.297	436.033	508.529	394.201	0.875139	0.588745	0.76947	0.777211	-0.363622	insig
MW0017085	Cholesterol sulfate	Hormones and hormone related compounds	Hormones and hormone related compounds	C27H46O4S	3	0.9229	1256-86-6	4692.66	2236.62	5398.43	3477.07	1284.56	1631.69	1765.06	2280.07	2420.39	1969.36	2103.18	1772.22	0.797128	0.588745	0.76947	1.52076	0.604796	insig
MEDL02021	Sarcosine	Amino acid and Its metabolites	Amino acids	C3H7NO2	1	0.7197	107-97-1	134818	229641	141208	162713	232783	167981	147607	140370	184052	143133	153899	164534	0.840843	0.588745	0.76947	1.14519	0.195587	insig
MW0110038	TRIPHENYL PHOSPHATE	Aldehyde,Ketones,Esters	Esters	C18H15O4P	1	0.9097	-	26087.4	39272.5	28454.3	23906	27051.4	30131.7	27286.3	30515.7	25765	25547.7	25357.3	27329.8	0.659595	0.588745	0.76947	1.08097	0.112329	insig
MW0103327	2-Aminoadenosine	Nucleotide and Its metabolites	Nucleotide and Its metabolites	C10H14N6O4	2	0.7299	-	27536.8	34709	26526.3	24332.2	27831.6	47213.4	26985.6	35564.8	25816.3	38933.1	25258.6	24233.4	0.181207	0.588745	0.76947	1.06424	0.0898271	insig
MW0108006	Lys-Ile-Arg	Amino acid and Its metabolites	Small Peptide	C18H37N7O4	2	0.7164	-	29040.6	34254	29435	28992	28576.4	36911.9	33767.8	28932.1	30762.1	29525.1	28716	28336.7	0.508711	0.588745	0.76947	1.03983	0.0563421	insig
MW0011108	(Z)-Farnesol	Alcohol and amines	Alcohols	C15H26O	3	0.8647	-	119076	197660	148087	114100	120750	138789	122575	150491	108891	101578	121777	127460	0.888241	0.588745	0.76947	1.14423	0.194381	insig
MW0147962	Cymathere lactone	Amino acid and Its metabolites	Small Peptide	C18H26O3	2	0.8718	-	34871	48503.8	30148.3	27531.4	77677.4	31235.7	35566.2	48161.8	26816.1	30446.3	26346.2	38228.8	0.517746	0.588745	0.76947	1.216	0.282144	insig
MW0145959	Asn-Val-Phe-Lys	Amino acid and Its metabolites	Small Peptide	C24H38N6O6	2	0.8165	-	7305.99	6340.36	6137.95	6712.44	5820.4	4853.46	8929.34	16840	4309.98	6667.18	3579.51	10700.3	0.567595	0.588745	0.76947	0.72846	-0.457079	insig
MEDN1159	FFA(15:1)	FA	FFA	C15H28O2	1	0.802	84743-29-3	7972.89	8022.56	13594.8	8331.31	7299.8	8429.4	7826.22	8877.72	7396.08	9124.69	11025	9387.51	0.114112	0.588745	0.76947	1.00025	0.000363713	insig
FDATN00053	Fludarabine phosphate	Others	Medicine	C10H13FN5O7P	2	0.9078	75607-67-9	1317.29	3101.89	1758.84	870.086	1685.39	1215.09	1438.86	1313.07	1035.89	1249.39	1575.46	1341.83	0.604614	0.588745	0.76947	1.25069	0.32272	insig
MW0159685	Glutathione	Amino acid and Its metabolites	Amino acid derivatives	C10H17N3O6S	3	0.7101	70-18-8	6445.57	3933.03	8748.75	3042.54	3601.36	3210.24	5112.27	1360.29	5990.38	14753.6	5465.01	6375.11	0.365156	0.588745	0.76947	0.742037	-0.430437	insig
MW0117239	1-Methylxanthine	Nucleotide and Its metabolites	Nucleotide and Its metabolites	C6H6N4O2	2	0.7256	6136-37-4	29708.3	270631	16896.8	59032	221424	64688.1	58063.5	71330.5	47089.9	32883.6	55147.4	33733.2	0.609766	0.588745	0.76947	2.22091	1.15115	insig
MW0015301	8-Amino-7-oxononanoic acid	Organic acid and Its derivatives	Organic acid and Its derivatives	C9H17NO3	2	0.8167	4707-58-8	14668.2	46428	18782.9	9166.98	18385.4	16212.8	17669.9	15392.2	13780.7	16707.4	18389.6	14616.1	0.427432	0.588745	0.76947	1.28055	0.356759	insig
MW0014128	3-Hydroxytetradecanoic acid	Organic acid and Its derivatives	Organic acid and Its derivatives	C14H28O3	2	0.9326	1961-72-4 | 3422-31-9	10805	17297.6	53212.1	10288.4	12325.5	12555.9	10881.3	11184.8	11319.2	11403.2	14573.3	10985.2	0.793057	0.588745	0.76947	1.65586	0.72758	insig
MEDL01893	9-Oxo-nonanoic acid	Organic acid and Its derivatives	Organic acid and Its derivatives	C9H16O3	1	0.7073	-	9903.38	14108.7	11329.2	8778.45	12450.2	9470.98	8687.44	14748.7	10647.7	8954.3	10024.7	9179.1	0.421673	0.588745	0.76947	1.06104	0.0854758	insig
MW0150781	Palmitic acid	FA	FFA	C16H32O2	3	0.8791	-	6109.51	15175.4	8188.72	5102.76	9252.54	5821.93	6239.05	7880.76	5282.36	10268.5	5954.16	4285.74	0.560423	0.588745	0.76947	1.24405	0.31505	insig
MW0158939	Val-Asp-Ile-Arg	Amino acid and Its metabolites	Small Peptide	C21H39N7O7	2	0.7145	-	4459.84	5181.82	5477.11	2683.58	7002.38	4416.88	5258.26	4278.1	14835.7	6493.4	5094.01	4605.6	0.741114	0.588745	0.76947	0.720363	-0.473204	insig
MW0154554	N-methylundec-10-enamide	FA	Others	C12H23NO	2	0.7187	-	5651.06	12925.9	10386.8	4565.48	16942.6	5918.7	18916.1	13461	5539.92	7904.17	9727.44	10079.6	0.491314	0.590724	0.769845	0.859241	-0.218865	insig
MW0107099	Gly-Val-Arg	Amino acid and Its metabolites	Small Peptide	C13H26N6O4	2	0.9267	-	38839.7	45440.2	33227.9	27063.4	25878	43679.2	37494.9	29574.6	36197.7	31222	35725	31795.2	0.321024	0.590978	0.769845	1.05999	0.0840532	insig
MW0144835	Alangicine	Benzene and substituted derivatives	Benzene and substituted derivatives	C28H36N2O5	3	0.7854	16531-04-7	7388.26	16591.1	38915.7	9737.97	11107.8	25510.3	29947	23684.8	18474.3	16979.8	20850.2	17009.5	0.733734	0.591635	0.769845	0.860614	-0.216562	insig
MW0010027	L-Valine	Amino acid and Its metabolites	Amino acids	C5H11NO2	2	0.7089	72-18-4	36398.9	42076.6	39054.1	29919.5	32610.1	44445.2	39794.3	35733	35596.8	33220.1	38205.4	33668.5	0.339251	0.592101	0.769845	1.03832	0.0542568	insig
MW0107957	L-Theanine	Amino acid and Its metabolites	Amino acids	C7H14N2O3	3	0.7397	3081-61-6	2572.61	3409.68	2182.1	4195.86	3022.82	3399.05	3484.5	4072.71	1457.35	2412.8	2238.68	3478.29	0.464805	0.592263	0.769845	1.09553	0.13163	insig
MW0014080	3-Hydroxy-beta-ionone	Aldehyde,Ketones,Esters	Ketones	C13H20O2	3	0.9344	-	12991.5	16885.7	10619.1	8120.66	9803.46	8311.55	9349.03	16264.1	7858.72	10216.9	6660.45	9998.34	0.414775	0.592359	0.769845	1.10579	0.145081	insig
MW0006390	Bisphenol AF	Benzene and substituted derivatives	Benzene and substituted derivatives	C15H10F6O2	2	0.7314	-	4557.74	6329.59	7646.57	3475.23	5335.97	6997.82	8417.9	7666.1	4453.55	6464.08	5288.37	5032.98	0.48144	0.595627	0.773367	0.920155	-0.120051	insig
MW0000398	Pilocarpine	Alkaloids	Alkaloids	C11H16N2O2	3	0.7039	54-71-7	21672.9	34504.8	27042.4	26935.8	31680.1	30599.8	28869.3	27439.8	27204.9	28057.4	25758.7	28896.1	0.320209	0.598102	0.775855	1.03736	0.0529117	insig
MW0143496	6-hydroxy-N-methylmyosmine	Heterocyclic compounds	Heterocyclic compounds	C10H12N2O	3	0.8447	68104-57-4	3979.98	3045.79	5143.06	3594.39	8126.37	4376.09	4015.42	3910.34	4267.09	2748.26	5503.56	5080.27	0.318486	0.598805	0.776043	1.10737	0.147143	insig
MW0145479	Arg-Pro-Gly	Amino acid and Its metabolites	Small Peptide	C13H24N6O4	2	0.7036	-	10823.8	15021.3	13540.4	9282.61	12317.6	13228.3	11808.6	15032.8	12881.5	8646.15	10221	11645.8	0.453625	0.600497	0.777509	1.05664	0.0794806	insig
MW0012772	Glyceryl arachidonate	GL	MG	C23H38O4	2	0.8769	35474-99-8	7395.86	16864.6	15529.2	12044.9	6764.68	8104.6	10566	13134.1	11361.7	20910.4	8408.65	10516.8	0.483294	0.601211	0.777709	0.890602	-0.167147	insig
MW0140662	(S)-4,5-dihydroxypentane-2,3-dione	Aldehyde,Ketones,Esters	Ketones	C5H8O4	3	0.8057	710324-30-4	46386.4	82633.1	73950	102495	83645.6	97618.3	79712.1	76961.3	125261	69042.9	77313.8	96147.7	0.284842	0.603137	0.779473	0.928095	-0.107656	insig
MW0155072	Phe-Ala-Asn-Lys	Amino acid and Its metabolites	Small Peptide	C22H34N6O6	2	0.8551	-	6484.6	7206.89	6001.6	5183.09	6486.04	7227.74	7675.39	6538.13	6561.03	6167.81	6831.21	6061.12	0.384655	0.61039	0.788113	0.968752	-0.0458003	insig
MW0139977	Yangonin	Aldehyde,Ketones,Esters	Ketones	C15H14O4	2	0.7195	500-62-9	2493.49	2814.56	2302	2409.39	3278.26	2168.8	2639.78	2290.93	2759.83	2235.59	2216.01	2710.42	0.413511	0.612239	0.789766	1.04134	0.0584346	insig
MW0007144	Ferimzone	Benzene and substituted derivatives	Benzene and substituted derivatives	C15H18N4	2	0.8742	89269-64-7	7458.39	11134.1	6022.05	11753.5	4292.06	18600.5	11142.3	7867.46	9872.47	5065.28	8472.62	9754.17	0.234708	0.61523	0.791886	1.13582	0.183731	insig
MW0143149	4-(3-Methylbut-2-enyl)-L-tryptophan	Heterocyclic compounds	Heterocyclic compounds	C16H20N2O2	3	0.9348	29702-35-0	4952.04	3138.26	1431.6	2017.41	1743.95	5233.24	4287.66	2595.09	3433.05	2321.35	3411.2	4919.64	0.521015	0.615417	0.791886	0.883085	-0.179376	insig
MEDP1126	D-(-)-alpha-Phenylglycine	Amino acid and Its metabolites	Amino acid derivatives	C8H9NO2	1	0.8626	875-74-1	28326.4	44097.1	35713.4	17860.7	57250.4	14870.4	23306.3	31970.9	31237.5	80962.4	27672.3	36779.5	0.501554	0.615594	0.791886	0.85422	-0.22732	insig
MW0110057	Trp-Gln	Amino acid and Its metabolites	Small Peptide	C16H20N4O4	2	0.7143	-	6047.9	3607.35	3516.15	3945.83	1940.63	10314.3	7156.96	4879.5	6698.82	3501.35	5805.28	5435.23	0.603699	0.616308	0.792071	0.877381	-0.188725	insig
MW0056729	Isomaltulose	Carbohydrates and Its metabolites	Sugars	C12H22O11	3	0.9538	58166-27-1 | 15132-06-6	9268.06	13078.3	10738.5	5818.86	10135	12629.6	15782.7	12686.8	9874.72	10672.3	8988.18	8463.09	0.426804	0.616962	0.792177	0.927794	-0.108124	insig
MEDP0535	TRIETHYL PHOSPHATE	Organic acid and Its derivatives	Phosphoric acids	C6H15O4P	1	0.884	-	4890.55	5171.33	3621.85	2784.06	4702.79	4339.88	5263.12	4314.7	3413.31	3271.61	2643.93	4894.87	0.384291	0.618542	0.793472	1.0718	0.100034	insig
MW0012541	16alpha-Hydroxydehydroepiandrosterone	Hormones and hormone related compounds	Hormones and hormone related compounds	C19H28O3	3	0.875	1232-73-1	8375.35	7226.98	7222.07	6221.05	5877.13	7813.47	7406.67	9209.62	8083.75	5776.18	7728.22	6444.11	0.288032	0.62262	0.797965	0.957165	-0.0631603	insig
MW0159732	poly-cis-Polyprenyl diphosphate longer by one C5 unit	Organic acid and Its derivatives	Organic acid and Its derivatives	C15H28O7P2	3	0.7204	-	11379	13164	10388.6	8776.66	10683.4	15652.8	11048.4	12727.5	11362.8	8331.12	12330.1	10682.6	0.358532	0.623575	0.798452	1.05358	0.0752997	insig
MW0112907	3-O-Feruloylquinic acid	Organic acid and Its derivatives	Organic acid and Its derivatives	C17H20O9	3	0.9075	62929-69-5	5602.92	4549.53	2210.44	2349.36	2924.4	6336.03	4630.2	3880.26	4351.38	3206.35	4491.94	5796.37	0.499012	0.629485	0.804851	0.909555	-0.136767	insig
MW0114341	Dodecanal dimethyl acetal	Aldehyde,Ketones,Esters	Aldehydes	C14H30O2	3	0.9188	14620-52-1	811378	920051	725997	583577	776418	678637	631964	603677	670537	748205	745528	903335	0.397334	0.630019	0.804851	1.04481	0.0632352	insig
MW0143167	4-(N-Maleimido)phenyltrimethylammonium iodide	Heterocyclic compounds	Heterocyclic compounds	C13H15IN2O2	3	0.7017	17804-54-5	10214	9664.19	5587.2	8438.06	8027.11	11565.7	10954.2	9504.31	9094.72	7687.01	9975.37	9118.35	0.387808	0.630312	0.804851	0.949627	-0.0745678	insig
MW0006514	Pyrocatechol	Benzene and substituted derivatives	Phenolics	C6H6O2	2	0.7189	120-80-9	8686.63	15704.2	18445.9	7920.85	12256.4	14656.2	17782.1	15857.1	10833.2	16126.7	12604.3	10640.9	0.497365	0.631989	0.806251	0.926361	-0.110353	insig
MW0010768	Cloprostenol	Hormones and hormone related compounds	Hormones and hormone related compounds	C22H29ClO6	2	0.7432	54276-21-0 | 40665-92-7 | 100786-10-5	4617.96	8059.31	3790.86	5304.71	6410.93	4797.94	7101.26	9317.39	4082.74	2805.38	5388.79	7730.89	0.0802681	0.634149	0.807664	0.905433	-0.143321	insig
MW0006844	Diisooctyl phthalate	Benzene and substituted derivatives	Benzene and substituted derivatives	C24H38O4	2	0.9091	-	362515	364869	269296	296984	280465	406465	355921	321448	353713	289381	321763	257686	0.319198	0.634261	0.807664	1.04247	0.0600014	insig
MW0153304	MAG(16:1)	GL	MG	C19H36O4	3	0.9627	-	3778.48	6897.03	4122.07	5776.65	5104.12	4570.83	5645.65	3427.42	4319.8	5130.9	4734.5	5309.55	0.382337	0.635247	0.807855	1.05886	0.0825051	insig
MW0110044	Tris(2-chloroethyl) phosphate	Aldehyde,Ketones,Esters	Esters	C6H12Cl3O4P	2	0.8283	-	19937.4	34791.4	22027.9	19366	27014	24045.7	24635.6	25587	25410.4	23932	15480.2	23861.9	0.32828	0.635575	0.807855	1.05957	0.0834846	insig
MW0123388	Clobazam	Heterocyclic compounds	Heterocyclic compounds	C16H13ClN2O2	2	0.716	22316-47-8	20258.4	26420.5	20607.5	18415.1	18434.5	26125	21262.4	20643.5	20505.9	18321.7	21889.1	22910.5	0.371746	0.636896	0.808794	1.03766	0.0533369	insig
MW0160670	2-Aminooctadec-4-ene-1,3-diol	Alcohol and amines	Alcohols	C18H37NO2	3	0.9363	10140-30-4	5220.24	4702.66	2435.45	1153.88	7962.72	2129.34	2414.24	4547.98	4040.31	8390.55	3784.91	4250.01	0.63392	0.638617	0.810239	0.860591	-0.216601	insig
MEDN0380	FFA(16:1)	FA	FFA	C16H30O2	1	0.9688	373-49-9	50939.9	66145.6	55072.7	82859.7	71130.5	42079.1	46330.9	49539.1	46501.3	106906	61328.5	93350	0.247906	0.639906	0.810615	0.911555	-0.133599	insig
MW0049187	Dehydroepiandrosterone sulfate	Aldehyde,Ketones,Esters	Esters	C19H28O5S	3	0.825	651-48-9	2388.66	3272.51	1567.57	842.52	1936.59	2386.76	1765.81	1736.67	2349.87	2377.31	1608.71	1478.9	0.0695162	0.640082	0.810615	1.09519	0.131186	insig
MW0011242	Vomifoliol 9-[xylosyl-(1->6)-glucoside]	Others	Hydrocarbon derivatives	C24H38O12	2	0.7076	126221-59-8	24464.8	84488.8	21803.2	99437.9	40519.7	90203.8	41230.7	31744.7	61393.3	111975	74507.2	94984.7	0.405662	0.641992	0.811873	0.867936	-0.204339	insig
MEDN1299	1-Aminocyclohexanoic acid	Organic acid and Its derivatives	Organic acid and Its derivatives	C7H13NO2	1	0.7129	2756-85-6	269250	327215	154160	321693	225627	277750	282153	262140	246233	233816	257330	212939	0.20451	0.642702	0.811873	1.05425	0.076219	insig
MEDN0739	4-Hydroxybenzyl alcohol	Benzene and substituted derivatives	Benzene and substituted derivatives	C7H8O2	3	0.7803	623-05-2	167734	130487	71460.5	45022.2	225084	66183.4	51490.7	92589.1	83764.2	103106	178742	100934	0.115565	0.64283	0.811873	1.15614	0.209319	insig
MW0144538	Ala-Gln-Glu-Val-His	Amino acid and Its metabolites	Small Peptide	C24H38N8O9	2	0.9003	-	6196.16	8425.18	5431.58	4943.69	7002.1	7536.3	6759.51	5965.32	5768.81	8168.75	5257.02	5701.26	0.222346	0.65252	0.823219	1.05089	0.0716052	insig
MW0064745	TG(12:0/12:0/12:0)	GL	TG	C39H74O6	3	0.9464	-	11042.5	13631.1	13818	8091.61	14400.5	14780.5	10416.8	9759.64	10401.7	12283.1	23294.8	16246.6	0.193627	0.653	0.823219	0.919438	-0.121175	insig
MW0156883	Ser-Phe-Val-Lys	Amino acid and Its metabolites	Small Peptide	C23H37N5O6	2	0.7346	-	9311.23	15528.4	7078.58	8683.69	11835.9	6040.76	11957	9966.22	10072	10003.3	9392.34	11133.1	0.46532	0.655213	0.825259	0.935298	-0.0965015	insig
MW0111340	Trimethylamine N-oxide	Alcohol and amines	Amines	C3H9NO	1	0.849	1184-78-7	3887.14	2646.62	3229.69	4803.86	2765.46	8754.34	2102.73	6624.62	3154.76	1142.07	6731.05	2661.42	0.539029	0.660159	0.830736	1.16374	0.218766	insig
MW0054355	Limonin	Heterocyclic compounds	Heterocyclic compounds	C26H30O8	2	0.8239	1180-71-8	5528.01	4029.32	5694.76	5534.9	3373.76	5548.2	5063.42	3686.91	4628.81	3770.01	4516.44	6481.56	0.381561	0.664142	0.833296	1.05549	0.0779092	insig
MW0052562	Epiandrosterone	Hormones and hormone related compounds	Hormones and hormone related compounds	C19H30O2	3	0.7999	481-29-8	43708.2	50113.6	42881.5	39376.9	45273.1	50732.1	47110	46635.6	40948.2	39089.3	44730.3	47419.8	0.35331	0.664323	0.833296	1.02313	0.0329963	insig
MW0142366	2-hydroxy-2H-pyran-4,6-dicarboxylic acid	Aldehyde,Ketones,Esters	Esters	C7H6O6	3	0.7024	-	8617.06	12012.1	9751.78	9933.89	6892.07	19863	14070.3	11594	13041.9	4312.45	16757.2	14146.8	0.0813162	0.664428	0.833296	0.907298	-0.140352	insig
MW0104991	3-Bromotyrosine	Amino acid and Its metabolites	Amino acid derivatives	C9H10BrNO3	2	0.7011	54788-30-6	18712.9	24868.7	19396.3	18506.1	20115.9	25626.2	23290.7	17461.6	20317	19627.4	20920	21526.9	0.347113	0.665411	0.833296	1.03315	0.0470532	insig
MW0143320	Tiformin	Alcohol and amines	Amines	C5H12N4O	3	0.7373	4210-97-3	37173.6	59499	52302.2	38834.3	35031.3	39912.9	44022	40285.4	33242.2	42288.1	40986.6	49740	0.304643	0.665421	0.833296	1.04865	0.0685282	insig
MW0151027	His-Met-Gly	Amino acid and Its metabolites	Small Peptide	C13H21N5O4S1	2	0.7126	-	883.721	2171.62	2182.85	780.884	2755.34	1288.24	2143	2245.87	1041.11	2109.05	1819.62	1705.29	0.543248	0.666291	0.833296	0.909501	-0.136853	insig
MW0150273	Glutathionylaminopropylcadaverine	Alcohol and amines	Polyamines	C18H36N6O5S	3	0.7967	-	107406	160146	128582	73456.6	116193	123545	119220	110086	101948	135876	107825	100373	0.128189	0.666779	0.833296	1.05035	0.0708678	insig
MW0137530	brefeldin A	Heterocyclic compounds	Heterocyclic compounds	C16H24O4	2	0.7244	20350-15-6 | 60132-23-2 | 11006-23-8	7588.55	7594.91	5397.99	3741.31	3644.5	10291.5	7461.18	5156.58	7281.53	3646.77	8898.66	9531.07	0.239402	0.666997	0.833296	0.911449	-0.133766	insig
MW0105437	Actinonin	Amino acid and Its metabolites	Amino acid derivatives	C19H35N3O5	2	0.884	13434-13-4	162175	220902	175921	146500	185921	181436	181458	185070	171836	162205	175478	168069	0.289064	0.667658	0.833372	1.02752	0.0391724	insig
MW0150193	Glu-Tyr-Ile-Glu	Amino acid and Its metabolites	Small Peptide	C25H36N4O10	2	0.9234	-	76378.5	145013	92566.6	47460.6	133135	44484.9	88380.1	52178.7	86746.7	139859	53983.8	59761.8	0.179577	0.669031	0.834335	1.12087	0.164622	insig
MW0013274	22-Angeloyltheasapogenol A	Aldehyde,Ketones,Esters	Esters	C35H56O7	3	0.8148	200492-44-0	10630.8	4286.23	9404.84	8512.63	14224.7	11850.6	5964.51	7060.17	1691.57	13126.1	16600.4	7677.19	0.380844	0.669751	0.834483	1.13027	0.176671	insig
MW0168794	Atrazine	Heterocyclic compounds	Heterocyclic compounds	C8H14ClN5	3	0.8178	1912-24-9	18820.4	22729.1	18310.6	17988	19563.6	22197.8	21063.1	20007.4	19713.3	17972.6	19313.6	19098	0.338147	0.671374	0.835096	1.02084	0.0297534	insig
MW0138483	Isokaempferide	Flavonoids	Flavonoid	C16H12O6	3	0.9817	-	1375.69	1846.35	1693.06	688.164	1178.52	1997	1539.72	1566.49	1385.4	1212.65	1228.48	1302.21	0.0492851	0.671446	0.835096	1.06604	0.0922598	insig
MW0013397	2-Arachidonoylglycerol	GL	MG	C23H38O4	2	0.9077	53847-30-6	104.005	151.211	143.492	38.685	192.706	69.881	146.022	130.411	129.982	106.25	40.806	72.278	0.115126	0.672809	0.836042	1.11863	0.16173	insig
MW0005988	Aloe emodin	Benzene and substituted derivatives	Benzene and substituted derivatives	C15H10O5	2	0.7686	481-72-1	1230.66	2380.67	2370.48	485.17	1764.74	1753.3	3673.78	2868.44	1854.1	1210.02	1108.97	707.337	0.224506	0.674743	0.837344	0.874143	-0.194059	insig
FDATN01185	Aristolochic acid	Benzene and substituted derivatives	Benzene and substituted derivatives	C17H11NO7	3	0.7478	313-67-7	7957.6	8337.69	6885.45	7403.8	8012.48	10802.3	10116.3	8268.5	8965.29	6895.14	9208.41	7817.07	0.281868	0.675064	0.837344	0.963499	-0.0536442	insig
MW0160686	3-Buten-2-one, 4-(4-hydroxy-2,2,6-trimethyl-7-oxabicyclo[4.1.0]hept-1-yl)-	Aldehyde,Ketones,Esters	Ketones	C13H20O3	3	0.8114	38274-01-0	515.307	1050.96	612.054	256.518	1135.1	479.264	1463.79	1109.7	257.989	569.151	734.478	498.205	0.270018	0.679474	0.842063	0.873933	-0.194406	insig
MW0016226	1,4-Androstadiene-3,17-dione	Hormones and hormone related compounds	Hormones and hormone related compounds	C19H24O2	3	0.8045	897-06-3	828.829	10545.5	7630.65	1709.52	3400.29	1850.53	3274.62	3110.08	5616.61	2629.47	2110.77	4935.98	0.116057	0.680186	0.842192	1.1978	0.260387	insig
MW0015145	7-[3-(Undeca-2,5-dien-1-yl)oxiran-2-yl]hept-5-enoic acid	FA	Others	C20H32O3	2	0.8928	-	18520.1	21965.3	22677.9	11461.6	19696.1	13142.5	22178	19238.6	14619	13805.5	14742.5	17097.8	0.20969	0.685139	0.844255	1.05686	0.0797901	insig
MW0105302	5-Aminopentanoic acid	Organic acid and Its derivatives	Organic acid and Its derivatives	C5H11NO2	2	0.7341	660-88-8	17483.3	20554.5	17153.8	18419.3	17572.7	22361.8	20589.8	20905.6	18918	13095.4	17659.6	18779	0.440786	0.68516	0.844255	1.03273	0.0464572	insig
MW0109196	L-Phenylalanine	Amino acid and Its metabolites	Amino acids	C9H11NO2	1	0.9647	63-91-2	16113.7	26196.1	21124	10555.1	32743.1	8800.85	12680.1	17730.5	18038.1	45880.7	15480	21042.9	0.402025	0.690364	0.844255	0.882926	-0.179636	insig
MW0141191	1,8-Diazacyclotetradecane-2,9-dione	Aldehyde,Ketones,Esters	Ketones	C12H22N2O2	3	0.8835	56403-09-9	107909	137327	49597.9	106108	111037	131673	114040	105031	82776.5	93650.9	105172	109671	0.0783438	0.690505	0.844255	1.05458	0.0766651	insig
FDATN01519	D-phenylalanine	Amino acid and Its metabolites	Amino acids	C9H11NO2	1	0.9673	673-06-3	10055.4	13491.8	9873.93	6107.45	14308.5	5904.66	6974.09	8225.51	10697.7	21024.7	7396.14	11675.9	0.299392	0.695461	0.844255	0.90526	-0.143596	insig
MW0015609	Albendazole	Benzene and substituted derivatives	Benzene and substituted derivatives	C12H15N3O2S	2	0.72	54965-21-8	34379.7	38039.1	30619	29002.6	25866.4	40607	34460.7	36346.3	34151	30704.2	35938.9	32802.7	0.319765	0.696571	0.844255	0.971185	-0.0421817	insig
MW0110042	Tris(2-butoxyethyl) phosphate	Aldehyde,Ketones,Esters	Esters	C18H39O7P	2	0.9378	-	191429	223211	182490	123360	148976	158856	180408	165452	158522	167301	166571	154537	0.160209	0.697504	0.844255	1.03579	0.0507288	insig
MW0154667	O-2545(hydrochloride)	Benzene and substituted derivatives	Benzene and substituted derivatives	C26H37ClN2O2	2	0.7428	874745-43-4	1036.96	935.605	1247.57	1131.27	1652.35	2005.43	2238.54	898.21	448.25	1215.19	1841.06	2190.57	0.0248788	0.697829	0.844255	0.906856	-0.141055	insig
MW0009910	Tiocarlide	Benzene and substituted derivatives	Benzene and substituted derivatives	C23H32N2O2S	2	0.7915	910-86-1	4953.21	8669.83	12585.9	3727.69	5529.37	5588.1	6065.23	8057.21	5223.92	3624.15	6003.24	4556.84	0.524678	0.699134	0.844255	1.22438	0.292046	insig
MW0013619	1-O-Octadecyl-2-O-methyl-sn-glycero-3-phosphocholine	GP	PC	C27H58NO6P	2	0.7602	77286-66-9	18541.5	29668.7	19462.8	16516.9	21629.3	19148.5	25218.6	17871	17816.3	18769.1	17894.2	23060.5	0.262912	0.699134	0.844255	1.03596	0.0509708	insig
MW0055368	Norethindrone	Hormones and hormone related compounds	Hormones and hormone related compounds	C20H26O2	2	0.8783	68-22-4	31650.6	40897	31903.3	31659.7	48057.3	26172.3	30530.9	33478.9	32207	59224.2	30144.1	43504.4	0.428575	0.699134	0.844255	0.918157	-0.123187	insig
MW0170005	Vinpocetine	Aldehyde,Ketones,Esters	Esters	C22H26N2O2	2	0.7029	42971-09-5 | 68780-77-8 | 115986-87-3	54744	73694.6	57667	51827.4	60337.6	60888.3	61402.5	57568.6	56915.3	56702.2	55186.1	56034.2	0.556592	0.699134	0.844255	1.04465	0.0630146	insig
MW0000336	Methysergide	Alkaloids	Alkaloids	C21H27N3O2	2	0.7177	361-37-5	2752.97	1569.25	2397.94	2753.94	1904.02	1398.68	1003.77	2839.16	5972.44	4901.73	2297.63	1116.67	0.429971	0.699134	0.844255	0.704677	-0.504965	insig
MW0010983	(25S)-26-Hydroxy-24-methylenecycloartan-3-one	Aldehyde,Ketones,Esters	Ketones	C31H50O2	3	0.7386	232266-06-7	2096.73	5570.71	5618.16	2703.44	5472.61	3635.31	8780.43	17725.5	2275.59	4106.3	4327.85	3345.29	0.638321	0.699134	0.844255	0.618746	-0.69258	insig
MW0124336	Hydroxyatrazine	Heterocyclic compounds	Heterocyclic compounds	C8H15N5O	3	0.9445	2163-68-0	28633.6	46554.6	30550	29626.4	31133.2	42565	38823.9	32940.4	30314.9	26054.2	30580.9	30470.6	0.679251	0.699134	0.844255	1.10507	0.14414	insig
MW0054272	2alpha,3beta,12alpha,21,24(R),25-Hexahydroxylanost-8-ene	Alcohol and amines	Alcohols	C30H52O6	2	0.8581	-	1894.66	2794.29	5148.38	1818.47	6879.33	2988.6	9899.64	6792.82	1175.72	1122.01	2417.09	2391.31	0.163307	0.699134	0.844255	0.904413	-0.144947	insig
MW0168457	1-Hexadecyl-sn-glycerol 3-phosphate	GP	LPA	C19H41O6P	2	0.7181	-	102115	109303	114713	77866.3	176987	64287.4	74220.7	98124.2	86245.6	194843	74352	106563	0.0139364	0.699134	0.844255	1.01722	0.0246312	insig
MW0123736	Disopyramide	Alcohol and amines	Amines	C21H29N3O	2	0.7088	-	8515.72	17038.1	8344.37	13999.3	10803.3	19054.2	19608.6	10315.7	20527.9	10654.1	11018.5	9829.98	0.100042	0.699134	0.844255	0.948756	-0.0758914	insig
MW0124102	Fenazaquin	Others	Medicine	C20H22N2O	2	0.7023	-	9623.11	13984.4	12118.6	9543.6	11625.3	10241.7	11140.2	9813.71	10565.5	10120.2	10327.1	9940.24	0.816214	0.699134	0.844255	1.08448	0.117002	insig
MW0057032	PC(18:1(9Z)/20:5(5Z,8Z,11Z,14Z,17Z))	GP	PC	C46H80NO8P	3	0.997	-	24833.6	30969.4	24812.7	27037.4	51963.3	32332.1	6058.79	2075.85	29865.6	57096.2	59820.7	287520	0.195946	0.699134	0.844255	0.433844	-1.20475	insig
MEDP1316	MG(0:0/16:0/0:0)	GL	MG	C19H38O4	3	0.9864	-	19433.2	44960.6	30756.2	16766.1	36808	13629.2	21884.4	17186.9	19483.5	37831.9	13563.5	19071.8	0.513311	0.699134	0.844255	1.25834	0.331518	insig
MW0140188	(10S)-Juvenile hormone III diol	Hormones and hormone related compounds	Hormones and hormone related compounds	C16H28O4	3	0.7161	-	8270.29	8719.88	14963.7	9895.34	15273.8	7850	7505.3	11708	9141.1	9769	8711.18	9767.33	0.494313	0.699134	0.844255	1.14789	0.198989	insig
MW0053901	Medica 16	FA	FFA	C20H38O4	2	0.8106	-	24489.2	18476.9	25990.5	14545.2	18961.6	16717.6	18640.5	18661.5	16990.9	26442.7	17676.4	25717	0.341185	0.699134	0.844255	0.960137	-0.0586884	insig
MW0163852	(2S)-2-azaniumyl-3-(7-chloro-1H-indol-3-yl)propanoate	Others	Others	C11H11ClN2O2	3	0.7933	-	15660.7	19734.9	15536.2	15232.1	15094.4	19846.4	16734.2	15835.3	15504.1	14466.5	16832.8	15120.4	0.775369	0.699134	0.844255	1.06997	0.0975679	insig
MW0104392	beta-D-Glucose pentaacetate	Aldehyde,Ketones,Esters	Ketones	C16H22O11	3	0.737	3891-59-6	5058.15	5708.48	21294.3	4479.85	4510.35	5198.15	4647.31	4535.01	5214.99	4912.12	5070.66	5019.2	0.699815	0.699134	0.844255	1.57314	0.653648	insig
MW0103471	Adpribose	Nucleotide and Its metabolites	Nucleotide and Its metabolites	C15H23N5O14P2	3	0.793	20762-30-5	6527.06	8496.38	3873.71	552.547	8539.71	2221.23	6937.85	3308.17	2617.68	20212.4	5318.92	7015.43	0.720651	0.699134	0.844255	0.66528	-0.587966	insig
MW0112905	Ethyl pentyl ketone	Aldehyde,Ketones,Esters	Ketones	C8H16O	3	0.7957	106-68-3	8574.95	8197.71	8803.01	7587.25	8190.27	8578.13	8302.2	8782.96	10615.7	4012.76	6675.75	8084.13	0.680517	0.699134	0.844255	1.0744	0.103535	insig
MW0148744	dTDP-4-ethylamino-3-O-methyl-2,4-dideoxy-L-threo-pentopyranose	Nucleotide and Its metabolites	Nucleotide and Its metabolites	C18H31N3O13P2	3	0.9706	-	31571.2	43325	34078.8	31574.7	37478.1	37574.6	34488.4	32093.2	32774.8	35186	34336.1	33985.4	0.748295	0.699134	0.844255	1.06279	0.0878614	insig
MW0142934	Quinoline-3,4-diol	Alcohol and amines	Alcohols	C9H7NO2	3	0.8768	90348-01-9	18861	31995.7	24111.5	14184.8	22697.8	31247	35053.8	29292	22434.3	26790.2	20486.9	18136	0.375269	0.699491	0.844255	0.940237	-0.0889029	insig
MW0154323	N-Benzylphthalimide	Heterocyclic compounds	Indole and Its derivatives	C15H11NO2	3	0.7111	2142-01-0	2822.94	5147.38	2023.43	2744.66	3240.01	2984.34	2664.73	3957.33	2692.71	1588.2	2579.2	4107.77	0.434339	0.701019	0.845365	1.07805	0.108418	insig
MW0049216	Deoxycholic acid	Bile acids	Bile acids	C24H40O4	2	0.883	83-44-3	8839.85	13330.5	7956.96	9408.72	4309.38	11350.2	7459.25	8091.68	10300.7	9628.34	9512.44	7028.45	0.108707	0.706923	0.85137	1.06103	0.085462	insig
MW0006787	Dichlorprop	Benzene and substituted derivatives	Benzene and substituted derivatives	C9H8Cl2O3	2	0.7456	-	31069.3	36821.8	26004.7	25910.8	31291.5	36739.2	30222	32775.4	32883.7	25969.8	31520.2	29259.7	0.276021	0.707226	0.85137	1.02851	0.040554	insig
MEDL02766	FFA(9:0)	Organic acid and Its derivatives	Organic acid and Its derivatives	C9H18O2	1	0.9595	112-05-0	544672	672262	663753	411011	412349	509057	629316	545615	476131	324139	519297	572217	0.370056	0.709736	0.853117	1.04774	0.0672745	insig
MW0112696	3,4-Dicaffeoylquinic acid	Organic acid and Its derivatives	Organic acid and Its derivatives	C25H24O12	2	0.8908	14534-61-3	5537.37	3213.95	22788.4	331.136	10468	3738.75	3732.03	7147.24	20854.1	16377.5	1734.83	6600.5	0.557142	0.710416	0.853117	0.81631	-0.292812	insig
MEDL02147	Sinapyl alcohol	Benzene and substituted derivatives	Phenolics	C11H14O4	3	0.7361	537-33-7	6257.13	10545.4	6759.21	4203.73	8086.61	8270.8	9017.81	8491.08	7749.76	8924.72	6021.15	6272.71	0.408767	0.710869	0.853117	0.949344	-0.0749977	insig
MEDL02339	Diethyl hydrogen phosphate	Aldehyde,Ketones,Esters	Esters	C4H11O4P	1	0.7291	598-02-7	21837.6	24400.5	13712	9660.71	13641.6	24543.1	21797.4	16304.4	13916.5	11009	14117.4	23179.6	0.233715	0.711136	0.853117	1.07447	0.103625	insig
MW0010656	Sesamin	Others	Others	C20H18O6	2	0.7459	607-80-7	7331.06	10901.7	9030.5	4486.86	5157.52	7819.66	6924.99	6704.83	7529.04	8700.12	7073.81	5370.74	0.0800668	0.714296	0.856169	1.05729	0.0803769	insig
MW0161323	Bixin aldehyde	Aldehyde,Ketones,Esters	Aldehydes	C24H28O2	3	0.7527	-	10537.8	10837.5	6078.47	4557.95	5464.75	10973.2	13116.5	7261.45	6446.97	4087.98	11474.6	10172.3	0.124535	0.719348	0.86065	0.921798	-0.117477	insig
MW0153483	Met-Ala-Gln	Amino acid and Its metabolites	Small Peptide	C13H24N4O5S1	2	0.7304	-	21222.8	21555.6	18279.5	11958.7	15252.6	26910.6	26721.8	17336.5	20562.6	11114.2	25149.1	21270.5	0.121732	0.719423	0.86065	0.942901	-0.0848224	insig
MW0144081	8-iso-16-cyclohexyl-tetranor Prostaglandin E2	Hormones and hormone related compounds	Hormones and hormone related compounds	C22H34O5	2	0.749	-	15078.5	18299.9	18048.8	12920.7	16239.3	18787.4	19896.4	18061	15002.5	15550.2	14480.9	13379.3	0.209729	0.720509	0.86065	1.03117	0.0442888	insig
MW0052768	Etiocholanolone glucuronide	Aldehyde,Ketones,Esters	Ketones	C25H38O8	2	0.747	3602-09-3	2281.79	2536.51	1678.27	998.168	2182.31	3247.16	2194.16	2225.66	2315.96	2051.04	1984.16	2902.61	0.427359	0.720706	0.86065	0.945195	-0.0813164	insig
MW0123535	delta-Hexanolactone	Aldehyde,Ketones,Esters	Esters	C6H10O2	2	0.7498	823-22-3	4151.07	6425.5	1417.5	3217.83	2796.33	8746.95	5266.55	4849.59	4656.93	2886.11	5150.15	6585.2	0.460496	0.721135	0.86065	0.910209	-0.13573	insig
MW0110906	Amantadine	Alcohol and amines	Amines	C10H17N	2	0.7226	768-94-5	1632.32	2883.95	2079.85	1377.01	3616.95	479.749	2851.36	4057.1	1552.36	1772.99	1721.9	1465.27	0.438392	0.72331	0.862504	0.899326	-0.153084	insig
MW0154445	Neurosporaxanthin	Terpenoids	Tetraterpenes	C35H46O2	3	0.7324	2468-88-4	1610.69	2897.24	3130.59	2384.59	2762.44	3213.39	2156.67	3461.74	2016.82	4021.78	3419.81	1890.7	0.265529	0.724213	0.862839	0.942916	-0.0847988	insig
MW0006883	Dioctyl phthalate	Benzene and substituted derivatives	Benzene and substituted derivatives	C24H38O4	2	0.9432	-	49015.7	59767.6	49675.6	39654.1	49334.3	65682.3	63814.3	59935.8	59981.4	45296.7	50791.4	44163.7	0.246245	0.728682	0.867208	0.966499	-0.0491598	insig
MW0157187	Sporidesmolide 1	Aldehyde,Ketones,Esters	Esters	C33H58N4O8	2	0.7264	2900-38-1	2231.69	1388.34	2763.09	1347.28	2710.08	2764.2	2987.68	2228.36	3243.91	1999.54	2372.68	1233.67	0.296805	0.729129	0.867208	0.938776	-0.0911475	insig
MW0155760	Pro-Ala-Asp-Lys-Thr	Amino acid and Its metabolites	Small Peptide	C22H38N6O9	2	0.7469	-	20163.9	33460.2	23457.2	12149.8	32007	12484	19944.6	13154.8	23270.4	36080.9	14330.7	16064.6	0.16776	0.73067	0.868296	1.08853	0.122387	insig
MW0011468	10-nitro-9E-octadecenoic acid	FA	Oxidized lipids	C18H33NO4	2	0.7114	-	10639.1	18434.7	5290.05	872.994	2230.21	37246.1	18072.4	15996.3	6454.81	22162.1	8035.85	16961.3	0.826466	0.731979	0.868383	0.852085	-0.230931	insig
MW0161369	Sorbitan	Alcohol and amines	Alcohols	C6H12O5	3	0.8854	27299-12-3 | 100402-56-0 | 12441-09-7 | 28218-56-6	23737.5	24133.5	10240.2	10530.8	20181	26962.5	14456.4	14805.9	28318	7760.7	17700.8	23862.9	0.361813	0.731995	0.868383	1.08307	0.115132	insig
MW0007340	5-Phenylpent-4-enyl-1-hydroperoxide	Benzene and substituted derivatives	Benzene and substituted derivatives	C11H14O2	2	0.8145	87864-20-8 | 94242-71-4	10246.8	16825.2	7692.08	10236.6	11726.9	11419.4	11763.3	14785.6	7820.49	6785.43	10797.5	12563.1	0.357054	0.735214	0.871159	1.05629	0.079005	insig
MW0124512	Isosorbide dinitrate	Heterocyclic compounds	Heterocyclic compounds	C6H8N2O8	3	0.8137	87-33-2	17622.4	27889.9	18617	13628.2	17409.3	15959.7	21508.6	22711.9	23192.5	18480.6	13974.1	16487	0.264716	0.735589	0.871159	0.955065	-0.0663286	insig
MW0124248	Gliotoxin	Tryptamines,Cholines,Pigments	Pigments	C13H14N2O4S2	2	0.7264	67-99-2	9816.06	10102	5734.11	5711.13	4568.3	7311.7	12233.5	7659.22	6741.68	4290.98	7394.76	7848.99	0.132796	0.736914	0.871983	0.936629	-0.0944511	insig
MW0052918	Fludrocortisone acetate	Aldehyde,Ketones,Esters	Esters	C23H31FO6	2	0.7311	514-36-3	5286.74	10286.1	4632.34	5099.14	5889.78	6795.61	6882.37	8428.7	4549.22	2860.03	4787.23	7967.36	0.438826	0.7406	0.875275	1.07089	0.0988099	insig
MW0155778	Pro-Arg-Gly	Amino acid and Its metabolites	Small Peptide	C13H24N6O4	2	0.7364	-	8964	6685.82	6056.46	4131.7	5815.38	6663.04	5153.11	5567.89	7638.81	5936.63	11462.5	4998.89	0.165774	0.740957	0.875275	0.9401	-0.089114	insig
MW0161276	Estra-1,3,5(10)-triene-3,17-diol	Alcohol and amines	Alcohols	C18H24O2	3	0.9267	-	11656.4	14076.3	6715.09	8182.54	7652.72	17449.4	15482.2	9606.13	10244.4	12909.2	9889.69	11574.8	0.420728	0.7416	0.87529	0.942989	-0.0846875	insig
MW0151990	Kalkitoxin thioamide alcohol	Amino acid and Its metabolites	Small Peptide	C21H40N2O2S	2	0.8678	-	18134.9	35780.9	26683	30668.8	15511.8	60841.4	39164.9	40746.2	36599	28903.8	28742	27817.1	0.497018	0.74273	0.875784	0.928939	-0.106344	insig
MW0134098	5,7-Dihydroxy-2-(4-hydroxyphenyl)-6-[3,4,5-trihydroxy-6-(hydroxymethyl)oxan-2-yl]chromen-4-one	Aldehyde,Ketones,Esters	Ketones	C21H20O10	2	0.8104	-	24035	38014.6	28863.2	17681.3	24544	33840.6	38741.2	30823.3	27032.1	32059.3	23044.1	23098	0.333398	0.74366	0.875784	0.955266	-0.0660259	insig
MW0156724	Ser-Glu-Arg-Lys	Amino acid and Its metabolites	Small Peptide	C20H38N8O8	2	0.7583	-	13123.7	17055.1	13909.9	11591.2	13576.1	17890.8	15449.6	15606.7	12875.5	13733	13735.1	13547.8	0.146323	0.743912	0.875784	1.02589	0.0368718	insig
MW0149676	Gln-Glu-Asp	Amino acid and Its metabolites	Small Peptide	C14H22N4O9	2	0.7673	-	20665.8	33379.2	28478.7	19909.1	27748.2	30679.6	27497.1	24604.4	26631.4	24048.9	26040.5	27449	0.162133	0.745528	0.876457	1.02937	0.0417574	insig
MW0159735	Triton X-100	Benzene and substituted derivatives	Benzene and substituted derivatives	C16H26O2	3	0.7506	9002-93-1	45223.5	64868.7	51148.2	45046	55538.3	58281.9	57791.6	57040.7	55618.2	49551.1	56388.1	50659.9	0.244119	0.746248	0.876457	0.978771	-0.0309574	insig
MW0169899	Tebuthiuron	Heterocyclic compounds	Heterocyclic compounds	C9H16N4OS	2	0.7162	34014-18-1	11584.6	14969.2	9264.56	11532.6	9556.82	14797.1	15754.3	12126.4	13022.7	8384.21	12673.4	12527.3	0.0985986	0.746377	0.876457	0.962633	-0.0549429	insig
MW0110063	Trp-His	Amino acid and Its metabolites	Small Peptide	C17H19N5O3	2	0.8456	-	8188.42	10702.9	12749.4	5291.22	14627.1	7064.66	13827.1	17392.6	6142.31	8099.54	9299.67	8337.23	0.280946	0.747763	0.877342	0.929082	-0.106122	insig
MW0161744	5-Methoxy-6-methylbenzimidazole	Benzene and substituted derivatives	Benzene and substituted derivatives	C9H10N2O	3	0.8773	92799-41-2	1606.59	2463.08	2949.44	2291.55	2474.46	2827.92	3736.31	2879.88	3201.11	1077.27	2060.8	2490.35	0.103175	0.752015	0.880829	0.94609	-0.079951	insig
MW0119641	3-Indoleacrylic acid	Organic acid and Its derivatives	Organic acid and Its derivatives	C11H9NO2	3	0.734	29953-71-7	23418.6	52754	40513.1	22163.2	40107.9	36852.2	43569.8	38534.2	32327.5	36567.5	27352.7	26900.2	0.0657343	0.752548	0.880829	1.05144	0.0723598	insig
MW0016126	beta-Ionone	Aldehyde,Ketones,Esters	Ketones	C13H20O	3	0.9522	79-77-6	4940.61	9076.09	8662.81	2990.76	8437.41	5693.88	8585.24	10812.6	6043.85	5398.45	6187.47	5384.83	0.342781	0.752639	0.880829	0.93844	-0.0916629	insig
MW0012471	15-keto-PGF1alpha	Hormones and hormone related compounds	Hormones and hormone related compounds	C20H34O5	2	0.8346	-	16905.9	22477.5	18815.7	12819.2	17267.2	18435.4	19700.9	17615.7	18142.7	16935.7	15061.8	16494.1	0.156048	0.753903	0.88121	1.02665	0.0379381	insig
MW0105657	Arginyl-glycyl-aspartic acid	Amino acid and Its metabolites	Small Peptide	C12H22N6O6	2	0.8281	99896-85-2 | 119865-10-0 | 124123-27-9	50059.5	59756.5	46973.6	49082.5	58795.8	61539.1	61417.7	51882	45646.9	56929.1	59799.4	57314.9	0.248804	0.754234	0.88121	0.97963	-0.0296911	insig
MEDL01931	Alternariol	Others	Others	C14H10O5	2	0.7215	641-38-3	7098.87	6971.61	6396.93	5888.3	5589.47	6959.55	7715.1	6276.18	5924.08	5811.16	6714.65	5684.92	0.256924	0.755232	0.881633	1.02042	0.0291671	insig
MW0140413	(4E)-2-Oxohexenoic acid	Organic acid and Its derivatives	Organic acid and Its derivatives	C6H8O3	3	0.7051	-	38911.5	47098.7	29577.7	30778.9	34025.2	38132.6	43444.2	35189.2	35088.5	25154.4	34675.6	38154.7	0.347844	0.757737	0.883815	1.0322	0.0457294	insig
MEDL02332	FFA(12:0)	FA	FFA	C12H24O2	1	0.8065	143-07-7	30506.7	45748.3	47279.3	35660.6	36312.8	29306.5	25408	57373.4	51899.4	31168.4	32093.1	38204.4	0.04405	0.759617	0.885263	0.952011	-0.0709504	insig
MEDN0628	Thymidine-5'-phosphate(dTMP)	Nucleotide and Its metabolites	Nucleotide and Its metabolites	C10H15N2O8P	1	0.7293	365-07-1	40278.9	40101.7	21747.5	35217.7	35428.2	50694.4	42648.1	40869.8	38897.2	33079.7	39349.5	36280.8	0.324458	0.761899	0.887177	0.966872	-0.0486031	insig
MW0006827	Difenoxuron	Benzene and substituted derivatives	Benzene and substituted derivatives	C16H18N2O3	2	0.8117	14214-32-5	11350.5	12672.9	5184.61	3642.13	3490	14708.6	14953.7	9572.71	4444.24	2615.97	14744.5	10089.5	0.100297	0.764754	0.889755	0.90479	-0.144344	insig
MW0052930	Fluprostenol-d4	Hormones and hormone related compounds	Hormones and hormone related compounds	C23H29F3O6	2	0.7117	282550-19-0	17907.1	22609.4	18420.2	17727.7	18738.7	20122.4	18973.1	19206.9	14451.8	19617.3	21379	19668.6	0.228173	0.765993	0.890338	1.01967	0.0281049	insig
MW0138699	Kanzonol V	Heterocyclic compounds	Heterocyclic compounds	C24H24O4	3	0.7251	184584-65-4	1721.48	2979.06	1366.92	1581.49	2088.78	1770.16	2093.6	3231.48	1197.04	606.689	2068.03	3206.46	0.207039	0.766538	0.890338	0.92781	-0.108099	insig
MW0111280	Selexipag	Heterocyclic compounds	Heterocyclic compounds	C26H32N4O4S	2	0.7936	475086-01-2	27079.7	35262.7	22726.5	19588.6	27695.1	25931.4	27014.4	23144.1	25858.4	22228.5	27245.8	28445.9	0.223906	0.767795	0.891053	1.02824	0.0401746	insig
MW0010063	VINCLOZOLIN	Benzene and substituted derivatives	Benzene and substituted derivatives	C12H9Cl2NO3	2	0.7037	-	17306.5	24010.3	17111	20637	9598.28	24908	20282.8	19399.8	25087.6	12226.4	19635.7	22152.5	0.122409	0.769015	0.891546	0.956108	-0.0647543	insig
MW0006419	Bromoxynil	Benzene and substituted derivatives	Benzene and substituted derivatives	C7H3Br2NO	3	0.7849	1689-84-5	13755.7	21321.6	21032.2	13722.6	22283.4	14809.1	21078.8	17760.7	17005.1	14953.1	13423.7	19045.3	0.181604	0.769504	0.891546	1.03542	0.0502185	insig
MW0007107	Felbamate	Benzene and substituted derivatives	Benzene and substituted derivatives	C11H14N2O4	2	0.8574	25451-15-4	33076.1	39757.8	35303.3	23464.5	67983.1	23529.7	20348.6	44259.7	25758.3	53964	49510.3	44895.7	0.302277	0.770657	0.891743	0.934564	-0.0976353	insig
MW0106765	gamma-Glutamyl-beta-aminopropiononitrile	Amino acid and Its metabolites	Small Peptide	C8H13N3O3	3	0.9693	-	129064	147595	136670	132181	137990	164595	151300	146885	133344	117733	138691	147033	0.28857	0.771616	0.891743	1.0157	0.022473	insig
MW0114511	Fumagillol	Heterocyclic compounds	Heterocyclic compounds	C16H26O4	2	0.7031	108102-51-8	17001.2	28303.6	29272.3	18904.1	19058.8	23670.3	15639.7	39414.8	17095.8	28813.1	19144.8	23648.3	0.154095	0.772489	0.891743	0.947507	-0.0777916	insig
MW0151725	1-aci-nitro-2-(1H-indol-3-yl)ethane	Heterocyclic compounds	Indole and Its derivatives	C10H10N2O2	3	0.7808	-	11372.7	19113.4	6448.82	10519.2	12877.3	10737	13761.8	17714.6	8494.76	6539.73	12023	16974.7	0.0705619	0.772859	0.891743	0.941198	-0.0874306	insig
MW0105232	4-Hydroxy-L-glutamic acid	Amino acid and Its metabolites	Amino acid derivatives	C5H9NO5	3	0.7146	-	2364.48	2651.33	2915.07	1445.05	2502.76	3516.02	3784.8	3080.57	2365.54	2855.04	1746.8	2279.16	0.296451	0.772887	0.891743	0.955486	-0.0656937	insig
MW0141138	(3R,6R)-1,3,4,6-tetrachlorocyclohexa-1,4-diene	Others	Hydrocarbon derivatives	C6H4Cl4	3	0.7261	-	54512	100455	170465	52695.5	61889.2	64521.4	83610.1	63500.2	84715.6	25621.7	67948.1	136983	0.384209	0.77434	0.892134	1.09118	0.125892	insig
MW0012191	12,13-DiHOME	FA	Oxidized lipids	C18H34O4	3	0.7885	263399-35-5	10115.3	13052.8	11836	10067.3	12413.4	11119.3	10978.9	14227.3	10517	10230.1	10445.8	10807.2	0.236295	0.774511	0.892134	1.0208	0.029697	insig
MW0007640	Methoxamine	Benzene and substituted derivatives	Benzene and substituted derivatives	C11H17NO3	2	0.7855	390-28-3	21253.2	57626.2	17496.9	13832.8	29093.3	29458.6	43651.7	19869.5	13261.5	25449.7	29459.7	23852.4	0.107336	0.779884	0.897578	1.08497	0.117654	insig
MW0151609	Ile-Thr-Val-Lys-Leu	Amino acid and Its metabolites	Small Peptide	C27H52N6O7	2	0.7459	-	20850.4	25423.4	22506.9	19593.4	21626.6	23980.4	23496.8	22574.5	24572.2	21299	19304.6	20747.7	0.235527	0.782842	0.899891	1.01505	0.0215479	insig
MW0126273	Psilocin	Heterocyclic compounds	Heterocyclic compounds	C12H16N2O	2	0.7359	520-53-6	21373.5	19675.9	13347.6	19512	23169.1	28960.4	18494	27240.5	21939.3	15272.8	27184.7	20744.1	0.185706	0.78319	0.899891	0.963041	-0.0543304	insig
MW0057060	PC(18:2(9Z,12Z)/20:1(11Z))	GP	PC	C46H86NO8P	3	0.9948	-	54644.4	48044.1	41269.9	56300.7	45009.4	57880.2	55683.5	48510.5	56202.6	40075.2	45006.4	51620.7	0.272132	0.794071	0.911638	1.02036	0.0290818	insig
MW0157549	Thr-Arg-Gly-Glu-Val	Amino acid and Its metabolites	Small Peptide	C22H40N8O9	2	0.7228	-	4754.52	6959.01	4649.77	3374.32	4024.41	5147.66	5299.66	4430.4	4978.4	4597.51	4627.19	4141.39	0.0977002	0.796362	0.913513	1.02975	0.0422902	insig
MW0116773	1-[1-(4-fluorophenyl)-2,5-dimethyl-1H-pyrrol-3-yl]-2-(pyrrolidin-1-yl)ethan-1-one	Aldehyde,Ketones,Esters	Ketones	C18H21FN2O	2	0.7144	314245-33-5	5969.29	5693.22	4438.02	1489.83	1631.7	10666.7	5703.44	4506.16	4393.89	3314.06	10172.1	4491.76	0.45203	0.797899	0.91452	0.917356	-0.124446	insig
MW0127455	Dimethyl sulfone	Aldehyde,Ketones,Esters	Ketones	C2H6O2S	3	0.764	67-71-0	3410.98	3556.32	2659.58	3409.76	2704.98	5083.3	3907.24	3729.75	3380.29	1181.85	3547.48	4189.3	0.433251	0.800256	0.916136	1.04459	0.0629423	insig
MEDL00692	FFA(17:0)	FA	FFA	C17H34O2	1	0.7844	-	82391.8	115518	129298	121427	125707	122781	141074	76883.7	119416	100623	87306.5	150177	0.358464	0.800629	0.916136	1.03204	0.0455026	insig
MW0156150	Protodeoxyviolaceinic acid	Organic acid and Its derivatives	Organic acid and Its derivatives	C21H15N3O2	3	0.8043	-	3619.56	2996.08	3747.59	2882.05	2278.96	2637.94	3698.45	3043.39	2316.74	3219.27	2793.92	2624.8	0.0809337	0.803806	0.918057	1.02631	0.0374673	insig
MW0013829	3,4-Dimethyl-5-pentyl-2-furanpropanoic acid	Organic acid and Its derivatives	Organic acid and Its derivatives	C14H22O3	3	0.7969	116627-39-5	2236.14	1277.35	1138	765.022	1095.42	1106.77	654.012	1593.94	924.645	1304.57	1614.3	1146.04	0.0916449	0.809549	0.918057	1.05267	0.0740555	insig
MW0105040	3-Hydroxydodecanoic acid	Organic acid and Its derivatives	Organic acid and Its derivatives	C12H24O3	2	0.7125	1883-13-2 | 53941-38-1	804.092	542.564	1160.56	357.363	1679.74	500.88	933.281	1908.62	468.493	581.035	708.255	879.876	0.334274	0.810303	0.918057	0.920732	-0.119148	insig
MW0109455	Pyridaphenthion	Heterocyclic compounds	Heterocyclic compounds	C14H17N2O4PS	2	0.7183	119-12-0	5284.87	9600.52	7624.83	3621.11	6104.44	8579.19	9402.25	7251.69	5735.54	6422.47	5355.23	4998.89	0.0327093	0.811325	0.918057	1.0421	0.0594941	insig
MEDL01837	Nordihydrocapsiate	Phenolic acids	Phenolic acids	C17H26O4	1	0.9721	-	237819	437041	185764	279276	288278	300862	321190	431737	215382	152266	268961	422782	0.0502869	0.813245	0.918057	0.954048	-0.0678658	insig
MW0062212	Prostaglandin A1 ethyl ester	Hormones and hormone related compounds	Hormones and hormone related compounds	C22H36O4	2	0.7144	93464-24-5	1329.97	2376.62	987.925	1497.59	1276.11	1543.29	1012.25	922.904	1802.17	2603.41	1332.38	1002.57	0.251668	0.818182	0.918057	1.03871	0.0547909	insig
MW0013392	2-Aminohexadecanoic acid	Organic acid and Its derivatives	Organic acid and Its derivatives	C16H33NO2	2	0.767	7769-79-1	3169.55	8726.59	5490.96	3445.2	4951.61	3628.34	4430.27	4533.14	3892.31	5455.49	4091.43	2883.38	0.395857	0.818182	0.918057	1.16318	0.218077	insig
MW0143301	N-Methyl-4-dimethylallyltryptophan	Heterocyclic compounds	Heterocyclic compounds	C17H22N2O2	3	0.7281	75917-16-7	9614.99	11639.7	8710.45	12045.9	8399.59	30687.3	68506.9	9850.53	8339.13	8688.99	25868.1	17977.6	0.55549	0.818182	0.918057	0.582469	-0.779747	insig
MW0122717	Acepromazine	Heterocyclic compounds	Heterocyclic compounds	C19H22N2OS	2	0.7433	61-00-7	51979.6	68935.7	57446.2	47383.6	1048.62	60637.5	47998	55570	51198.3	52887.8	59197.6	48848.1	0.552423	0.818182	0.918057	0.910458	-0.135336	insig
MW0120983	5,6-Dimethylbenzimidazole	Benzene and substituted derivatives	Benzene and substituted derivatives	C9H10N2	2	0.9081	582-60-5	48434.8	79334.5	9990.31	9369.02	8577.37	22435.6	44052.8	37030.9	7091.25	45163.1	17462.2	9296.91	0.110266	0.818182	0.918057	1.11271	0.154077	insig
MW0115314	Spiramycin	Alcohol and amines	Alcohols	C43H74N2O14	2	0.7254	24916-50-5 | 8025-81-8	11643.4	19177.7	14538.1	11147.8	10289.7	12875.6	11637.5	10694.6	10518.1	18755.8	11561.2	18759.3	0.0698609	0.818182	0.918057	0.972484	-0.0402534	insig
MW0005121	4-Hydroxyphenylpyruvic acid	Benzene and substituted derivatives	Benzene and substituted derivatives	C9H8O4	2	0.8439	156-39-8	45481.4	115087	58962.4	48149.2	55590.4	60008	66548.3	53851.2	54627.3	50560.7	58232.9	53513.1	0.48699	0.818182	0.918057	1.1362	0.184216	insig
MW0006368	Bis(2-ethylhexyl) phthalate	Aldehyde,Ketones,Esters	Esters	C24H38O4	1	0.9655	117-81-7 | 15495-94-0 | 8033-53-2 | 50885-87-5 | 82208-43-3	67321	119713	66897	70381.8	74325.3	96072.5	70487.5	95579.8	98271.4	65501.2	74598.2	87640.2	0.0776374	0.818182	0.918057	1.00535	0.00769751	insig
MW0126399	Chinomethionat	Others	Medicine	C10H6N2OS2	2	0.7083	-	16117.7	18109.2	5348.78	13204.6	16998	19587.9	16656.4	15301.5	16981.1	14398.7	14182.8	17906	0.441064	0.818182	0.918057	0.936494	-0.0946576	insig
MW0107526	Imazapyr	Organic acid and Its derivatives	Organic acid and Its derivatives	C13H15N3O3	2	0.7037	-	47580.8	57469.3	45151.8	44936	45444.4	56221.1	46693.2	45905.1	47315.9	41690.9	45676.8	48833.4	0.969463	0.818182	0.918057	1.07493	0.104237	insig
MW0015052	(10R,13S,17S)-10,13-Dimethyl-3,6-dioxo-2,3,6,7,8,9,10, 11,12,13,14,15,16,17-tetradecahydro-1H-cyclopenta[a]phenanthren-17-yl heptanoate	Aldehyde,Ketones,Esters	Esters	C26H38O4	2	0.7395	-	12015.1	1.55196e+06	27787	11286.8	18951.9	1.25644e+06	1.01634e+06	989158	9169.79	1.04513e+06	940699	1.02564e+06	0.973869	0.818182	0.918057	0.572694	-0.804163	insig
MEDN1433	6-trans-12-epi Leukotriene B4	FA	Oxidized lipids	C20H32O4	1	0.7875	71548-19-1	3420.26	5496.52	10715.7	3198.47	5313.49	3197.61	5505.16	5564.9	3382.06	3432.59	4054.55	3379.63	0.417596	0.818182	0.918057	1.23789	0.307886	insig
MW0012919	LPE(18:0/0:0)	GP	PC	C23H48NO7P	1	0.8992	69747-55-3	45115.6	57727.5	46723	38399.7	82788.4	21150.2	38827.8	40990.5	32375.8	99304.1	38341.9	49295.3	0.161235	0.818182	0.918057	0.975827	-0.0353026	insig
MW0125145	Methyl bisnorbiotinyl ketone	Aldehyde,Ketones,Esters	Ketones	C9H14N2O2S	3	0.8551	40720-05-6	4215.6	6099.84	20492.6	4340.71	4572.41	5309.69	5317.72	4871.72	5579.25	5117.04	5300.52	4812.61	0.50215	0.818182	0.918057	1.45266	0.538698	insig
MEDP0519	L-Norleucine	Amino acid and Its metabolites	Amino acids	C6H13NO2	3	0.8638	327-57-1	11647.8	15929.5	14453.3	9227.78	18772.5	7246.19	11610.2	13637.6	12419.6	28036.4	11933	14394.7	0.670749	0.818182	0.918057	0.83968	-0.252089	insig
MW0133421	4,7,8-Trihydroxycoumarin	Aldehyde,Ketones,Esters	Ketones	C9H6O5	3	0.7173	20328-40-9	25034.7	57482.1	24379.2	19005.6	47190.2	22610.9	32732.6	30724.6	33962.8	26082.5	22036.2	24486	0.279327	0.818182	0.918057	1.15103	0.20292	insig
MW0014823	5-oxoETE	FA	Oxidized lipids	C20H30O3	1	0.8734	126432-17-5	1705.71	1500.48	8012.49	1623.52	2658.59	1239.53	2523.69	534.14	1998.46	2019.95	2650.36	2254.3	0.395388	0.818182	0.918057	1.39725	0.482591	insig
MEDTN01418	2-Hydroxyoctadecanoic acid	FA	FFA	C18H36O3	1	0.7241	-	1.09611e+06	1.45549e+06	3.2179e+06	1.02991e+06	1.1425e+06	1.16099e+06	1.2297e+06	1.12492e+06	995783	1.11407e+06	1.22085e+06	1.25691e+06	0.686815	0.818182	0.918057	1.31124	0.390928	insig
MW0142373	2-Hydroxy-5-(methylsulfanyl)-3-oxopent-1-enyl phosphate	Aldehyde,Ketones,Esters	Esters	C6H11O6PS	3	0.9841	-	853.489	699.136	1399.04	1174.17	1803.99	679.321	1012.83	1138.22	1062.57	411.457	2891.86	683.528	0.11767	0.818182	0.918057	0.917877	-0.123628	insig
MEDN1198	1-O-glucosinoyl-β-D-glucose	Benzene and substituted derivatives	Benzene and substituted derivatives	C17H22O10	3	0.7482	-	3734.33	5422.44	1269.95	1566.51	934.944	6386.6	2817.31	3528.94	4014.71	2478.43	3533.8	4327.49	0.537258	0.820055	0.919216	0.933051	-0.0999729	insig
MW0145850	Asn-Phe-Ala-Arg	Amino acid and Its metabolites	Small Peptide	C22H34N8O6	2	0.7166	-	9185.2	11550.3	9177.56	8167.46	13894.6	8296.05	9032.2	9432.33	10114.3	11184.1	8281.23	10807.3	0.0607876	0.821241	0.919216	1.02413	0.0343933	insig
MEDL02005	(3R)-3-acetyloxy-3-[(1R,2R,5R,6R,7R,10S,11R,14S)-11-(furan-3-yl)-5-(2-hydroxypropan-2-yl)-2,6,10-trimethyl-3,13-dioxo-12,15-dioxatetracyclo[8.5.0.01,14.02,7]pentadecan-6-yl]propanoic acid	Others	Others	C28H36O10	2	0.7185	-	2363.12	3477.25	5276.24	691.247	2055.86	4391.89	4839.91	3749.31	2954.24	2405.87	3561.75	1866.75	0.431212	0.821436	0.919216	0.942086	-0.0860688	insig
MW0126855	Triamiphos	Heterocyclic compounds	Heterocyclic compounds	C12H19N6OP	2	0.7123	1031-47-6	2110.28	4746.96	3327.79	3577.01	4331.28	4724.91	3965.5	4411.57	3094.36	3968.73	3224.39	3511.13	0.00985599	0.821863	0.919216	1.02898	0.041209	insig
MW0011080	(2S)-3-hydroxypropane-1,2-diyl didecanoate	GL	DG	C23H44O5	2	0.7804	-	4065.89	13927.9	4923.44	3259.16	6173.39	7871.07	6443.8	6713.49	7935.28	8227.4	6134.51	7007.85	0.488713	0.822913	0.919648	0.947214	-0.0782384	insig
MW0124723	Lumichrome	Heterocyclic compounds	Heterocyclic compounds	C12H10N4O2	2	0.7226	1086-80-2	7661.86	12343.7	5633.92	7038.61	7638.14	6614.71	8719.76	10673.8	6153.09	3909.08	6781.71	8826.48	0.338116	0.824292	0.919828	1.04143	0.0585648	insig
MW0004593	4-Aminocatechol	Benzene and substituted derivatives	Phenolics	C6H7NO2	3	0.8794	13047-04-6	53958.5	120897	57636.3	52084.1	94716.1	15797.6	130796	24047.4	77055.8	42735.4	113065	39119.9	0.0491148	0.8244	0.919828	0.925661	-0.111444	insig
MW0103419	L-Thioinosine	Nucleotide and Its metabolites	Nucleotide and Its metabolites	C10H12N4O4S	2	0.7202	-	895.051	1508.99	1740.12	1095.93	693.55	1518.6	1536.3	1333.55	943.727	500.661	1511.88	1318.08	0.2901	0.830343	0.925329	1.04312	0.0609042	insig
MEDN0084	Benzoic acid	Benzene and substituted derivatives	Benzene and substituted derivatives	C7H6O2	1	0.9143	65-85-0	20780.9	27298.4	16005.4	24090	29532.6	27712.3	22346.7	20413.1	39599.4	22735.4	19315.8	25864.5	0.027067	0.830852	0.925329	0.96769	-0.0473831	insig
MW0124626	Khellin	Heterocyclic compounds	Heterocyclic compounds	C14H12O5	2	0.7132	-	14355.2	17356.1	12589.8	13389.5	12493.8	21240.8	16137.7	15150.7	14373.5	12179.3	16468	15097.4	0.12932	0.83133	0.925329	1.02258	0.03221	insig
MW0000439	Senecionine N-oxide	Alkaloids	Alkaloids	C18H25NO6	3	0.7168	13268-67-2	18047.8	32170.5	13081.2	17344.6	19860.8	17193.5	22376.2	30192.8	13808.4	11290.5	18286.5	26954	0.00853358	0.833777	0.927309	0.957611	-0.0624888	insig
MW0148636	DMABA-d10 NHS ester	Aldehyde,Ketones,Esters	Esters	C13H14N2O4	2	0.915	-	14571.7	12981.7	11729.5	9357.89	11812.2	19916	19838.3	9275.7	8903.73	7850.33	16514.1	14798.9	0.320954	0.834915	0.927832	1.0413	0.0583884	insig
MW0126791	Thioctic acid	Organic acid and Its derivatives	Organic acid and Its derivatives	C8H14O2S2	2	0.7176	-	6276.84	6005.93	4561.85	4915.26	6481.66	7345.67	5069.9	5552.08	5800.14	5604.93	6452.57	6513.4	0.0790542	0.840517	0.932891	1.01698	0.0242914	insig
MW0009853	Telmisartan	Benzene and substituted derivatives	Benzene and substituted derivatives	C33H30N4O2	2	0.7314	144701-48-4	876.926	2329.25	4558.34	1919.03	4071.84	3496.86	3952.03	3335.86	2347.09	1820.15	4117.63	2529.35	0.329395	0.840812	0.932891	0.953052	-0.0693736	insig
MW0125188	Mirtazapine	Benzene and substituted derivatives	Benzene and substituted derivatives	C17H19N3	2	0.8048	85650-52-8 | 61337-67-5 | 207516-99-2	544.709	1648.63	467.182	428.895	2042.79	1338.72	1362.4	1932.9	746.009	596.416	1151.25	1101.27	0.363688	0.842717	0.934259	0.939142	-0.0905842	insig
MW0193946	L-Tryptophan	Amino acid and Its metabolites	Amino acids	C11H12N2O2	1	0.7733	73-22-3	7115.75	10393	8900.66	5066.64	11831.9	3968.02	5905.73	7329.09	6740.24	15274.4	6351.49	7934.04	0.259143	0.846991	0.938247	0.954395	-0.0673412	insig
MW0015783	Androstenediol	Alcohol and amines	Alcohols	C19H30O2	3	0.9068	521-17-5	11463.8	17236.3	15293.8	14489.2	14934.6	16916.2	16266.3	16027.3	14463.3	13043.4	14606.8	14812.5	0.143556	0.852366	0.943449	1.01249	0.0179078	insig
MW0150304	Gly-Arg-Ser	Amino acid and Its metabolites	Small Peptide	C11H22N6O5	2	0.8907	-	7136.9	8475.05	6044.81	6870.99	6473.05	8799.89	6581.48	6395.58	6669.78	9292.44	7954.95	6150.82	0.093154	0.854603	0.944857	1.01755	0.0251062	insig
MW0062243	Prostaglandin E2 p-benzamidophenyl ester	Hormones and hormone related compounds	Hormones and hormone related compounds	C33H41NO6	2	0.7748	57790-53-1	367.02	723.45	1137.5	501.517	1228.22	674.096	307.351	600.732	620.153	1286.43	774.509	825.918	0.0705325	0.855379	0.944857	1.04908	0.0691301	insig
MW0151700	3-(1H-imidazol-5-yl)-2-oxopropanoic acid	Organic acid and Its derivatives	Organic acid and Its derivatives	C6H6N2O3	3	0.8831	2504-83-8	62599.8	94299.9	78416.9	42761.7	71666.6	87876.7	104623	85235.5	64296.9	83068.7	56684.1	55960.9	0.213104	0.855681	0.944857	0.972776	-0.0398202	insig
MEDP2103	4-Hydroxy-3-methylbenzaldehyde	Benzene and substituted derivatives	Benzene and substituted derivatives	C8H8O2	3	0.7683	15174-69-3	2659.59	4279.96	5302.63	4031.17	5469.6	2871.64	3226.8	4367.91	4293.99	4775.37	3593.52	3778.97	0.0434867	0.860618	0.948803	1.02405	0.0342837	insig
MEDN0807	FFA(14:0)	FA	FFA	C14H28O2	1	0.9577	544-63-8	49072.8	61627.2	73505.1	41070.2	60088.4	43584.2	43305	58975.6	45570.7	64983.1	44335.8	64639.3	0.0488001	0.860622	0.948803	1.02218	0.0316517	insig
MW0110017	TRIBUTYL PHOSPHATE	Aldehyde,Ketones,Esters	Esters	C12H27O4P	2	0.8433	-	7382.42	9795.59	6388.66	6527.17	8372.63	10301.8	12364.6	8228.05	6607.17	6227.45	8667.23	7864.53	0.0468753	0.863046	0.95072	0.976165	-0.0348028	insig
MW0103442	Acadesine	Nucleotide and Its metabolites	Nucleotide and Its metabolites	C9H14N4O5	2	0.7627	2627-69-2	51213.5	56685	54737.5	56481.1	56731.5	71441.3	61775.9	63896.5	57903.2	48360.3	59955.1	59158.2	0.0871295	0.865256	0.951135	0.989291	-0.0155327	insig
MW0009510	Pretilachlor	Benzene and substituted derivatives	Benzene and substituted derivatives	C17H26ClNO2	2	0.7153	-	10129	9617.62	6918.94	7765.07	10360.6	7675.96	13165.7	7202.47	10623.5	7821.69	9075.85	5858.45	0.00734298	0.865433	0.951135	0.976175	-0.0347876	insig
MW0148485	Isorescinnamine, dihydro-	Alkaloids	Alkaloids	C35H44N2O9	2	0.8643	6335-49-5	14688	23683.1	21501.4	16235	20432.9	17505.6	21487.5	19613.3	19483.7	20393.4	17861.1	16833.6	0.205654	0.865478	0.951135	0.985938	-0.0204309	insig
MW0054970	MG(0:0/18:2(9Z,12Z)/0:0)	GL	MG	C21H38O4	2	0.8886	-	100110	216145	113922	139745	161828	131907	164980	109909	150917	153589	148893	115501	0.0781207	0.866325	0.951313	1.02355	0.0335769	insig
MEDP1685	Phytosphingosine	SL	SPH	C18H39NO3	2	0.8371	554-62-1	2674.45	4925.92	5127.89	2189.53	6828.06	4926.19	10965.6	3136.34	1879.68	6582.11	2575.77	3140.32	0.0402933	0.86878	0.953254	0.943148	-0.0844444	insig
MW0127662	({3,5-dihydroxy-8-methyl-4-oxo-2-phenyl-4H,8H-pyrano[2,3-f]chromen-8-yl}methoxy)sulfonic acid	Organic acid and Its derivatives	Organic acid and Its derivatives	C20H16O9S	3	0.7122	-	7061.31	12498.5	4838.58	7218.34	8731.77	6751.6	8979.54	11695.1	6586.85	4354.23	6011.84	11081.5	0.0469966	0.87036	0.954234	0.966967	-0.0484612	insig
MW0049039	Costunolide	Heterocyclic compounds	Heterocyclic compounds	C15H20O2	3	0.9698	553-21-9	149292	175639	183942	109361	167979	160985	158845	139101	123358	133634	235278	137151	0.191712	0.872143	0.95471	1.02138	0.0305267	insig
MW0053773	Goshonoside F6	Benzene and substituted derivatives	Benzene and substituted derivatives	C31H52O12	3	0.7948	138614-60-5	6195.5	9226.96	7655.5	5657.25	7791.54	6538.61	7295.05	11800.3	5321.77	5835.73	7058.88	6824.44	0.0274609	0.872171	0.95471	0.975738	-0.0354345	insig
MW0119313	3-[2-(1-methylpyridin-1-ium-4-yl)ethenyl]-1H-indole;iodide	Heterocyclic compounds	Indole and Its derivatives	C16H15IN2	2	0.7157	36098-33-6	7885.12	8965.11	8063.65	7175.5	8576.05	7132.46	8437.84	7634.23	8401.7	7036.21	7927.4	8009.25	0.207201	0.876972	0.958642	1.0074	0.0106412	insig
MW0194168	Uridine-5'-diphospho-N-acetylgalactosamine	Nucleotide and Its metabolites	Nucleotide and Its metabolites	C17H27N3O17P2	2	0.7045	-	11662.9	11261.2	9111.29	10276.9	10197.3	14932.5	11887.1	12080.1	11207.1	8396.84	11728.4	11196.5	0.135283	0.877144	0.958642	1.01423	0.0203837	insig
MW0143586	5-Chloro-2-hydroxy-p-benzoquinone	Benzene and substituted derivatives	Benzene and substituted derivatives	C6H3ClO3	3	0.7003	149312-95-8 | 89284-69-5	6916.19	13471.8	12648.6	12394.3	2611.74	6154.14	16016.8	10368	6494.47	9553.2	5427.9	8557.19	0.24407	0.878739	0.959413	0.960638	-0.0579346	insig
MADP0547	O-Acetyl-L-homoserine hydrochloride	Amino acid and Its metabolites	Amino acid derivatives	C6H12ClNO4	1	0.7842	250736-84-6 | 7540-67-2	3455.27	4978.2	2391.26	3256.14	4046.93	3241.2	3853.53	4928.08	2707.18	2389.21	3777.5	4205.34	0.00543567	0.879231	0.959413	0.977501	-0.0328304	insig
MW0015892	Arbutin	Benzene and substituted derivatives	Benzene and substituted derivatives	C12H16O7	2	0.769	497-76-7	2885.39	3635.78	2803.19	3537.15	3123.47	3613.49	3651.4	3373.49	4422.83	1572.39	2921.97	3297.7	0.432349	0.888415	0.968673	1.01864	0.0266479	insig
MW0155839	Pro-Gln-Ser	Amino acid and Its metabolites	Small Peptide	C13H22N4O6	2	0.7151	-	7360.26	9212.41	7237.37	7677.99	8056.45	8643.3	9349.13	7361.33	8443.67	6198.75	10211	7206.78	0.105463	0.88999	0.969629	0.988049	-0.0173458	insig
MW0055509	Ostruthin	Heterocyclic compounds	Heterocyclic compounds	C19H22O3	2	0.7016	148-83-4	6377.02	5349.52	10262.6	6039.46	6452.45	9523.96	10020	7861.92	5266.52	5818.3	6679.22	9311.64	0.139979	0.891924	0.970748	0.978811	-0.0308984	insig
MW0123438	Cyanazine	Alcohol and amines	Alcohols	C9H13ClN6	2	0.7029	21725-46-2	13075.5	16095	15018.4	13889.1	12922.3	17327	15761.7	13675	19145.2	12621.1	13998.9	14113.7	0.0519186	0.892417	0.970748	0.988935	-0.0160526	insig
MW0053719	Glycerol tricaprylate	GL	TG	C27H50O6	2	0.7372	538-23-8	824.494	2440.88	858.446	507.772	1061.9	645.008	1250.43	1155.45	1237.74	1645.62	727.819	589.67	0.337495	0.894193	0.971918	0.959401	-0.0597943	insig
MW0111288	Sphingosine	SL	SM	C18H37NO2	1	0.9255	123-78-4	72678.8	78723.4	41181.8	24087.1	105170	42496.3	43731.6	52695.6	53724.5	108237	50534.3	67572.2	0.335308	0.899118	0.975168	0.967708	-0.047356	insig
MW0150398	Gly-Leu-Arg-Val-Phe	Amino acid and Its metabolites	Small Peptide	C28H46N8O6	2	0.7984	-	3823.23	6525.36	8182.06	3513.03	4111.09	5946.68	7834.63	6043.79	4800.24	5361.57	4675.24	4102.33	0.227151	0.90027	0.975168	0.978172	-0.03184	insig
MW0144275	Acetyl-maltose	Carbohydrates and Its metabolites	Sugars	C14H24O12	3	0.7833	-	555.88	1202.28	747.284	821.392	821.396	426.161	811.926	984.829	672.421	550.6	858.875	597.428	0.0420592	0.901144	0.975168	1.02196	0.0313442	insig
MEDTN01089	D-Gulono-1,4-lactone	Aldehyde,Ketones,Esters	Esters	C6H10O6	1	0.7782	6322-07-2 | 3327-64-8	3460.23	5397.5	3720.62	3086.15	3643.21	2779.6	3974.41	6710.76	3459.02	1700.96	3259.33	3561.46	0.194336	0.902124	0.975168	0.974472	-0.0373077	insig
MW0000474	Tuberostemonine	Heterocyclic compounds	Heterocyclic compounds	C22H33NO4	2	0.7109	-	1864.48	2219.12	1989.17	1775.24	2254.27	1885.76	1763.83	1558.31	2106.9	2014.97	2840.4	1543.14	0.244132	0.902775	0.975168	1.01357	0.0194442	insig
MW0154118	N,N-dihydroxy-L-tryptophan	Heterocyclic compounds	Heterocyclic compounds	C11H12N2O4	3	0.9096	-	155258	238020	184033	111572	203698	217633	249348	194934	163661	196811	142020	144741	0.0196005	0.903267	0.975168	1.01713	0.0245037	insig
MW0000724	Shogaol	Benzene and substituted derivatives	Phenolics	C17H24O3	2	0.7343	36700-45-5	25666	42276.6	18700.5	25003.2	28176	27415.1	29027.6	37511.6	18837.3	16625.2	24940.4	36738.6	0.241466	0.904252	0.975168	1.02173	0.0310126	insig
MW0108755	1-Methyl-3-(1-methyl-1H-indol-3-yl)-4-(pentylamino)-1H-pyrrole-2,5-dione	Heterocyclic compounds	Heterocyclic compounds	C19H23N3O2	2	0.9109	861891-50-1	497.89	759.968	615.449	412.22	958.602	386.686	905.773	1041.29	416.245	278.063	525.243	572.64	0.0731982	0.906432	0.975168	0.971001	-0.0424551	insig
MW0059312	PE-NMe(15:0/22:0)	GP	PE	C43H86NO8P	3	0.975	-	663144	833670	710007	678404	898532	871652	869665	756942	750435	732342	787665	723909	0.0251005	0.906699	0.975168	1.00746	0.0107159	insig
MW0129696	1,6-Digalloyl-beta-D-glucopyranose	Benzene and substituted derivatives	Benzene and substituted derivatives	C20H20O14	2	0.7623	23363-08-8	7092.45	8889.88	4572.19	4074.47	4776.36	12470.9	10677.9	7342.72	6113.07	4704.95	6304.07	7859.58	0.211589	0.907034	0.975168	0.973813	-0.0382826	insig
MW0169746	Quinic acid	Organic acid and Its derivatives	Organic acid and Its derivatives	C7H12O6	3	0.7885	77-95-2	5030.12	6897.67	6395.73	4290.24	8782.41	5179.07	6061.89	5980.78	5175.17	4939.15	8075.56	5779.69	0.0247162	0.90931	0.975168	1.01563	0.0223803	insig
MW0154477	N-hydroxy-L-isoleucine	Amino acid and Its metabolites	Amino acid derivatives	C6H13NO3	3	0.7404	-	2981.55	5696.63	1978.95	3156.16	3892.09	2934.38	3989.16	3918.73	2559.7	2338.91	3317.21	4096.76	0.0638586	0.910052	0.975168	1.02074	0.0296101	insig
MW0003047	2-Fluorobenzoic acid	Benzene and substituted derivatives	Benzene and substituted derivatives	C7H5FO2	2	0.7022	445-29-4 | 41406-98-8	3200.9	5859.55	4041.65	3782.51	1699.87	3391.66	4520.24	3061.73	3587.87	2525.33	3923.52	3925.24	0.0445651	0.910167	0.975168	1.02006	0.0286562	insig
MW0002133	2,3-Dcpe hydrochloride	Others	Others	C11H16Cl3NO2	2	0.7122	418788-90-6	6690.18	12243.7	8898.37	4207.12	14018.7	3330.39	3492.46	5264.77	5765.48	17970.5	7385.29	7644.32	0.0522976	0.911906	0.975168	1.03926	0.0555549	insig
MW0000550	(1'S,5'S)-averufin	Benzene and substituted derivatives	Benzene and substituted derivatives	C20H16O7	3	0.9912	-	107649	169535	134961	76281.2	126897	153787	180465	146342	116708	141100	98646.7	98258	0.163441	0.914688	0.975168	0.98412	-0.0230931	insig
MW0015566	3-[4-Methyl-1-(2-methylpropanoyl)-3-oxocyclohexyl]butanoic acid	Organic acid and Its derivatives	Organic acid and Its derivatives	C15H24O4	2	0.8526	55700-39-5	8399.34	12655.2	6790.47	7214.1	5442.93	16363.7	10063.2	8006.62	10154.7	8925.69	8296.46	10277.6	0.136342	0.915814	0.975168	1.02048	0.0292547	insig
MW0012089	11-cis-Retinal	CoEnzyme and vitamins	CoEnzyme and vitamins	C20H28O	3	0.8394	564-87-4	31012.5	50019.1	37786.2	27971.7	32006.1	35850.7	40535.6	37029.3	34455.4	33591.6	29338	37435.5	0.0457178	0.917641	0.975168	1.01065	0.0152776	insig
MW0000039	(S)-[(2R,5R)-5-ethenyl-1-azabicyclo[2.2.2]octan-2-yl]-quinolin-4-ylmethanol	Alkaloids	Alkaloids	C19H22N2O	3	0.9457	118-10-5	7796.85	13047.3	6351.51	7615.24	9067.5	7147.08	9639.32	11019.1	6592.66	4855.49	7767.97	12090.7	0.117491	0.918344	0.975168	0.981918	-0.026326	insig
MW0134121	5,7-Dihydroxy-2-phenyl-6-[3,4,5-trihydroxy-6-(hydroxymethyl)oxan-2-yl]-8-(3,4,5-trihydroxyoxan-2-yl)chromen-4-one	Aldehyde,Ketones,Esters	Ketones	C26H28O13	2	0.8983	185145-34-0	9250.31	16812.1	4154.91	59784.7	14724.9	40417.8	7397.62	857.975	15567.3	60637.3	21226.2	47069.9	0.24308	0.924046	0.975168	0.950172	-0.0737397	insig
MW0107590	Isopropyl dodecylfluorophosphonate	Aldehyde,Ketones,Esters	Esters	C15H32FO2P	2	0.8946	-	27980.3	67146.6	61610.1	31012	54738.2	62486.1	21964.4	82581.6	41601.3	57870.8	41987.5	52733.6	0.0869654	0.925267	0.975168	1.02087	0.0297957	insig
MW0012229	12-Hydroxyjasmonic acid	FA	Oxidized lipids	C12H18O4	2	0.7657	140631-27-2	6867.7	5417.16	2996.97	2640.01	2651.13	5574.95	5739.2	3981.41	3872.64	2874.56	4878.84	4336.13	0.071423	0.928577	0.975168	1.01811	0.0258958	insig
MW0142027	2,3-Diphenylquinoxaline-6-carboxylic acid	Organic acid and Its derivatives	Organic acid and Its derivatives	C21H14N2O2	2	0.7003	32387-96-5	15341.9	14269.4	6641.16	7222.39	7868.61	25482	15941.4	13180.5	11465.9	7095.14	13590.6	13821.9	0.148166	0.930116	0.975168	1.02304	0.0328573	insig
MADN0504	Mesoaconic acid	Organic acid and Its derivatives	Organic acid and Its derivatives	C5H6O4	3	0.7937	498-24-8	28616.4	50951.9	32464.6	21604.3	31259.2	41218.4	46860.7	37254	30546.1	36401.3	26226.5	25970.5	0.0316331	0.930502	0.975168	1.01405	0.0201293	insig
MW0168567	Indole-3-carboxaldehyde	Heterocyclic compounds	Indole and Its derivatives	C9H7NO	2	0.7583	487-89-8	7518.83	9414.4	1907.46	3243.81	5450.42	8695.15	8217.31	5655.98	4825.58	3638.7	6324.38	6839.23	0.162842	0.932465	0.975168	1.02053	0.0293207	insig
MW0150873	His-Asp-His	Amino acid and Its metabolites	Small Peptide	C16H21N7O6	2	0.7006	-	3254.11	4720.01	4895.1	1482.29	4408.45	1787.08	3929.79	4695.06	2395.91	3757.28	2752.26	2646.85	0.21626	0.93305	0.975168	1.01833	0.0262086	insig
MW0194006	Sulfanilamide, N1-(5-methyl-1,3,4-thiadiazol-2-yl)-	Benzene and substituted derivatives	Benzene and substituted derivatives	C9H10N4O2S2	2	0.9056	-	10219.6	28291.8	20750.4	17428.8	23524.8	23533.4	21373.1	16543.9	27143.2	19757	20821.6	19543.2	0.123882	0.936375	0.975168	0.988551	-0.0166134	insig
MW0142291	Methyl-D-erythritol Phosphate	Organic acid and Its derivatives	Organic acid and Its derivatives	C5H13O7P	3	0.7349	-	8615.61	11932.7	8892.72	11466.6	5836.08	11998.3	11742.3	7433.59	12760.5	9816.54	5639.91	12098.5	0.0723403	0.936788	0.975168	0.987405	-0.0182865	insig
MW0141220	[(1S,12S,14R,15E)-15-ethylidene-3,17-diazapentacyclo[12.3.1.02,10.04,9.012,17]octadeca-2(10),4,6,8-tetraen-13-yl]methanol	Alkaloids	Alkaloids	C19H22N2O	3	0.841	604-99-9	4768.15	7890.36	2727.27	4766.87	4100.86	4348.47	4989.85	6751.73	3994.47	2410.03	4059.21	6878.76	0.106788	0.937127	0.975168	0.983425	-0.0241126	insig
MW0053905	Nbd-ceramide	Benzene and substituted derivatives	Benzene and substituted derivatives	C30H49N5O6	2	0.7164	94885-02-6	271.036	242.629	454.83	288.692	1683.55	438.996	510.408	426.113	681.579	361.991	264.871	133.953	0.302552	0.937229	0.975168	1.4207	0.506607	insig
MW0124748	Mangiferin 6'-gallate	Heterocyclic compounds	Heterocyclic compounds	C26H22O15	3	0.7079	92631-82-8	18059.4	5582.29	32129.2	11129.8	6302.27	7500.51	562.655	40084.1	53284.9	22155.5	3021.87	5047.3	0.173142	0.937229	0.975168	0.650015	-0.621456	insig
MEDL02151	3'-Adenylic acid	Nucleotide and Its metabolites	Nucleotide and Its metabolites	C10H14N5O7P	3	0.9718	84-21-9	2813.41	7883.19	4689.59	1276.26	4452.21	461.738	2341.42	1951.64	2096.78	14134.3	2982.28	2377.7	0.328657	0.937229	0.975168	0.833576	-0.262614	insig
MEDL02767	Palmitoylethanolamide	FA	Others	C18H37NO2	3	0.9806	544-31-0	2291.39	5524.46	3191.34	1668.87	3302.64	2044.33	3391.75	2562.75	2047.69	2896.69	2002.18	2583.57	0.333666	0.937229	0.975168	1.16393	0.219002	insig
MW0012825	1-O-Hexadecyl-sn-glycero-3-phosphocholine	GP	PC	C24H52NO6P	1	0.9309	52691-62-0 | 97288-09-0	39406.3	42256.1	51271.5	29034.4	83977.4	23368.6	31252.9	41024.9	30695.3	73212.7	30649.9	40861.1	0.0476859	0.937229	0.975168	1.08727	0.120716	insig
MEDL00422	PC(18:3/18:3)	GP	PC	C44H76NO8P	1	0.7698	324054-21-9	12988.5	13688.7	18758.2	60410.4	26761.9	16788.8	17170.7	23821.4	12282.7	21431.5	24545.8	15368.8	0.317466	0.937229	0.975168	1.3034	0.382278	insig
MW0011871	1,2-Dihexanoyl-sn-glycerol	GL	DG	C15H28O5	2	0.9107	30403-47-5	33195.6	43694.2	27459.1	27772.1	27345.8	42034.8	34094.5	30263.6	31604.6	27357.5	28494.1	32951.1	0.586636	0.937229	0.975168	1.09058	0.125097	insig
MW0139389	Polydatin	Heterocyclic compounds	Heterocyclic compounds	C20H22O8	1	0.7281	27208-80-6	6124.6	8088.09	5933.15	6244.55	7336.97	8393.91	7838.37	6893.76	6108.58	5922.8	11882.4	6278.99	0.198313	0.937229	0.975168	0.937594	-0.0929652	insig
MW0105249	4-Imidazolone	Aldehyde,Ketones,Esters	Ketones	C3H4N2O	3	0.9217	1968-28-1	14613.9	14292.4	11505.9	13413.6	3084.8	16652.6	13970.3	13980.1	13257.6	14096	9521.27	14634.5	0.455551	0.937229	0.975168	0.92579	-0.111244	insig
MW0116753	1-[(1S,5R)-9-methyl-9-azabicyclo[3.3.1]nonan-3-yl]-3H-indol-2-one	Aldehyde,Ketones,Esters	Ketones	C17H22N2O	2	0.7838	-	6727.3	10527.4	5351.37	3441.11	4422.37	22240.4	8670.41	4565.84	12291.4	4882.19	4998.66	4653.55	0.346035	0.937229	0.975168	1.31571	0.395839	insig
MW0159182	Val-Thr-Leu-Asp-Met	Amino acid and Its metabolites	Small Peptide	C24H43N5O9S	2	0.8102	-	299.256	182.034	1066.73	182.246	1548.6	220.205	150.151	194.818	475.819	483.071	463.539	290.083	0.311094	0.937229	0.975168	1.70065	0.76609	insig
MEDN1837	3,5-Di-tert-butyl-4-hydroxybenzyl alcohol	Benzene and substituted derivatives	Benzene and substituted derivatives	C15H24O2	1	0.8611	88-26-6	8089.7	11412.3	36126.3	8033.54	8908.64	10243.3	10063.2	8680.46	8320.61	8929.69	11323.6	9850.1	0.583303	0.937229	0.975168	1.44861	0.534668	insig
MW0011944	Abn-cbd	Benzene and substituted derivatives	Benzene and substituted derivatives	C21H30O2	2	0.7139	22972-55-0	3821.92	4155.29	3120.61	4324.7	3189.59	2987.64	797.272	3351.58	3189.06	3652.49	3448.97	4602.15	0.633776	0.937229	0.975168	1.13435	0.181866	insig
MEDL00401	Confertifoline	Aldehyde,Ketones,Esters	Esters	C15H22O2	1	0.9642	-	97916.4	128432	312142	94924.6	110929	111434	119356	106336	96642.4	98751.4	124232	125662	0.55347	0.937229	0.975168	1.27541	0.350966	insig
MW0113327	6-(2-ethenyl-5-hydroxy-4-methoxyphenoxy)-3,4,5-trihydroxyoxane-2-carboxylic acid	Organic acid and Its derivatives	Organic acid and Its derivatives	C15H18O9	3	0.8218	-	6201.65	34981.3	20755.2	182582	18422.6	49828.5	25892.4	17665.7	43747.6	31278.2	26605.8	30457.5	0.172155	0.937229	0.975168	1.78068	0.832426	insig
MW0055282	Neotigogenin acetate	Others	Others	C29H46O4	2	0.8614	4948-43-0	4669.63	10830.8	12288.7	6805.73	7874.76	8331.06	12339.4	45898.8	4141.51	7367.17	8543.18	6441.72	0.442958	0.937229	0.975168	0.599547	-0.738055	insig
MW0106514	DL-Leucine	Amino acid and Its metabolites	Amino acids	C6H13NO2	1	0.9258	328-39-2 | 25322-63-8 | 25988-64-1 | 7005-03-0	11999	17914.2	17355.6	9251.43	29372.8	7476.33	11321.3	13492.9	11867.7	34743.5	12808.3	16164.3	0.323455	0.937229	0.975168	0.929994	-0.104707	insig
MW0009148	Nordihydrocapsaicin	Benzene and substituted derivatives	Benzene and substituted derivatives	C17H27NO3	2	0.7207	28789-35-7	496.973	415.922	938.179	398.639	990.743	299.723	1487.64	690.923	689.053	442.712	357.13	387.199	0.286001	0.937229	0.975168	0.873115	-0.195757	insig
MW0148998	L-erythrulose 1-phosphate	Organic acid and Its derivatives	Organic acid and Its derivatives	C4H9O7P	3	0.8425	16409-92-0	22806.5	22501.1	16194.5	22528	63207.6	29720.3	39162.9	21919.5	20267.2	25364	24840	22861.5	0.131072	0.937229	0.975168	1.14599	0.196594	insig
MW0103526	Deoxyuridine triphosphate	Nucleotide and Its metabolites	Nucleotide and Its metabolites	C9H15N2O14P3	2	0.7068	1173-82-6	42409.5	400018	117365	373243	381810	461634	409789	316445	399808	361886	350830	388304	0.77363	0.937229	0.975168	0.797678	-0.326121	insig
MW0054831	Methyl 2-octynoate	FA	Others	C9H14O2	2	0.7628	111-12-6	2712.66	15172.8	4023.89	1820.68	7552.36	6357.22	7567.87	3698.79	4954.79	4915.11	5157.56	4102.16	0.0424448	0.937229	0.975168	1.2383	0.308358	insig
MW0112836	3-Hydroxybenzaldehyde	Benzene and substituted derivatives	Benzene and substituted derivatives	C7H6O2	3	0.8209	100-83-4	7862.9	8463.65	6023.16	6321.76	7286.78	6271.67	7902.34	5938.61	8445.92	6379.65	6096.97	8218.33	8.2947e-06	0.937229	0.975168	0.982507	-0.0254611	insig
MW0105482	Ala-Ser-Arg	Amino acid and Its metabolites	Small Peptide	C12H24N6O5	2	0.9171	-	13223.4	12875	7090.47	6835.9	6447.34	13931.7	10268.1	10115.1	8773.4	13733.4	12956.7	6562.9	0.288324	0.937229	0.975168	0.967859	-0.0471307	insig
MW0012193	Vernolic acid	FA	Oxidized lipids	C18H32O3	2	0.7785	-	33879.8	13335.2	11565.1	7249.14	9585.32	14957.7	16449.8	16140.6	10839	11552.8	12946.4	11466.1	0.00133371	0.937229	0.975168	1.14078	0.190026	insig
MW0162094	(3S,10S,13R)-10,13-dimethyl-17-(6-methylhept-5-en-2-yl)-2,3,4,5,6,9,11,12,14,15,16,17-dodecahydro-1H-cyclopenta[a]phenanthren-3-ol	Others	Others	C27H44O	3	0.708	-	1564.98	1748	2784.63	1982.31	1385.46	6493.73	1744.86	1971.47	1749.44	2136.62	1608.94	2815.7	0.377951	0.937229	0.975168	1.32693	0.408097	insig
MW0145662	Asn-Ala-Leu-Ala-His	Amino acid and Its metabolites	Small Peptide	C22H36N8O7	2	0.9158	-	6360.14	11890.2	22325.4	4523.06	7288.11	11612.9	12752.8	10684.8	8431.67	10394.4	9533.64	7071.12	0.142168	0.937229	0.975168	1.08717	0.120575	insig
MW0153088	Lys-Phe-Arg-Lys	Amino acid and Its metabolites	Small Peptide	C27H47N9O5	2	0.72	-	520.657	1572.61	3061.68	261.263	1515.76	2135.22	2455.24	7740.86	1129.88	1009.48	1370.92	1121.22	0.666857	0.937229	0.975168	0.611508	-0.709557	insig
MW0141493	16-Oxohexadecanoic acid	FA	Oxidized lipids	C16H30O3	3	0.7591	69275-06-5	3965.74	4768.68	11188.2	3873.97	5570.65	4327.41	15154.6	16125.8	3402.27	2886.57	4860.06	4440.28	0.34761	0.937229	0.975168	0.718904	-0.476129	insig
MW0124192	Furmecyclox	Heterocyclic compounds	Heterocyclic compounds	C14H21NO3	3	0.8394	60568-05-0	12750.5	14247.5	25607.9	13303.2	12473.6	19378.9	17347.4	12879.4	13037	14009.1	15256.4	15360.9	0.402534	0.937229	0.975168	1.11231	0.153563	insig
MW0126274	Psilocybine	Benzene and substituted derivatives	Benzene and substituted derivatives	C12H17N2O4P	3	0.8491	520-52-5	30880.1	39242.6	38639.2	25165.3	23261.9	30684.4	32289.4	36266.8	37309.8	28582.4	25669.4	26161.1	0.0396489	0.939219	0.976506	1.00856	0.012298	insig
MW0109192	Phenyl dihydrogen phosphate	Benzene and substituted derivatives	Benzene and substituted derivatives	C6H7O4P	1	0.7428	701-64-4	6613.81	7267.65	7546.84	7820.91	6690.38	12571.8	9341.46	8931.52	7886.82	5411.02	8442.21	8971.32	0.0436199	0.943758	0.980491	0.990344	-0.0139987	insig
MW0107786	L-Leucine	Amino acid and Its metabolites	Amino acids	C6H13NO2	3	0.7402	61-90-5	81249.3	91580.3	86761.1	80179.1	78261	109094	94252.6	91273.1	88069.7	70272.4	94865.3	85879.8	0.114957	0.945603	0.981657	1.00479	0.00689249	insig
MW0142130	2-((4-Methoxy-3-methyl-2-pyridylmethyl)sulfo)-5-trifluoromethyl-1H-benzimidazole	Benzene and substituted derivatives	Benzene and substituted derivatives	C16H14F3N3OS	3	0.7455	86604-69-5	3581.64	5866.56	3431.44	3851.53	4077.25	4283.5	4083.78	6151.99	2851.32	2205.52	3354.91	6124.28	0.346068	0.946295	0.981657	1.01292	0.0185238	insig
MW0193986	D-Lyxose	Carbohydrates and Its metabolites	Carbohydrates and Its metabolites	C5H10O5	3	0.8526	10257-34-8 | 10257-35-9	65427.9	97464.9	79146.4	43955.5	75885.1	91489.9	103725	85914.4	69643.2	80219.5	60403.4	57399	0.145811	0.951832	0.986664	0.991397	-0.0124654	insig
MW0103024	Coenzyme Q4	Heterocyclic compounds	Heterocyclic compounds	C29H42O4	2	0.8933	4370-62-1	48209.6	72219.9	68542.4	52459	72117.9	78332.6	65935.8	50192.4	53232.1	82653.6	76335.4	65954.2	0.0790348	0.956014	0.988523	0.993858	-0.00888881	insig
MW0153488	Met-Ala-Lys-Lys-Asp	Amino acid and Its metabolites	Small Peptide	C24H45N7O8S	2	0.7194	-	10550.5	10244.1	6576.88	2736.51	5283.12	3101.17	5141.78	4136.89	7749.2	7483.82	8053.38	5409.61	0.210132	0.95638	0.988523	1.01363	0.0195298	insig
MW0053485	Geranyl acetate	Aldehyde,Ketones,Esters	Esters	C12H20O2	3	0.867	105-87-3	16207.2	17066.7	6241.37	6399.09	7665.27	18459.4	14293.5	9152.08	11490.1	7096.94	11631.2	17436.8	0.061351	0.956594	0.988523	1.0132	0.018918	insig
MW0121803	6,6'-(1,2-phenylene)bis(1,3,5-triazine-2,4-diamine)	Benzene and substituted derivatives	Benzene and substituted derivatives	C12H12N10	2	0.7462	5118-79-6	84449.8	79961.4	72556.8	85858	76623.7	123927	89909.4	97438.8	92630.6	66063.7	95227.4	85088.9	0.0494297	0.956712	0.988523	0.994334	-0.00819706	insig
MW0154143	1D-3-amino-1-guanidino-1,3-dideoxy-scyllo-inositol 6-phosphate	Organic acid and Its derivatives	Organic acid and Its derivatives	C7H17N4O7P	3	0.8019	-	5872.18	10117.3	3152.81	4429.93	3496.77	6494.18	9837.75	5300.23	6637.6	4573.73	2458.86	4269.53	0.103886	0.957186	0.988523	1.01468	0.021022	insig
MW0103795	Ethenamine, N-methylene-	Heterocyclic compounds	Heterocyclic compounds	C3H5N	3	0.9258	-	26175	30574.6	34795.1	22806.8	25220.1	39025.9	35645.7	32464	21903.9	31570.5	21865.9	34015.3	0.014538	0.95881	0.989463	1.00638	0.00917415	insig
MW0140209	Germacradienol	Alcohol and amines	Alcohols	C15H26O	3	0.7907	-	11850.5	11614.9	14912.6	7718.19	25537.1	3602.17	11573.2	12876.4	11589.4	19741.8	8092.66	12406	0.398508	0.960513	0.990057	0.986314	-0.0198817	insig
MW0155740	{(1r,2r,3r)-2-[(3e)-4,8-Dimethylnona-3,7-Dien-1-Yl]-2-Methyl-3-[(1e,5e)-2,6,10-Trimethylundeca-1,5,9-Trien-1-Yl]cyclopropyl}methyl Trihydrogen Diphosphate	Terpenoids	Triterpene	C30H52O7P2	3	0.7145	29849-75-0	309.701	511.026	1336.87	572.338	1657.4	590.403	1099.15	1169.99	313.261	1116.46	801.971	555.919	0.300954	0.960812	0.990057	0.984375	-0.0227207	insig
MW0005594	5-Bromo-3-cyclohexyl-2-hydroxybenzamide	Benzene and substituted derivatives	Benzene and substituted derivatives	C13H16BrNO2	2	0.7163	6284-50-0	5798.07	7196.18	5379	5304.84	5629.78	7494.73	6418.72	6303.97	5858.45	5604.95	6167.1	6332.98	0.00148022	0.963419	0.991798	1.00317	0.00457143	insig
MW0014699	5beta-Pregnane-3,20-dione	Hormones and hormone related compounds	Hormones and hormone related compounds	C21H32O2	3	0.9283	-	10352.9	16247.2	5567.8	9687.6	10271.9	10117.2	10383.8	14839.7	6886.21	5799.63	9196.15	14559.9	0.163623	0.963931	0.991798	1.00939	0.013487	insig
MW0013259	21-Deoxycortisol	Hormones and hormone related compounds	Hormones and hormone related compounds	C21H30O4	1	0.8266	641-77-0	2667.79	871.943	461.748	1658.85	474.869	2030.6	1482.82	2351.64	375.098	1407.31	1858.06	818.442	0.217815	0.964701	0.991856	0.984618	-0.0223646	insig
MW0152851	Lys-Ala-Leu-Glu	Amino acid and Its metabolites	Small Peptide	C20H37N5O7	2	0.7773	-	24114.6	26339.7	25145.4	17123	33510.8	15099.2	16657.7	23804.4	17830.6	39586	19062.4	25516.9	0.086978	0.966924	0.993405	0.992101	-0.0114418	insig
MW0156589	Secologanate	Terpenoids	Terpenoids	C16H22O10	3	0.7127	22864-93-3	2448.27	4030.92	2296.49	2973.26	2566.33	4318.6	3072.55	3282.05	3439	3125.4	2668.09	2958.82	0.0896932	0.969065	0.994868	1.00474	0.00682651	insig
MW0102977	Triptophenolide	Terpenoids	Ditepenoids	C20H24O3	2	0.8571	74285-86-2	21212.9	41594.2	48556.4	34004.2	39272.9	39233.1	63621.4	104961	26608.7	11010.6	4166.37	17102.2	0.626563	0.971445	0.996575	0.984189	-0.0229928	insig
MW0062251	5-trans-PGF2alpha	Hormones and hormone related compounds	Hormones and hormone related compounds	C20H34O5	2	0.904	551-11-1	9508.47	16973	11827.9	14480.3	11275.9	14858	14655.2	11329.4	21548.8	12119.1	8897.75	10792.6	0.171162	0.974712	0.999187	0.994717	-0.00764211	insig
MEDN0379	Tridecanoic acid	FA	FFA	C13H26O2	3	0.8781	638-53-9	6580.16	9014.51	14681.4	8632.04	9019.15	8187.02	9203.42	10263.1	6758.46	9337.38	10493.2	10285	0.1575	0.976782	1	0.995983	-0.00580654	insig
MW0125208	Monocrotaline	Heterocyclic compounds	Heterocyclic compounds	C16H23NO6	2	0.7164	315-22-0 | 109525-74-8	25780.4	50832.9	39867.6	17918.6	51689.2	30636	43326.8	42600.5	26294.8	36569.2	32278.3	36742.5	0.248605	0.977193	1	0.995008	-0.00722021	insig
MW0015396	9(S)-HpODE	FA	Oxidized lipids	C18H32O4	2	0.7495	29774-12-7	167414	208009	172528	127219	166475	153115	153243	143844	136455	179860	176702	202246	0.0335686	0.978968	1	1.00243	0.0034993	insig
MW0063874	TG(10:0/12:0/12:0)	GL	TG	C37H70O6	3	0.9212	-	2200.53	6255.91	5613.81	4093.3	7858.75	6027.61	7493.51	7359.9	4294.11	4165.08	4103.43	4473.31	0.104663	0.980026	1	1.00504	0.00724643	insig
MW0002412	2,6-Di-tert-butylhydroquinone	Benzene and substituted derivatives	Benzene and substituted derivatives	C14H22O2	3	0.8122	2444-28-2	14775.7	25635	13286.3	15823	17313.1	17921.1	18079.5	24718.1	12724.4	9343.06	15974	24357.4	0.224536	0.981403	1	0.995795	-0.00607944	insig
MW0137280	Aflatoxin B2 alpha	Heterocyclic compounds	Heterocyclic compounds	C17H14O6	2	0.9091	7220-81-7	455629	675367	540723	307758	539242	616198	725064	564860	468177	558883	409398	398154	0.0785143	0.981488	1	1.00332	0.00478534	insig
MW0145567	Arg-Val-Lys	Amino acid and Its metabolites	Small Peptide	C17H35N7O4	2	0.7142	-	44646.8	51734.6	38557.5	44196	47628.1	58486.5	58821.7	41017.8	44822.7	42451.4	49409.4	48197.6	0.061827	0.982188	1	1.00186	0.00267679	insig
MW0144629	Ala-Leu-Ala-Pro-Lys	Amino acid and Its metabolites	Small Peptide	C23H42N6O6	2	0.8666	-	1286.58	2847.9	1538.92	1766.18	2775.3	1526.71	1912.68	1290.12	1650.3	1890.9	3029.5	2013.46	0.00289966	0.983902	1	0.996151	-0.0055634	insig
MW0102911	Traumatic acid	FA	FFA	C12H20O4	1	0.8714	6402-36-4	43695.1	48811.4	19190.8	24083	22334.4	80482.2	50300.2	40010	35136.5	20786.5	39803.6	51423.9	0.158486	0.986069	1	1.00478	0.00688659	insig
MW0114928	N,O-Didesmethylvenlafaxine	Benzene and substituted derivatives	Phenolics	C15H23NO2	2	0.9096	135308-74-6	80462.7	132153	116846	71651.2	156382	90669.5	161540	134774	80288.5	102502	80748.9	86677.1	0.0481968	0.988909	1	1.00253	0.00364284	insig
MEDN1113	12-Ketolithocholic acid	Bile acids	Bile acids	C24H38O4	2	0.8429	5130-29-0	2591.83	4987.99	4093.61	3276.35	4539.95	4910.19	4920.32	3208.58	4192.97	3901.15	3983.62	4220.04	0.0521632	0.99232	1	0.998905	-0.00158084	insig
MW0114564	Glycolaldehyde	Aldehyde,Ketones,Esters	Aldehydes	C2H4O2	3	0.8625	141-46-8	3242.52	3170.7	2815.41	2562.32	3964.63	3227.84	3425.79	3326.27	3117.89	2833.72	3279.79	3009.58	0.100991	0.994171	1	0.999493	-0.0007319	insig
MEDN1558	Ascorbyl palmitate	Aldehyde,Ketones,Esters	Esters	C22H38O7	2	0.7863	137-66-6	15068	19699.9	14682	6754.82	15800.4	19440	18592.7	12095	17984.5	14833.5	15788.1	12076.8	0.155071	0.995665	1	1.00082	0.00117674	insig
MW0017059	Chlormadinone acetate	Aldehyde,Ketones,Esters	Esters	C23H29ClO4	2	0.8529	302-22-7	41604.5	52184.2	45765.5	39626.8	46333.5	52413.6	46780.7	45092.1	47966	43020.4	47893.5	47126.1	0.0195303	0.997199	1	1.00018	0.000256723	insig
MW0154371	Neomethymycin	Aldehyde,Ketones,Esters	Esters	C25H43NO7	3	0.9276	497-73-4	1301.21	1701.5	2979.43	1870.15	3071.79	3335.53	3112.41	2874.41	2392.74	1456.49	1704.03	2727.89	0.0651143	0.997541	1	0.999414	-0.000846372	insig
ZINC4492869	Abscisic acid	Organic acid and Its derivatives	Organic acid and Its derivatives	C15H20O4	2	0.804	14398-53-9 | 21293-29-8	20563.6	21109.9	23068.7	16021.9	21444.8	27188	21547.7	16223	22828.8	24223.7	19228.3	25359.7	0.018864	0.99908	1	0.999889	-0.000159985	insig
MW0169549	Niacinamide	Alcohol and amines	Amines	C6H6N2O	1	0.8674	98-92-0	34653.3	28427.4	28997.3	13039.3	41289	17795.8	17543.7	28621.3	27423.9	78705.2	27086.5	33366.1	0.64817	1	1	0.77182	-0.373664	insig
MW0103343	2'-Deoxyguanosine	Nucleotide and Its metabolites	Nucleotide and Its metabolites	C10H13N5O4	2	0.7627	961-07-9 | 663615-45-0 | 38559-49-8 | 116002-28-9 | 130434-96-7 | 197227-97-7 | 197227-99-9 | 244769-88-8 | 246137-64-4	12558.7	19177.6	17149.6	12238.9	21317.7	7237.05	12057.4	12785.6	12850.4	29839.7	12460.4	13657.2	0.207136	1	1	0.957597	-0.062509	insig
MW0009308	Oxycodone	Benzene and substituted derivatives	Benzene and substituted derivatives	C18H21NO4	2	0.7045	76-42-6	51248.3	74176	49069.4	48090.9	62760.1	66168.8	65709.9	54100.7	49393.1	67185	50061.4	49238.3	0.24983	1	1	1.04714	0.0664568	insig
MW0000334	Ecgonine methyl ester	Alkaloids	Tropan alkaloids	C10H17NO3	3	0.9923	7143-09-1	85997.6	99091.9	47318.6	39836.4	44442.8	44050.7	55156.9	81597.4	72930.9	44200.6	49704.8	39153.1	0.107267	1	1	1.0525	0.0738214	insig
MW0006406	Boscalid	Benzene and substituted derivatives	Benzene and substituted derivatives	C18H12Cl2N2O	2	0.706	188425-85-6	1863.43	4122.98	1941.71	1141.41	2341.34	909.87	2245.55	1667.97	1442.66	2089.05	2162.81	1774.45	0.0603001	1	1	1.08243	0.114272	insig
MW0117028	6-Chloro-5-methyl-1-((2-(2-methylpyrid-3-yloxy)pyrid-5-yl)carbamoyl)indoline	Alcohol and amines	Amines	C21H19ClN4O2	2	0.8437	181632-25-7	3290.92	6507.27	3994.77	3079.78	17433.1	2606.01	3954.54	3055.42	4221.4	3244.72	3907.8	16417.3	0.10842	1	1	1.06065	0.0849473	insig
MW0137085	7-Hydroxywarfarin	Heterocyclic compounds	Heterocyclic compounds	C19H16O5	2	0.7517	17834-03-6	4605.99	11087.4	6171.45	5736.56	6021.04	6039.16	5759.08	6450.87	7415.18	7516.29	4545.23	5697.94	0.212795	1	1	1.06091	0.0853009	insig
MW0013383	2-Acetoxy-3-geranylgeranyl-1,4-dihydroxybenzene	Others	Hydrocarbon derivatives	C28H40O4	3	0.765	126398-82-1	131998	238172	137117	124906	147730	157005	127436	151565	173005	157426	143166	124302	0.361192	1	1	1.06845	0.0955251	insig
MW0148930	APGPR Enterostatin	Amino acid and Its metabolites	Amino acid derivatives	C21H36N8O6	2	0.9104	117830-79-2	8670.35	19788.2	5088.08	5943.94	5765.69	7305.02	10130	8326.06	8191.95	6416.6	5788.91	3584.5	0.434371	1	1	1.23854	0.308644	insig
MEDP1455	MG(20:4/0:0/0:0)	GL	MG	C23H38O4	1	0.8764	-	6640.49	6964.1	15022.5	6770.71	7635.07	3822.76	5492.43	7131.28	10157.8	16192.3	6664	3563.14	0.135146	1	1	0.952333	-0.0704613	insig
MW0011795	1-(1Z-octadecenyl)-sn-glycero-3-phosphocholine	GP	PC	C26H54NO6P	2	0.8831	-	19969.9	16126.6	23991.1	12507.2	43079.4	12566.3	14699.5	18724.9	12671.8	36396.8	14381.9	22367.9	0.00738251	1	1	1.07546	0.104949	insig
MW0115925	(4-Ethylnaphthalen-1-yl)[1-(5-fluoropentyl)-1H-indol-3-yl]methanone	Aldehyde,Ketones,Esters	Ketones	C26H26FNO	2	0.7002	-	113688	157762	112369	81407	99555.8	94047.1	106780	109550	110906	111340	113188	97376.4	0.00386009	1	1	1.01492	0.0213726	insig
MW0154994	(2R,5R,8S)-2,10,10-Trimethyltricyclo[6.3.0.01,5]undec-6-ene-6-carbaldehyde	Terpenoids	Sesquiterpenoids	C15H22O	3	0.9179	-	16329.8	23327.3	17305.1	17959.3	18303.1	20159.1	18865.8	16574.6	16501.3	18602.9	18587.7	18674.7	0.596844	1	1	1.05173	0.0727645	insig
MW0170035	alpha-CEHC	Benzene and substituted derivatives	Benzene and substituted derivatives	C16H22O4	2	0.7661	4072-32-6	7561.92	11981.2	30912.1	7608.77	13155.7	11824	12558.4	10116.5	7311.42	11837	14370	12511.6	0.23112	1	1	1.2087	0.273459	insig
MW0049167	FFA(10:0)	Organic acid and Its derivatives	Organic acid and Its derivatives	C10H20O2	1	0.9557	334-48-5	62245.6	93329	148661	73508.4	63253.4	66862.9	70075	87995.8	63743.6	63132.5	86026.1	80027.8	0.393915	1	1	1.12607	0.171301	insig
MW0123158	Brinzolamide	Alcohol and amines	Amines	C12H21N3O5S3	2	0.7743	138890-62-7	2278.46	5998.77	3184.18	1448.79	2654.39	2532.3	2776.75	2731.36	2378.24	2161.3	3401.12	2432.91	0.229303	1	1	1.13948	0.188378	insig
MW0054582	LPE(0:0/20:3)	GP	LPE	C25H46NO7P	1	0.8966	-	2282.23	2902.39	3024.53	1735.45	5861.51	2260.23	2782.35	1552.9	2272.67	2944.7	3031.71	2963.93	0.317016	1	1	1.16195	0.216551	insig
MW0148743	dTDP-4-dimethylamino-4,6-dideoxy-5-C-methyl-L-mannose	Nucleotide and Its metabolites	Nucleotide and Its metabolites	C19H33N3O14P2	3	0.9353	-	5940.44	7240.41	6178.72	5416.05	6300.31	7382.94	1071.01	6783.75	5299.43	7519.3	6726.71	6516.42	0.594185	1	1	1.13392	0.181324	insig
