# Supplementary material for: Mitochondrial dysfunction enhances influenza pathogenesis by up-regulating de novo sialic acid biosynthesis
Source: Sci Adv. 2025 Jul 4;11(27):eadu3739. doi: 10.1126/sciadv.adu3739 (PMC12227048; doi:10.1126/sciadv.adu3739)
Supplement: Supplementary file 2 — Datasets S1, S2, S5, and S6 [file sciadv.adu3739_datasets_s1_s2_s5_and_s6.zip › adu3739_dataset_s6.xlsx]

## Sheet: Data S6
Data S6. Differential metabolites in IAV-infected Ndufs4 KO vs. WT LET1 cells.
Index	Compounds	Class I	Class II	Formula	Level	score	CAS	D1 (+IAV Ndufs4 KO)	D2 (+IAV Ndufs4 KO)	D3 (+IAV Ndufs4 KO)	D4 (+IAV Ndufs4 KO)	D5 (+IAV Ndufs4 KO)	D6 (+IAV Ndufs4 KO)	B1 (+IAV WT)	B2 (+IAV WT)	B3 (+IAV WT)	B4 (+IAV WT)	B5 (+IAV WT)	B6 (+IAV WT)	VIP	P-value	FDR	Fold_Change	Log2FC	Type
MW0160244	(1S,4R,5R)-1,3,3-Trimethyl-2-oxabicyclo[2.2.2]octan-5-ol	Heterocyclic compounds	Heterocyclic compounds	C10H18O2	3	0.921	98920-24-2	1481.61	1408.02	1058.39	1901.36	1871.62	1541.2	1540.53	2038.57	1420.72	1768.7	1960.04	1583.27	0.739222	0.307834	0.620942	0.898211	-0.154874	insig
MEDP1592	Citicoline	Nucleotide and Its metabolites	Nucleotide and Its metabolites	C14H26N4O11P2	2	0.9102	987-78-0	30132.3	9676.91	26681.1	23208.8	89012.9	79329.5	82916.8	114454	128456	129412	102700	51571.2	1.61382	0.00906388	0.0938856	0.423359	-1.24005	down
MW0169549	Niacinamide	Alcohol and amines	Amines	C6H6N2O	1	0.8674	98-92-0	13708.4	24794.4	19722.1	17861.3	25499.4	25084.8	30081.1	30392.2	30108.7	33766.5	32927.2	21288.2	1.61862	0.00893909	0.0932892	0.709384	-0.495361	down
MW0009611	Pyridaben	Benzene and substituted derivatives	Benzene and substituted derivatives	C19H25ClN2OS	2	0.87	96489-71-3	183681	186798	204635	180525	220452	176173	196793	204057	178776	243421	208308	164538	0.377547	0.590531	0.805955	0.963518	-0.0536171	insig
MW0103343	2'-Deoxyguanosine	Nucleotide and Its metabolites	Nucleotide and Its metabolites	C10H13N5O4	2	0.7627	961-07-9 | 663615-45-0 | 38559-49-8 | 116002-28-9 | 130434-96-7 | 197227-97-7 | 197227-99-9 | 244769-88-8 | 246137-64-4	9530.54	14753.9	11810.1	9807.75	9851.99	11489.7	11654.9	9186.54	9639.02	10953.6	11723	10354.6	0.443616	0.511967	0.774045	1.05877	0.0823833	insig
MW0002223	2,4-Toluenediamine	Benzene and substituted derivatives	Benzene and substituted derivatives	C7H10N2	2	0.7857	95-80-7	1.46691e+06	1.29094e+06	1.7098e+06	1.3475e+06	1.99186e+06	1.47376e+06	1.63385e+06	1.69156e+06	1.47167e+06	1.47839e+06	1.76389e+06	1.38262e+06	0.196128	0.851649	0.944915	0.985012	-0.0217861	insig
MEDP0734	2-Aminophenol	Benzene and substituted derivatives	Phenolics	C6H7NO	2	0.7208	95-55-6	1378.75	1820.72	2022.44	1918.68	1999.69	1514.36	2084.85	2310.07	1854.15	2855.39	1728.64	1625.34	0.996244	0.193422	0.5104	0.855214	-0.225643	insig
MW0053905	Nbd-ceramide	Benzene and substituted derivatives	Benzene and substituted derivatives	C30H49N5O6	2	0.7164	94885-02-6	186.291	187.749	382.008	206.455	442.614	325.815	259.241	220.799	220.293	387.748	214.918	127.382	0.557538	0.40013	0.682015	1.21012	0.27515	insig
MW0145223	N-(2-hydroxyethyl-1,1,2,2-d4)-5Z,8Z,11Z,14Z-eicosatetraenamide	Alcohol and amines	Amines	C22H37NO2	2	0.8801	946524-40-9	133049	193463	175514	120538	180255	164070	122595	94886.1	68122.4	91473.9	102001	82729.7	1.98878	0.000644315	0.0311313	1.72103	0.783273	up
MW0110913	Anandamide	Alcohol and amines	Amines	C22H37NO2	3	0.7693	94421-68-8	23420.6	22893.8	25496.6	21621.4	29011.8	24515.6	25551.8	25347	25555.3	31712.3	25196.2	22717.4	0.725671	0.368809	0.67924	0.941567	-0.0868649	insig
MW0063564	C24:1 Sphingomyelin	SL	SM	C47H93N2O6P	2	0.9545	94359-13-4	7583.11	6178.3	5689.36	4610.55	5867.2	4042.46	21288.2	17315.4	19097.9	11820.9	24973.2	8691.48	2.05754	0.00100101	0.0330809	0.329218	-1.60289	down
MW0062212	Prostaglandin A1 ethyl ester	Hormones and hormone related compounds	Hormones and hormone related compounds	C22H36O4	2	0.7144	93464-24-5	1465.21	3032.8	1657.28	1420.47	2689.95	2055.97	4580.41	2114.51	3104.69	1308.23	1162.64	785.671	0.140437	0.854121	0.946145	0.943745	-0.0835317	insig
MW0010043	Venlafaxine	Benzene and substituted derivatives	Phenolics	C17H27NO2	2	0.7051	93413-69-5	4096.2	1714.59	6116.09	6309.81	9300.97	2746.61	2128.02	4150.8	7263.23	4628.24	5045.93	4673.29	0.00987976	0.767398	0.909606	1.08587	0.118847	insig
MW0161744	5-Methoxy-6-methylbenzimidazole	Benzene and substituted derivatives	Benzene and substituted derivatives	C9H10N2O	3	0.8773	92799-41-2	2550.67	2812.14	2889.79	1363.08	2707	1503.38	2465.42	3472.31	3662.15	2528.06	2518.34	2400.41	0.984828	0.170399	0.48894	0.81107	-0.302102	insig
MW0124748	Mangiferin 6'-gallate	Heterocyclic compounds	Heterocyclic compounds	C26H22O15	3	0.7079	92631-82-8	296.744	2578.9	560.75	6898.1	1325.09	8289.94	27537.8	24463.1	25995.2	32241.3	13443.9	12041	1.93738	0.000311789	0.0233228	0.146988	-2.76623	down
MW0007818	Milnacipran	Benzene and substituted derivatives	Benzene and substituted derivatives	C15H22N2O	2	0.7251	92623-85-3	111622	115314	123278	115217	137686	119068	120488	119017	113273	148795	116136	103756	0.0174658	0.937229	0.970802	1.001	0.00144106	insig
MW0106594	Enniatin B	Heterocyclic compounds	Heterocyclic compounds	C33H57N3O9	2	0.7248	917-13-5	1867.84	1200.1	607.716	729.863	1539.8	1555.7	613.693	1655.49	756.868	1576.81	1619.51	256.059	0.580801	0.608384	0.811394	1.15784	0.211441	insig
MW0116980	Veliparib	Alcohol and amines	Amines	C13H16N4O	2	0.8403	912444-00-9	80118	47145	71790.5	38586	62687.8	51957.8	35812.7	61647.4	56951.8	47335.1	49365.6	37943.2	0.953567	0.197453	0.516781	1.21874	0.285396	insig
MW0009910	Tiocarlide	Benzene and substituted derivatives	Benzene and substituted derivatives	C23H32N2O2S	2	0.7915	910-86-1	4092.59	2197.11	5088.41	4820.98	5762.23	5119.51	1861.77	4090.71	3826.77	3845.26	2632.38	3287.43	1.10878	0.0709594	0.295157	1.38561	0.470524	insig
MW0009918	Thonzylamine	Benzene and substituted derivatives	Phenolics	C16H22N4O	3	0.795	91-85-0	31821.2	15718.4	19007.5	10086.1	27831.3	16999.6	6769.02	14526.6	12240.1	11861.5	16686.3	12821.2	1.39623	0.0548382	0.258018	1.62158	0.697401	insig
MW0106185	Coumarin	Heterocyclic compounds	Heterocyclic compounds	C9H6O2	2	0.7062	91-64-5	9003.56	9568.87	9237.68	5182.54	16233.9	13016	6683.66	14165.8	13236.3	17221.2	10756.4	13582.6	0.696425	0.318223	0.62821	0.822815	-0.28136	insig
MW0142481	2-Methylnaphthalene	Benzene and substituted derivatives	Benzene and substituted derivatives	C11H10	3	0.7298	91-57-6 | 7419-61-6	1150.97	913.639	1064.09	539.022	2040.1	2408.75	2549.43	3335.44	3627.14	3757.07	2807.7	1655.42	1.72101	0.00422819	0.0682619	0.457731	-1.12743	down
MW0109259	(R)-3-Amino-4-(3-hexylphenylamino)-4-oxobutylphosphonic acid	Organic acid and Its derivatives	Organic acid and Its derivatives	C16H27N2O4P	2	0.7243	909725-61-7	110114	101893	110502	98642	128028	107534	118936	123118	123385	117829	120980	109297	1.2847	0.0710248	0.295157	0.920352	-0.119742	insig
MW0142934	Quinoline-3,4-diol	Alcohol and amines	Alcohols	C9H7NO2	3	0.8768	90348-01-9	22516.1	19767.8	23934.7	15562.3	28548.8	28667.1	26862.9	28935.6	25947.3	28720.2	24535.5	15241.3	0.424262	0.537675	0.798485	0.925148	-0.112244	insig
MW0159735	Triton X-100	Benzene and substituted derivatives	Benzene and substituted derivatives	C16H26O2	3	0.7506	9002-93-1	43110.4	43627.1	43413.1	44321.1	53666	45172.8	53752.9	54146.6	58586.2	49663	53246.8	49880.4	1.80608	0.0048082	0.0682619	0.856033	-0.224262	down
MW0009581	Pseudoephedrine	Benzene and substituted derivatives	Benzene and substituted derivatives	C10H15NO	2	0.7563	90-82-4	20352.9	10031.5	18467.5	19075	29681.9	16455.5	21933.3	25931.2	31750.8	24734.2	29228.2	29401.8	1.48712	0.0213209	0.147903	0.69987	-0.514842	down
MW0132537	3,4,5-Trimethoxycinnamic acid	Organic acid and Its derivatives	Organic acid and Its derivatives	C12H14O5	2	0.8389	90-50-6	104697	93729.3	91756.7	79200.4	102897	66274.5	101999	94504.5	54998.6	89928.3	92782.3	91343.9	0.247487	0.699134	0.866327	1.02473	0.0352457	insig
MW0016226	1,4-Androstadiene-3,17-dione	Hormones and hormone related compounds	Hormones and hormone related compounds	C19H24O2	3	0.8045	897-06-3	3157.01	6029.08	2614.3	2153.45	4101.87	4269.41	8427.57	4827.94	1723.51	4299.64	3550.87	2028.59	0.0607645	0.719927	0.876831	0.898101	-0.15505	insig
MEDN0362	LPE(18:1/0:0)	GP	LPE	C23H46NO7P	1	0.9468	89576-29-4	117475	143625	131305	144113	497437	156487	409871	112593	104835	115193	73515.2	84596.7	0.644442	0.0411255	0.213791	1.32183	0.402533	insig
MW0007144	Ferimzone	Benzene and substituted derivatives	Benzene and substituted derivatives	C15H18N4	2	0.8742	89269-64-7	13791.5	9055.35	12065.4	7803.72	18280.6	12484.9	6940.38	10737.8	9142.7	12901.3	11915.8	9325.63	0.826341	0.260622	0.587593	1.20533	0.269432	insig
MW0115115	Phenethyl rutinoside	Benzene and substituted derivatives	Benzene and substituted derivatives	C20H30O10	2	0.8684	88510-08-1	17175.5	16263.3	20513.6	15787.7	21124.4	17574.9	16194.9	18767.2	16418	24520.3	18818.6	17753.7	0.301814	0.671608	0.862085	0.964141	-0.052684	insig
MW0154176	N(6)-acetyl-N(6)-hydroxy-L-lysine	Amino acid and Its metabolites	Amino acid derivatives	C8H16N2O4	3	0.8068	88492-29-9	42125.5	31288.3	40972.9	39937.1	45939.8	37651.2	40645	43517.9	40461	41229.4	44370.4	37645	0.558289	0.475592	0.755297	0.959842	-0.0591316	insig
MW0009449	Phthalic acid	Organic acid and Its derivatives	Organic acid and Its derivatives	C8H6O4	2	0.8036	88-99-3	77215.9	68756.7	72064.9	64278.8	79114.2	63634.7	89695.8	74321.9	69827.3	80555.4	70137.8	73237.7	0.959205	0.21161	0.53555	0.928544	-0.106957	insig
MEDP0530	15-deoxy-δ-12,14-PGJ2	Hormones and hormone related compounds	Hormones and hormone related compounds	C20H28O3	1	0.8371	87893-55-8	15983	14331.8	17596.6	54540.2	21676.6	13747.5	9316.37	16001.2	16738.8	12473.4	20347.5	12841.9	0.989601	0.24026	0.55766	1.57179	0.652405	insig
MW0007340	5-Phenylpent-4-enyl-1-hydroperoxide	Benzene and substituted derivatives	Benzene and substituted derivatives	C11H14O2	2	0.8145	87864-20-8 | 94242-71-4	10557.1	8946.7	10186.8	8901.71	13720.4	9383.47	11347.5	11391.7	8808.32	6642.47	6228.5	13515.3	0.46677	0.663545	0.857542	1.06494	0.0907786	insig
MW0111073	Leukotriene B4 ethanolamide	Alcohol and amines	Amines	C22H37NO4	2	0.7246	877459-63-7	46326.7	51355.6	50394.9	50151.4	64847.5	47235.3	49979.7	48886.6	45785.8	57851.4	53945.2	46365.2	0.25174	0.699134	0.866327	1.02476	0.0352853	insig
MEDP1126	D-(-)-alpha-Phenylglycine	Amino acid and Its metabolites	Amino acid derivatives	C8H9NO2	1	0.8626	875-74-1	15960.4	35486.8	34193.2	37055.3	37739.1	35426.6	33209.6	36631.9	39806.1	40667.8	27686.2	35549.4	0.638809	0.588745	0.805101	0.917164	-0.124748	insig
MW0154667	O-2545(hydrochloride)	Benzene and substituted derivatives	Benzene and substituted derivatives	C26H37ClN2O2	2	0.7428	874745-43-4	3196.58	1325.31	1692.88	1726.72	1757.85	2314.3	927.186	2865.69	1441.59	871.263	1276.4	3057.77	0.716637	0.597384	0.807631	1.15074	0.202565	insig
MW0106072	Butanoic acid, 4-((1,2-dioxohexadecyl)amino)-, ethyl ester	Organic acid and Its derivatives	Organic acid and Its derivatives	C22H41NO4	2	0.8856	873079-69-7	29276	58097.8	37769.8	46518.7	48772.1	46255.9	33324.8	26262.7	17000.5	34778.7	24027.6	21067.5	1.76334	0.00390317	0.0682619	1.70451	0.769354	up
MW0169545	N-[(3S)-Tetrahydro-2-oxo-3-furanyl]hexadecanamide	Amino acid and Its metabolites	Amino acid derivatives	C20H37NO3	2	0.9113	87206-01-7	97448.1	181276	130098	143734	159630	143068	109818	87265.5	57434.7	112401	89484.1	68711.5	1.75944	0.00361028	0.0682619	1.6287	0.70372	up
MW0011974	10S,17S-dihydroxy-4Z,7Z,11E,13Z,15E,19Z-docosahexaenoic acid	FA	Oxidized lipids	C22H32O4	2	0.7694	871826-47-0	6374.01	7040.21	5634.83	5657.53	6952.82	6972.07	5116.53	4205.16	4187.13	4346.36	4458.92	2013.09	1.73515	0.000855891	0.0311313	1.58799	0.667206	up
MW0114526	Glucaric acid	Carbohydrates and Its metabolites	Sugar acids	C6H10O8	3	0.9184	87-73-0	22099.8	25167.6	21291.7	17826.8	24065.7	18334.4	24853.2	23840.5	25193.6	32939.4	24946	22509.5	1.39807	0.0520972	0.24943	0.834743	-0.260596	insig
MW0114686	Tartaric acid	Organic acid and Its derivatives	Organic acid and Its derivatives	C4H6O6	3	0.9876	87-69-4	7617.23	5091.98	5806.88	4177.1	8429.87	6522.54	6900.45	5066.93	7815.15	3045.81	5525.46	5487.69	0.523751	0.510835	0.773477	1.11241	0.153688	insig
MW0009001	N-Cyclopropyl-11-(2-hexyl-5-hydroxyphenoxy)undecanamide	Benzene and substituted derivatives	Phenolics	C26H43NO3	2	0.884	869376-90-9	49466.9	87905.2	67658.1	63617.7	82888.2	76535.1	59911.9	50744.3	57743.9	50245.8	46198.7	33489.1	1.57968	0.010692	0.0993816	1.43487	0.520924	up
MW0110760	2S-Amino-4E-pentadecene-1,3R-diol	Alcohol and amines	Alcohols	C15H31NO2	2	0.7137	86555-28-4	6758.4	10545.4	9438.8	8594.82	8751.91	8363.43	8158.02	7134.25	6543.73	7349.41	5669.22	7731.69	1.43984	0.0253941	0.157432	1.23168	0.300628	up
MW0159351	Vinblastine	Aldehyde,Ketones,Esters	Esters	C46H58N4O9	2	0.7178	865-21-4	13851.2	15012.9	17307.7	5374.69	14333.3	8156.3	4609.17	9164.72	5466.21	2130.41	4302.59	5542.54	1.74249	0.00653943	0.0779287	2.37176	1.24596	up
MW0012936	1-Oleoyl-2-acetyl-sn-glycerol	GL	DG	C23H42O5	2	0.958	86390-77-4 | 92282-11-6	386173	418527	464763	388920	636080	396273	457269	434179	435605	541940	430150	396853	0.148657	0.393939	0.67924	0.998049	-0.00281753	insig
MW0054757	Menatetrenone	CoEnzyme and vitamins	CoEnzyme and vitamins	C31H40O2	2	0.8527	863-61-6	19193.6	23351.9	19400.5	19196.1	24573	18814.6	16637.6	20314.2	12444	21960.6	20653.9	15129.6	1.11709	0.144775	0.450555	1.16231	0.216993	insig
MW0148406	Dialdehyde	Alkaloids	Alkaloids	C21H24N2O4	3	0.9674	85955-83-5	6266.27	1225.2	6502.31	1532.5	11722.2	10771.1	8052.99	11544.1	11947.9	11891.6	12844.6	5071.72	1.13491	0.105782	0.379392	0.619687	-0.690389	insig
MW0155541	Vitamin K1 2,3-epoxide	CoEnzyme and vitamins	CoEnzyme and vitamins	C31H46O3	2	0.7537	85955-78-8	19731.9	17106.1	20689.8	19197.3	21074.9	18985.8	18715.1	21114.7	17787.9	23608.1	19075.5	16719.8	0.0197294	0.973879	0.993929	0.997988	-0.00290505	insig
MW0125188	Mirtazapine	Benzene and substituted derivatives	Benzene and substituted derivatives	C17H19N3	2	0.8048	85650-52-8 | 61337-67-5 | 207516-99-2	796.89	1075.77	538.526	1009.14	1664.1	1190.37	454.039	729.21	1013.25	661.583	1520.46	1013.88	0.577485	0.514452	0.774468	1.16363	0.218635	insig
MW0154998	Pentalenolactone F	Aldehyde,Ketones,Esters	Ketones	C15H18O5	3	0.7318	85416-36-0	2204.09	3182.95	429.54	1967.13	3889.07	2079.62	3674.23	2536.05	1276.18	2496.66	1759.66	909.503	0.00671628	0.777888	0.915053	1.08695	0.120285	insig
MW0114324	d-Myo-inositol-1,4,5-triphosphate	Organic acid and Its derivatives	Organic acid and Its derivatives	C6H15O15P3	2	0.7223	85166-31-0	226098	454316	439260	163199	515555	427421	366781	355471	151326	405648	165993	159295	0.852885	0.20143	0.519751	1.38724	0.47222	insig
MW0015859	Arachidonamide	FA	Others	C20H33NO	2	0.9411	85146-53-8	124929	32895.4	59554.4	123582	202051	281821	23018.2	162635	115056	239052	129808	70740	0.191797	0.776896	0.915053	1.11417	0.155974	insig
MW0006306	Benzyl butyl phthalate	Benzene and substituted derivatives	Benzene and substituted derivatives	C19H20O4	2	0.9344	85-68-7	92488.8	100607	134568	89873.8	108817	79028.9	102508	98701.5	90429.9	101867	94546.9	88699	0.311717	0.575362	0.805101	1.04964	0.0698989	insig
MW0015782	Androstanedione	Hormones and hormone related compounds	Hormones and hormone related compounds	C19H28O2	3	0.7563	846-46-8	7526.33	7394.53	6790.73	7869.62	8910	5881.86	6878.38	7299.26	6434.55	8317.58	8604.52	6196.95	0.158966	0.857224	0.948069	1.01468	0.0210199	insig
MEDL01942	Dibutyl phthalate	Benzene and substituted derivatives	Benzene and substituted derivatives	C16H22O4	1	0.791	84-74-2	442401	467215	464769	445168	515664	399228	592448	483234	454516	496367	441092	461958	0.898894	0.260262	0.587593	0.93338	-0.0994631	insig
MW0006842	Diisobutyl phthalate	Benzene and substituted derivatives	Benzene and substituted derivatives	C16H22O4	1	0.7635	84-69-5	10711	11446.9	21505.1	19005.1	13693.7	20284.7	12363.9	13970.6	10746.2	25190.4	13350.1	17228.6	0.144162	0.830213	0.929303	1.04089	0.0578178	insig
MW0103380	3'-Uridylic acid	Nucleotide and Its metabolites	Nucleotide and Its metabolites	C9H13N2O9P	3	0.9686	84-53-7	1416.36	845.229	1012.08	886.256	1952.62	2128.4	1055.34	795.909	1794.32	2043.71	2697.64	2090.78	0.631275	0.334174	0.652004	0.786523	-0.34644	insig
MW0114151	Cytidine 3'-monophosphate	Organic acid and Its derivatives	Organic acid and Its derivatives	C9H14N3O8P	3	0.9105	84-52-6	2725.37	1849.99	2523.91	1302.75	3480.52	2175.46	782.518	2586.36	2569.28	2944	1138.14	1540.18	0.728887	0.402107	0.682304	1.21604	0.282191	insig
MEDL02151	3'-Adenylic acid	Nucleotide and Its metabolites	Nucleotide and Its metabolites	C10H14N5O7P	3	0.9718	84-21-9	1295.4	4376.4	4231.14	2831.49	2130.55	3131.68	4756.78	3204.8	2041.4	3671.66	2460.58	1503.03	0.0214719	0.932348	0.970802	1.02032	0.0290218	insig
MW0150710	HC-Toxin	Heterocyclic compounds	Heterocyclic compounds	C21H32N4O6	2	0.9149	83209-65-8	17645.6	8080.49	16171.8	17855.9	79802	57920.1	37688.3	54041.8	75854.3	129732	44999.8	14905.1	1.05905	0.214165	0.538517	0.552811	-0.855142	insig
MW0138464	2-(3,4-dihydroxyphenyl)-5,7-dihydroxy-8-[(2R,3R,4R,5S,6R)-3,4,5-trihydroxy-6-(hydroxymethyl)oxan-2-yl]-6-[(2S,3R,4S,5S)-3,4,5-trihydroxyoxan-2-yl]chromen-4-one	Flavonoids	Flavonoid	C26H28O15	3	0.7436	83151-90-0	44930.6	7036.56	36651.2	43183.2	145880	117665	154578	196640	213005	201506	181461	92442.8	1.59183	0.00360864	0.0682619	0.380275	-1.39489	down
MW0049216	Deoxycholic acid	Bile acids	Bile acids	C24H40O4	2	0.883	83-44-3	9360.96	10093.5	11562	10770.3	9592.54	10333.8	10489.3	10694.2	11033.8	12766.4	15324.5	15423.4	1.42157	0.0411255	0.213791	0.81489	-0.295322	down
MW0132598	3',4'-Dimethoxy-2'-hydroxychalcone	Aldehyde,Ketones,Esters	Ketones	C17H16O4	2	0.7624	82964-34-9 | 7478-65-1	9720.36	10103.2	11885.7	3777.3	7707.07	8264.66	5908.13	11896.2	9981.76	8953.58	8729.34	6978.84	0.140568	0.91032	0.970802	0.981133	-0.0274795	insig
MW0117754	2,2,6,6-Tetramethyl-4-piperidinone	Heterocyclic compounds	Heterocyclic compounds	C9H17NO	1	0.7872	826-36-8	64573.4	66557.3	62407.5	53237.4	63353.8	57290.5	58626.5	55534	49752	50854.7	53230.4	47717	1.71806	0.00807934	0.089713	1.16377	0.218808	up
MW0000420	Ranitidine	Heterocyclic compounds	Heterocyclic compounds	C13H22N4O3S	2	0.7166	82530-72-1	68590.4	64728.6	65662.2	66412.4	83814.1	67422.6	67083.2	68372.3	64394.7	67017.4	71721.2	62178.8	0.613391	0.699134	0.866327	1.03958	0.0560017	insig
MW0123535	delta-Hexanolactone	Aldehyde,Ketones,Esters	Esters	C6H10O2	2	0.7498	823-22-3	8774.92	5220.41	8116.17	3982.23	7290.45	7634.61	4083.5	6396.67	5757.31	5780.41	4435.27	4984.67	1.14801	0.0850503	0.336324	1.30476	0.383783	insig
MW0009969	Triasulfuron	Benzene and substituted derivatives	Benzene and substituted derivatives	C14H16ClN5O5S	2	0.7005	82097-50-5	14316.5	11189.6	14062.4	9953.15	14058.8	10875.9	10485.7	13396.4	10525.1	15132.7	8091.29	7693.6	0.809122	0.313137	0.621793	1.13979	0.188766	insig
MW0112918	3-Phosphoglycerate	Organic acid and Its derivatives	Organic acid and Its derivatives	C3H7O7P	2	0.7624	820-11-1	5771.03	5010.81	7134.74	6448.83	7539.38	6234.11	6192.3	6094.67	7182.9	8457.56	4169.18	7405.77	0.210048	0.754153	0.899169	0.965484	-0.050676	insig
MW0120692	4-Pyridoxic acid	Benzene and substituted derivatives	Benzene and substituted derivatives	C8H9NO4	3	0.8484	82-82-6	10168.5	10410.7	12804.5	12505.4	18084.7	12181.7	13289.5	16622.3	13179.1	15064.6	13633.2	9832.45	0.508835	0.554906	0.805101	0.933036	-0.0999954	insig
MW0006887	Diphacinone	Benzene and substituted derivatives	Benzene and substituted derivatives	C23H16O3	2	0.758	82-66-6	8972.02	10533.3	12300.7	9276.25	14049.4	9439.58	11804.6	12421.9	21815.6	5675.08	11016.2	9552.92	0.195902	0.588745	0.805101	0.893269	-0.162833	insig
MW0012492	15-oxoETE	FA	Oxidized lipids	C20H30O3	2	0.9168	81416-72-0	19488.1	18540.3	17858.7	16363.3	18927.5	28706.8	18571.2	18567.7	15112.9	19112.7	17851	17814.5	0.821345	0.393939	0.67924	1.1201	0.163633	insig
MW0155739	Presilphiperfolan-8beta-ol	Terpenoids	Sesquiterpenoids	C15H26O	3	0.7629	80931-08-4	3453.06	2036.04	2537.2	2255.36	3400.26	4508.07	3540.95	7116.2	5360.37	6305.74	5954.94	1835.23	1.18176	0.0493494	0.24034	0.604049	-0.727263	down
MW0126557	Simvastatin	Aldehyde,Ketones,Esters	Esters	C25H38O5	2	0.796	79902-63-9	23159.1	13871.3	17750.9	14155.9	19724.7	15707.8	16626.5	18185	17205.6	22391.7	18014.2	15866	0.344955	0.715314	0.873992	0.963806	-0.0531853	insig
MW0013231	20-HETE	FA	Oxidized lipids	C20H32O3	1	0.7702	79551-86-3	200892	191365	219592	191291	256409	198148	244410	222890	215672	287861	224179	200079	1.03974	0.18774	0.500159	0.901516	-0.149574	insig
MW0016126	beta-Ionone	Aldehyde,Ketones,Esters	Ketones	C13H20O	3	0.9522	79-77-6	8484.12	4837.69	5824.25	7399.91	7168.17	5706.06	7454.65	7496.73	6535.07	7843.3	9157.03	6453.94	0.938803	0.206316	0.527096	0.87716	-0.189088	insig
MEDP0827	3,5,5-Trimethyl-2-cyclohexen-1-one	Aldehyde,Ketones,Esters	Ketones	C9H14O	1	0.7981	78-59-1	13168.9	11888.8	16099.7	13338.1	14241.2	9336.26	15655.8	19066.1	12111.5	18905.7	15128.5	9318.48	0.678542	0.291963	0.620942	0.865687	-0.208082	insig
MW0106120	Carisoprodol	Aldehyde,Ketones,Esters	Esters	C12H24N2O4	2	0.8594	78-44-4	128042	118001	129022	124314	153448	124831	145868	150193	153230	145235	144157	134092	1.59247	0.0192177	0.137496	0.891017	-0.166475	down
MW0169591	(2-Hydroxy-2-oxo-1,2lambda5-oxaphospholan-5-yl)methyl (Z)-octadec-9-enoate	FA	FFA	C22H41O5P	2	0.7272	779333-58-3	3911.34	4986.43	4727.6	5249.1	6041.94	4605.71	5208.16	5421	4367.43	12167.8	4900.97	4137.16	0.615138	0.818182	0.923599	0.815471	-0.294294	insig
MEDP1152	2-Methoxy-4-vinylphenol	Benzene and substituted derivatives	Benzene and substituted derivatives	C9H10O2	3	0.9168	7786-61-0	5700.65	8816.1	7386.04	3313.75	7294.65	6760.15	6478.95	5526.4	2929.04	3366.99	6002.86	4029.02	1.1568	0.091114	0.352968	1.38605	0.47098	insig
MW0013392	2-Aminohexadecanoic acid	Organic acid and Its derivatives	Organic acid and Its derivatives	C16H33NO2	2	0.767	7769-79-1	4057.01	5693.08	4686.24	3601.72	5326.1	4842.56	3993.2	5956.81	3522.82	6240.3	4843.01	2766.76	0.332256	0.823988	0.926069	1.03235	0.0459282	insig
MW0000486	Ethyl eburnamenine-14-carboxylate	Alkaloids	Alkaloids	C22H26N2O2	1	0.7046	77549-94-1 | 68780-77-8	7989	6820.32	7651.88	7247.12	9096.97	8320.88	6948.87	9317.29	8197.1	14517.2	8529.62	7111.64	0.724849	0.484848	0.755297	0.862774	-0.212946	insig
MW0013619	1-O-Octadecyl-2-O-methyl-sn-glycero-3-phosphocholine	GP	PC	C27H58NO6P	2	0.7602	77286-66-9	16218.8	21145.2	18686.5	17203.2	22060.3	19839.1	16985.3	20407.5	18422.5	19833.2	17014.4	19735.5	0.277751	0.686572	0.866327	1.02451	0.0349322	insig
MW0119640	3-Indoleacetonitrile	Heterocyclic compounds	Indole and Its derivatives	C10H8N2	3	0.8152	771-51-7	8516.38	8855.06	9896.88	10163.9	12575	11192.8	9612.06	11096.1	10116.1	9018.21	10250.6	10081.7	0.126445	0.805905	0.923599	1.01704	0.0243714	insig
MW0169746	Quinic acid	Organic acid and Its derivatives	Organic acid and Its derivatives	C7H12O6	3	0.7885	77-95-2	6312.14	5184.44	6946.91	4780.88	8578.5	7082.66	6128.6	6973.54	5876.57	6173.06	5570.55	5571.02	0.42312	0.490751	0.758533	1.07142	0.0995286	insig
MW0110025	Triethyl citrate	Aldehyde,Ketones,Esters	Esters	C12H20O7	2	0.7022	77-93-0	275362	264627	294684	267473	349968	278140	305791	304394	289196	290772	296393	259081	0.18997	0.865876	0.951572	0.991193	-0.0127616	insig
MW0102823	Tomatidine	Alkaloids	Steroid alkaloids	C27H45NO2	3	0.7466	77-59-8	1594.23	1094.72	1004.05	3468.49	543.387	1874.9	1809.86	2660.18	2606.68	873.492	2026.3	5301.99	0.93344	0.229404	0.55766	0.627009	-0.673442	insig
MW0110906	Amantadine	Alcohol and amines	Amines	C10H17N	2	0.7226	768-94-5	1820.05	1867.96	684.357	2071.05	2022.4	1618.04	2006.1	2329.41	1406.65	1862.13	774.276	2338.69	0.182622	0.751026	0.897015	0.940899	-0.0878877	insig
MEDP1348	LPC(16:1/0:0)	GP	LPC	C24H48NO7P	1	0.8555	76790-27-7	77826.5	75954.8	78577.2	83496.5	40027.7	78191.8	41777.7	47833.1	49669.7	55215.9	23737.5	69878.5	1.36164	0.0225347	0.150376	1.50661	0.59131	up
MW0125967	Olaparib	Heterocyclic compounds	Heterocyclic compounds	C24H23FN4O3	2	0.7211	763113-22-0 | 937799-91-2	76917.2	71337.7	89772.5	55513.6	136323	146711	142768	185440	175768	184566	164754	77616	1.43395	0.0258641	0.157432	0.619365	-0.691138	down
MW0126529	Secobarbital	Heterocyclic compounds	Heterocyclic compounds	C12H18N2O3	2	0.7203	76-73-3	5103.29	4880.22	5281.33	5087.62	7136.45	4790.36	5386.49	5725.65	6313.77	4037.39	6503.22	5807.13	0.307983	0.634052	0.831033	0.955753	-0.0652901	insig
MW0126446	Rhynchophylline	Heterocyclic compounds	Heterocyclic compounds	C22H28N2O4	2	0.93	76-66-4 | 39032-61-6	55223.1	59518.5	58352.1	56321	68447.6	48788.4	57107.3	58117	51691.3	66388.2	50200.8	50105.8	0.410852	0.567898	0.805101	1.03909	0.0553185	insig
MW0009308	Oxycodone	Benzene and substituted derivatives	Benzene and substituted derivatives	C18H21NO4	2	0.7045	76-42-6	52316.7	46062.3	58383.3	44417.2	64040.4	52719.7	50532.3	58033.8	60794.6	62323	52414	46526.7	0.430039	0.604163	0.809338	0.961634	-0.0564405	insig
MW0102919	Triamcinolone acetonide	Hormones and hormone related compounds	Hormones and hormone related compounds	C24H31FO6	2	0.7158	76-25-5	3855.68	3085.33	4253.2	4242.41	3905	4705	3551.39	4102.32	4661.45	4096.94	4281.38	4031.07	0.36205	0.681029	0.866327	0.972581	-0.0401097	insig
MW0143301	N-Methyl-4-dimethylallyltryptophan	Heterocyclic compounds	Heterocyclic compounds	C17H22N2O2	3	0.7281	75917-16-7	51606.4	28477.9	22504.7	20016.8	39780.4	33704.1	9164.21	19169.7	14605.1	45192.7	22972.8	21188	1.20043	0.158205	0.467473	1.48225	0.567787	insig
MW0106585	Enalapril	Benzene and substituted derivatives	Benzene and substituted derivatives	C20H28N2O5	2	0.9234	75847-73-3	89032.2	94882.5	92983.1	82886	109905	88277.4	91796.4	95767	87891.7	115549	93965	84202.1	0.237942	0.818182	0.923599	0.980314	-0.0286842	insig
MW0168563	3,3'-Diamino-4,4'-dihydroxydiphenyl Sulfone	Benzene and substituted derivatives	Benzene and substituted derivatives	C12H12N2O4S	2	0.7974	7545-50-8	6915.41	3119.95	8211.6	6813.11	27546.2	19767.1	15676.6	29626.5	32188.5	30883.9	31523.3	13265	1.50096	0.0277161	0.163702	0.472523	-1.08154	down
MW0009040	rac N-Desmethyl Tramadol	Benzene and substituted derivatives	Phenolics	C15H23NO2	2	0.9262	75377-45-6	72160.2	28234.3	21413.3	60523.9	64480.1	47750	54503.3	93758.5	79672.2	49050.6	73846.2	46109	0.984324	0.167187	0.48446	0.742082	-0.43035	insig
MEDP0537	LPC(O-16:0/2:0)	GP	LPC	C26H54NO7P	1	0.9217	74389-68-7	198492	293222	263975	274893	201078	279966	206121	191072	168502	180475	159527	176298	1.83193	0.00283415	0.0614657	1.39707	0.482407	up
MW0106686	Etidronic acid	Organic acid and Its derivatives	Organic acid and Its derivatives	C2H8O7P2	2	0.7209	7414-83-7	28454.6	15686.1	23458.3	18670.6	32022.6	25358.5	24316.5	31144	31714.4	32529.9	30459.8	22742	1.06208	0.135993	0.434345	0.830799	-0.267428	insig
MW0105709	Arginine	Amino acid and Its metabolites	Amino acids	C6H14N4O2	2	0.712	74-79-3	2942.25	1266.87	2871.4	1439.37	3285.49	2386.55	1253.48	5203.45	5032.31	5922.64	2009.17	3036.31	0.86036	0.136756	0.43536	0.63195	-0.662118	insig
MW0126887	Trimipramine	Heterocyclic compounds	Heterocyclic compounds	C20H26N2	2	0.7088	739-71-9	4570.42	2772.62	3042.43	2170.44	4699.82	3291.11	2701.37	4259.97	3490.87	4428.56	1808.12	2475.54	0.319621	0.705491	0.868874	1.07213	0.100486	insig
MW0009985	Trimethoprim	Benzene and substituted derivatives	Phenolics	C14H18N4O3	2	0.8645	738-70-5	2668.78	707.109	927.184	1415.45	19189.5	15864.5	5470.77	11934.1	20157.7	25264	12781.4	2681.82	1.16858	0.230462	0.55766	0.52079	-0.941227	insig
MADN0506	4-(2-Hydroxyethyl)-1-piperazine ethanesulfonic acid	Heterocyclic compounds	Heterocyclic compounds	C8H18N2O4S	1	0.976	7365-45-9	18440.7	18427.2	23554.8	28818.7	24551.8	22011.6	29310.9	37033.7	53413.5	42608.9	38003.9	47125.3	2.04997	0.000626474	0.0311313	0.548715	-0.865872	down
MW0132744	Sinapic acid	Organic acid and Its derivatives	Organic acid and Its derivatives	C11H12O5	3	0.7104	7362-37-0	2063.95	1450.27	2517.03	2143.28	2666.65	4092.78	7175.55	3156.75	1561.81	4259.78	3564.26	1751.33	0.760557	0.393939	0.67924	0.69559	-0.52369	insig
MW0169458	Melatonin	Hormones and hormone related compounds	Hormones and hormone related compounds	C13H16N2O2	2	0.7674	73-31-4	10063.5	14230.4	13173.4	14324.7	15502.1	14548.3	14293.1	14590.3	12745.7	13165.4	14355.1	11362.1	0.0889614	0.816097	0.923599	1.01653	0.0236493	insig
MW0107902	L-Leucyl-L-alanine	Amino acid and Its metabolites	Small Peptide	C9H18N2O3	2	0.7192	7298-84-2	12862.1	12974.2	13237.3	14582.1	8139.93	10484.4	9658.35	15356.8	15434.8	11822.9	11307.9	9275.31	0.0281385	0.948652	0.976078	0.992092	-0.011454	insig
MW0124100	Felodipine	Heterocyclic compounds	Heterocyclic compounds	C18H19Cl2NO4	2	0.704	72509-76-3	5575.34	3688.24	4049.16	5071.92	5392.2	5885.18	4311.34	3609.95	5049.09	5241.81	5512.63	4358.24	0.360945	0.581672	0.805101	1.05622	0.0789169	insig
MW0137286	Dihydroaflatoxin G1	Heterocyclic compounds	Heterocyclic compounds	C17H14O7	2	0.7013	7241-98-7	14477.7	3149.84	10227.5	8516.24	18122.7	10167.8	14473.9	26833.9	25785.2	25175.6	20564.8	16853.5	1.60613	0.00442202	0.0682619	0.4986	-1.00405	down
MW0137884	Dehydrocarpaine I	Heterocyclic compounds	Heterocyclic compounds	C28H48N2O4	3	0.8304	72362-02-8	730.554	351.36	240.299	135.618	333.076	197.541	720.862	180.221	160.573	696.728	2294.57	595.244	0.836543	0.484848	0.755297	0.427789	-1.22503	insig
MW0137280	Aflatoxin B2 alpha	Heterocyclic compounds	Heterocyclic compounds	C17H14O6	2	0.9091	7220-81-7	499487	452957	509672	345826	652803	613916	559706	628225	498815	588503	534996	324754	0.0976892	0.87591	0.958048	0.980753	-0.0280379	insig
MW0010027	L-Valine	Amino acid and Its metabolites	Amino acids	C5H11NO2	2	0.7089	72-18-4	32668.1	30643.6	36588.4	32783	44578.7	33856.8	40962.2	41656.2	39661.9	40024.5	38562.7	35949.4	1.31383	0.0802321	0.318177	0.891485	-0.165718	insig
MW0109433	Pro-Ser	Amino acid and Its metabolites	Small Peptide	C8H14N2O4	2	0.7042	71835-80-8	1643.85	1288.54	914.909	857.518	1452.31	1367.27	1558.11	898.398	1308.41	1224.09	1421.24	1024.84	0.0122341	0.928246	0.970802	1.01201	0.0172269	insig
MW0105879	Asp-Trp	Amino acid and Its metabolites	Small Peptide	C15H17N3O5	2	0.9206	71835-79-5	5453.01	1822.06	5358.01	4070.8	15676.5	11532	14892.6	24329.6	31968.9	26767.1	20858.3	10219.1	1.75069	0.00443635	0.0682619	0.340312	-1.55507	down
MW0000334	Ecgonine methyl ester	Alkaloids	Tropan alkaloids	C10H17NO3	3	0.9923	7143-09-1	45055	44357.6	56443.1	46683.4	58207.8	42888	73473.6	53288.4	59810	76671.9	57756.4	45659	1.42135	0.0534784	0.255079	0.800839	-0.320416	insig
MW0152801	Lucidine B	Heterocyclic compounds	Heterocyclic compounds	C30H49N3O	3	0.7034	71384-23-1 | 1361-15-5	52656.8	95889.6	67650	62451.9	64522	81563.4	43332.4	29880.9	22331	43703.2	33423.2	28726.9	2.03421	0.000418942	0.0276901	2.10893	1.07651	up
MW0140662	(S)-4,5-dihydroxypentane-2,3-dione	Aldehyde,Ketones,Esters	Ketones	C5H8O4	3	0.8057	710324-30-4	65684	174220	81290.2	64421.4	91258.8	95844.2	105067	83531.8	82882.1	65935.4	46543.4	74260.8	0.700898	0.699134	0.866327	1.24988	0.321786	insig
MW0127058	6-Hexyltetrahydro-2H-pyran-2-one	Aldehyde,Ketones,Esters	Ketones	C11H20O2	2	0.7252	710-04-3	183861	153468	167796	157426	210989	150048	186271	179848	171937	191288	168094	161634	0.499103	0.587611	0.805101	0.966496	-0.0491649	insig
MW0054716	Medroxyprogesterone acetate	Hormones and hormone related compounds	Hormones and hormone related compounds	C24H34O4	2	0.8962	71-58-9	1945.29	6196.11	3082.97	3691.97	2235.76	2831	1948.66	1749.76	1590.72	1669.19	1993.33	1428.22	1.70527	0.00865801	0.0918289	1.92518	0.944991	up
MW0113231	5-Hydroxykynurenamine	Alcohol and amines	Amines	C9H12N2O2	3	0.8684	708-23-6	23224.9	16941.5	19084.8	27819.1	54559.2	50663.7	53174.1	51103.2	46836.6	44915.2	39851.7	27273	1.16754	0.156823	0.466395	0.730726	-0.452598	insig
MW0054480	Lyngbic acid	FA	FFA	C15H28O3	2	0.7221	70607-97-5	57920.1	58258.1	61298.6	56882.3	71784.3	53276.1	66684.3	58984.3	58504.2	82715.9	64065.7	56357.9	0.749093	0.309524	0.620942	0.927983	-0.107829	insig
MW0168174	2-Oxabicyclo(2.2.2)octan-6-one, 1,3,3-trimethyl-, (1R,4S)-	Aldehyde,Ketones,Esters	Ketones	C10H16O2	3	0.9779	70222-88-7 | 18679-55-5	11263	12721.2	12838.2	13059.7	14509.3	12055.3	11147.5	13101.9	12354.4	17591.6	15112.5	12620	0.579281	0.403276	0.683453	0.933097	-0.0999008	insig
MW0125928	1-Methyl-6-oxo-1,6-dihydropyridine-3-carboxamide	Alcohol and amines	Amines	C7H8N2O2	3	0.8056	701-44-0	3.39857e+06	3.5005e+06	3.70242e+06	3.39924e+06	4.24488e+06	3.39641e+06	3.90185e+06	3.70892e+06	3.38864e+06	3.29692e+06	3.7336e+06	3.30166e+06	0.221098	0.699134	0.866327	1.01455	0.0208447	insig
MW0105888	Asparagine	Amino acid and Its metabolites	Amino acids	C4H8N2O3	1	0.7254	70-47-3	35099.4	33790.5	35316.2	33849.6	45034.2	38325.4	38262	39146.1	37725.7	38744.5	39649.2	35725.1	0.589632	0.49604	0.763167	0.965813	-0.0501839	insig
MW0009272	Ormetoprim	Benzene and substituted derivatives	Benzene and substituted derivatives	C14H18N4O2	2	0.7259	6981-18-6	17564.5	18629.3	21192.4	12180.5	26075.9	19223.1	11846.7	23530	21224.5	19054.9	15156.8	14437.7	0.479949	0.551595	0.805061	1.09136	0.12612	insig
MEDN0311	Dodecanedioic Aicd	FA	FFA	C12H22O4	1	0.7365	693-23-2	192201	203128	200576	185862	225228	191971	188830	207110	174269	282799	209630	171965	0.155548	0.937229	0.970802	0.971134	-0.0422577	insig
MW0003729	3,8-Dihydroxy-1-methylanthraquinone-2-carboxylic acid	Benzene and substituted derivatives	Benzene and substituted derivatives	C16H10O6	2	0.7475	69119-31-9	56508.4	66201.5	56098.7	58527.5	166341	145578	170282	246311	238804	252137	206632	109157	1.77126	0.00435241	0.0682619	0.448985	-1.15526	down
MW0143496	6-hydroxy-N-methylmyosmine	Heterocyclic compounds	Heterocyclic compounds	C10H12N2O	3	0.8447	68104-57-4	3566.86	3432.68	4999.55	4730.07	4156.1	1680.15	3354.92	3869.43	5485.46	4905.83	6479.48	3811.6	0.874708	0.22484	0.553329	0.808601	-0.3065	insig
MW0055368	Norethindrone	Hormones and hormone related compounds	Hormones and hormone related compounds	C20H26O2	2	0.8783	68-22-4	17430.3	35688.5	29020.4	35906.7	26640.1	30422.1	30277.6	27373.7	34587.6	35526.3	25854.2	30139.4	0.500662	0.661868	0.856172	0.952924	-0.0695672	insig
MW0134082	Naringenin	Flavonoids	Flavonoid	C15H12O5	2	0.7073	67604-48-2	102859	105745	115609	112409	126957	105844	122051	116939	114367	128462	110074	105292	0.746771	0.373896	0.67924	0.960179	-0.0586243	insig
MEDP1333	LPC(0:0/20:4)	GP	LPC	C28H50NO7P	1	0.8519	67341-29-1	27381.5	40259.9	30802	30596.2	23736.5	29996.3	27053.3	22267.7	16779	20746.5	11063.4	12713.5	1.68939	0.00486882	0.0682619	1.6522	0.724391	up
MW0108628	N-Acetylhistamine	Alcohol and amines	Amines	C7H11N3O	3	0.8025	673-49-4	7408.03	13744.8	15430.3	11963.5	16542	12561.2	12106.3	12213.2	21441.7	15064.1	12281.3	11148.3	0.479401	0.602751	0.808978	0.921607	-0.117777	insig
MW0006488	Carbanolate	Benzene and substituted derivatives	Benzene and substituted derivatives	C10H12ClNO2	2	0.7205	671-04-5 | 68989-02-6	13584.6	6751.59	10641	8953.32	13751.6	10703.9	14111	25079.7	24241.8	23965.9	20125.1	16859.5	1.92448	0.000871932	0.0311313	0.517642	-0.949973	down
MW0124248	Gliotoxin	Tryptamines,Cholines,Pigments	Pigments	C13H14N2O4S2	2	0.7264	67-99-2	7863.59	7518.1	6450.35	6433.14	8281.89	7241.31	6901.84	7282.44	7802.9	9561.62	5523.01	6649.47	0.057496	0.986195	1	1.00153	0.00221158	insig
MW0127455	Dimethyl sulfone	Aldehyde,Ketones,Esters	Ketones	C2H6O2S	3	0.764	67-71-0	3407.13	1860.72	3622.6	3363.1	3367.97	2677.1	3431.51	3652.32	3907.85	3802.97	4393.18	4169.13	1.42914	0.0203781	0.142853	0.783433	-0.352118	down
MW0127456	Dimethyl sulfoxide	Others	Others	C2H6OS	3	0.8958	67-68-5	2060.01	2241.38	2697.81	2548.55	3104.58	1916.8	2414.71	2684.57	2014.25	2127.17	2638.59	1799.88	0.459257	0.53658	0.798485	1.06506	0.0909343	insig
MW0053497	Geranylgeranyl diphosphate	Organic acid and Its derivatives	Phosphoric acids	C20H36O7P2	3	0.8029	6699-20-3	4913.88	10547.7	7335.97	7795.65	6174.73	6189.86	6959.49	4110.06	3926.72	5510.71	4502.38	3238.57	1.50114	0.0289118	0.168612	1.52074	0.604774	up
MW0109620	Ser-Leu	Amino acid and Its metabolites	Small Peptide	C9H18N2O4	2	0.7077	6665-16-3	3182.86	2741.28	2381.97	4898.95	5782.84	4093.74	2548.37	4994.2	4716.07	4590.98	5207.76	3563.86	0.478801	0.547878	0.803864	0.900879	-0.150595	insig
MW0052939	Forskolin	Heterocyclic compounds	Heterocyclic compounds	C22H34O7	2	0.7966	66575-29-9 | 66428-89-5	3848.77	1589.16	3360.51	2408.33	1906.01	3798.17	3715.19	2622.31	3867.12	5974.67	4069.65	3086.08	1.19568	0.114301	0.401643	0.724702	-0.46454	insig
MW0105302	5-Aminopentanoic acid	Organic acid and Its derivatives	Organic acid and Its derivatives	C5H11NO2	2	0.7341	660-88-8	19539.1	17387.2	19612.2	17726.6	20267	17242.4	22343.1	20845.9	15595.5	18292.2	20031.1	17643.2	0.236794	0.669712	0.862085	0.97406	-0.0379173	insig
MW0123463	Cycloheximide	Alcohol and amines	Amines	C15H23NO4	2	0.8637	66-81-9 | 1154-57-0	3251.25	1299.84	980.947	2791.27	2943.29	2251.87	2259.1	4622.9	3705.18	2148.68	3230.42	2187.39	0.92293	0.197702	0.516781	0.744668	-0.42533	insig
MW0140416	(R)-3-(4-Chlorophenyl)-N-((4-chlorophenyl)sulfonyl)-N'-methyl-4-phenyl-4,5-dihydro-1H-pyrazole-1-carboximidamide	Heterocyclic compounds	Heterocyclic compounds	C23H20Cl2N4O2S	2	0.7112	656827-86-0	14662	11182.7	15098.9	9072.7	30670.5	31898	29642.1	43148.2	39963.9	47738.9	34570.6	15281	1.4662	0.0259325	0.157432	0.53524	-0.901743	down
MW0049187	Dehydroepiandrosterone sulfate	Aldehyde,Ketones,Esters	Esters	C19H28O5S	3	0.825	651-48-9	2525.26	2857.32	1571.66	1882.47	3277.55	1120.72	2558.38	2222.47	2124.82	3885.61	2438.07	1523.45	0.47655	0.597257	0.807631	0.897117	-0.156632	insig
MW0016101	beta-Citraurin	Others	Carotenoids	C30H40O2	3	0.7857	650-69-1	45911.6	39308.5	41221.6	36148.8	43277.1	39983.5	40565.7	39554.4	39515.9	52457.4	39078.9	36472.1	0.0551457	0.699134	0.866327	0.992759	-0.0104845	insig
MW0148196	6-Decylubiquinol	Benzene and substituted derivatives	Benzene and substituted derivatives	C19H32O4	3	0.9178	64845-31-4	36823.5	41023.4	41245.5	37775.8	44572.4	34382.5	40437.6	40877.3	35377.6	49434.1	39039.2	32715.1	0.065909	0.904243	0.970802	0.99135	-0.0125343	insig
MW0009302	Oxprenolol	Benzene and substituted derivatives	Phenolics	C15H23NO3	2	0.9289	6452-71-7	58793.3	17128.1	13354.8	37225.2	44126.8	30607.5	44419.2	72915	64274	39841.7	56882.7	37536.8	1.27796	0.0616155	0.280401	0.637085	-0.650443	insig
MW0139730	Sofalcone	Aldehyde,Ketones,Esters	Ketones	C27H30O6	2	0.8928	64506-49-6	2345.41	4447.56	2228.74	1401.69	3107.78	3404.44	2321.24	850.26	1525.11	848.06	1843.44	1043.16	1.61406	0.0174468	0.130898	2.00867	1.00624	up
MEDP1600	4-Propylphenol	Benzene and substituted derivatives	Benzene and substituted derivatives	C9H12O	1	0.7231	645-56-7	14755.2	15658.1	18889.1	15637.3	18097.1	15752	14237	14574	13569.2	20861.6	16672.3	16142	0.329989	0.727534	0.880399	1.02845	0.0404718	insig
MW0110905	Altretamine	Alcohol and amines	Amines	C9H18N6	2	0.7059	645-05-6	22102.6	9714.8	6609.08	19384.7	19794.3	14792.9	17610	28796.5	23115.4	14144.2	20787	14979.7	0.908825	0.212214	0.53555	0.773644	-0.370259	insig
MW0155618	Plaunotol	Terpenoids	Ditepenoids	C20H34O2	3	0.9224	64218-02-6	5448.28	6756.79	7666.25	10588.7	8630	9738.2	6286.4	6394.71	7692.6	9632.67	9600.11	6974.79	0.189947	0.714603	0.873992	1.04824	0.0679654	insig
MW0013259	21-Deoxycortisol	Hormones and hormone related compounds	Hormones and hormone related compounds	C21H30O4	1	0.8266	641-77-0	942.368	444.226	701.626	1397.3	1199.46	1058.29	2964.27	2442.72	2693.06	677.751	1536.66	2941.02	1.54322	0.0105899	0.0993816	0.433275	-1.20665	down
MEDL01931	Alternariol	Others	Others	C14H10O5	2	0.7215	641-38-3	6510.18	6050.18	6183.99	6679.88	7395.76	6385.92	6298.9	7844.41	6374.41	6807.33	6665.3	7243.49	0.724465	0.298489	0.620942	0.950819	-0.0727581	insig
MW0112967	4-(Methylnitrosamino)-1-(3-pyridyl)-1-butanone	Aldehyde,Ketones,Esters	Ketones	C10H13N3O2	3	0.8505	64091-91-4	72352.7	126718	65954.8	49611.4	85387.6	84388.3	67420.3	66239.5	41691.2	32882.1	54512.6	36149.5	1.55965	0.0308491	0.174642	1.62068	0.696597	up
MW0009934	Tolbutamide	Benzene and substituted derivatives	Benzene and substituted derivatives	C12H18N2O3S	2	0.7207	64-77-7	55059.9	46090.3	57601.2	54851	71529.8	58796.7	61466.8	64758.7	60300.2	60415.5	61484.1	54228.6	0.689035	0.413236	0.691131	0.948366	-0.0764834	insig
MW0126835	Tozasertib	Heterocyclic compounds	Heterocyclic compounds	C23H28N8OS	2	0.7227	639089-54-6	22203.6	26726.3	30468.5	20529.3	9660.93	15296.3	29249.5	27236.7	25696	22410.6	23597.8	21636.4	0.945504	0.237607	0.55766	0.833528	-0.262698	insig
MW0007794	Methylisoeugenol	Benzene and substituted derivatives	Benzene and substituted derivatives	C11H14O2	3	0.9188	6379-72-2 | 93-16-3 | 6380-24-1 | 54349-79-0	53296.8	62479.9	65017.9	49195.9	64596.1	60108.1	62367.4	66238.7	62886.6	74153.9	65508.9	58119.4	1.10583	0.124166	0.423446	0.911168	-0.134211	insig
ZINC33832528	2-Methoxy-4-[(1e)-3-Methoxyprop-1-En-1-Yl]phenol	Benzene and substituted derivatives	Phenolics	C11H14O3	3	0.7767	63644-71-3	19907.9	20263.4	22273.3	18287.5	24733.7	22669.9	21893.4	21118.9	18709.5	30926.9	20725.8	18846.1	0.2077	0.937229	0.970802	0.969106	-0.0452729	insig
MW0148485	Isorescinnamine, dihydro-	Alkaloids	Alkaloids	C35H44N2O9	2	0.8643	6335-49-5	17786.4	20559.2	16605.7	43242.2	30311.8	19651.5	20901.7	16329.1	16003.6	19447.1	23141.8	27459.5	0.56847	0.588745	0.805101	1.20176	0.265153	insig
MW0148190	3,8-Dihydroxy-1-pentanoyl-6-pentyl-11H-dibenzo(b,e)(1,4)dioxepin-11-one	Organic acid and Its derivatives	Organic acid and Its derivatives	C23H26O6	2	0.7746	6320-33-8	39100.8	40220.2	39542.9	39120.6	48666.5	40356.2	37672.3	34875.4	37597.9	44896.7	37772.2	34194.8	1.04306	0.155022	0.464731	1.08809	0.121802	insig
MW0109196	L-Phenylalanine	Amino acid and Its metabolites	Amino acids	C9H11NO2	1	0.9647	63-91-2	10486.8	20315.6	19462.3	20764.7	21657.2	19443.2	19054.2	18604.9	16321.3	23943.5	15076.5	21287.8	0.252579	0.869486	0.954783	0.981115	-0.0275059	insig
MW0056883	Colfosceril palmitate	GP	PC	C40H80NO8P	3	0.8789	63-89-8	470803	201369	226430	220457	235046	261847	30647.2	48653.3	35276.4	31787	207402	84534	2.00861	0.0027661	0.0614657	3.68686	1.88239	up
MW0108213	Methionine	Amino acid and Its metabolites	Amino acids	C5H11NO2S	2	0.826	63-68-3	36815.7	42026.5	42207.3	26092.3	54100.1	50435.5	39600.3	53957.8	44041.9	52999.6	40582.8	34152.1	0.361607	0.669787	0.862085	0.948529	-0.076236	insig
MW0112907	3-O-Feruloylquinic acid	Organic acid and Its derivatives	Organic acid and Its derivatives	C17H20O9	3	0.9075	62929-69-5	6686.15	4345.49	4498.87	3861.65	7091.43	5999.57	2689.23	5389	4830.59	6485.72	3553.58	3910.01	0.88825	0.260405	0.587593	1.20943	0.274332	insig
MW0053898	Palmitaldehyde	Aldehyde,Ketones,Esters	Aldehydes	C16H32O	3	0.8307	629-80-1	36662.5	10962.6	19832.3	38134.7	53773	80336	16674.2	55601	36251.1	68711.1	43152.7	22197.4	0.157359	0.971104	0.991826	0.988102	-0.0172682	insig
MEDP0513	Palmitic amide	FA	Others	C16H33NO	1	0.9621	629-54-9	160114	88199.4	113659	147582	230948	256597	76442.1	184628	158943	258082	172266	104981	0.17305	0.856118	0.947602	1.04371	0.0617213	insig
MW0004136	3-methyl-N-naphthalen-2-ylbutanamide	Benzene and substituted derivatives	Benzene and substituted derivatives	C15H17NO	2	0.7031	6286-27-7	413426	400803	433205	400863	551315	428465	444865	448388	442345	452363	438569	418928	0.194313	0.132035	0.423585	0.99343	-0.00951005	insig
MW0005594	5-Bromo-3-cyclohexyl-2-hydroxybenzamide	Benzene and substituted derivatives	Benzene and substituted derivatives	C13H16BrNO2	2	0.7163	6284-50-0	5518	5109.41	4199.89	5649.34	5916.27	5319.06	6250.7	6331.92	5930.63	5718.19	6895.48	5518.57	1.42994	0.0268067	0.160642	0.865371	-0.208609	down
MW0119782	3-Vinyl-1,2-dithiacyclohex-4-ene	Heterocyclic compounds	Heterocyclic compounds	C6H8S2	2	0.7481	62488-52-2	633176	847082	668742	618063	765565	629668	806674	678429	670180	532538	583239	668680	0.51161	0.506377	0.768984	1.05649	0.0792798	insig
pmb2826	(S)-2-Hydroxy-2-methylsuccinic acid	Organic acid and Its derivatives	Organic acid and Its derivatives	C5H8O5	2	0.7278	6236-09-5	16456.9	6194.7	15239.2	13095	47884	43366	46471.6	63360.9	70912.5	70908.3	60308.3	29768.4	1.66213	0.00634936	0.0777105	0.416223	-1.26457	down
MEDN0739	4-Hydroxybenzyl alcohol	Benzene and substituted derivatives	Benzene and substituted derivatives	C7H8O2	3	0.7803	623-05-2	67509.9	65533.9	106712	105722	93612.4	78749	151887	78214.9	83246.5	119215	87019.2	78072.3	0.749865	0.374865	0.67924	0.866452	-0.206809	insig
MW0111226	N-Nitrosodipropylamine	Alcohol and amines	Amines	C6H14N2O	2	0.7034	621-64-7	3861.97	6391.71	4726.44	3085.09	4879.15	6986.45	4575.25	4772.16	4869.83	5242.5	4626.96	3870.46	0.198154	0.613743	0.815972	1.0706	0.0984132	insig
MW0131282	3-(3-Hydroxyphenyl)propanoic acid	Organic acid and Its derivatives	Organic acid and Its derivatives	C9H10O3	2	0.7077	621-54-5	110635	121942	120505	115626	146652	123009	126644	139467	124731	158867	126170	114333	0.787247	0.312378	0.621793	0.934393	-0.0978987	insig
MW0148594	Discadenine	Heterocyclic compounds	Heterocyclic compounds	C14H20N6O2	3	0.9647	62061-49-8	19666.5	17968	19691.2	17899.4	24414.6	19065.4	22220	23288.9	21815.4	21252.7	22309.1	19200.2	1.14175	0.124799	0.423585	0.91251	-0.132087	insig
MW0015171	7alpha-Hydroxyandrost-4-ene-3,17-dione	Aldehyde,Ketones,Esters	Ketones	C19H26O3	3	0.7873	62-84-0	8738.09	16190.2	19795.3	15395.7	13435.5	18876.9	17540.8	13465.5	8799.18	14072.4	21420.8	17525.6	0.00342141	0.978906	0.996861	0.995772	-0.00611297	insig
MEDP0125	Choline	Tryptamines,Cholines,Pigments	Cholines	C5H14NO+	1	0.9046	62-49-7	14821.9	26704.9	30995.5	26426.7	27720.6	26614.2	29262.2	25726.8	33719	30465.8	21373.4	31540.1	0.812653	0.304854	0.620942	0.890732	-0.166936	insig
MEDP1131	Arachidoyl glycine	Alcohol and amines	Amines	C22H43NO3	1	0.7979	617703-96-5	12703.6	3626.23	3223.35	10690	11387.1	11166.1	7621.41	25022.6	17443	12730.5	16426.7	14795.1	1.28682	0.0399019	0.213791	0.561429	-0.832825	down
MW0125860	N-Methyltryptamine	Tryptamines,Cholines,Pigments	Tryptamines	C11H14N2	3	0.8711	61-49-4	142698	108224	159831	104266	180360	151099	105937	110391	99400.2	163720	152502	91896.8	0.867613	0.262851	0.589398	1.16942	0.225787	insig
MW0126037	Papaverine	Heterocyclic compounds	Heterocyclic compounds	C20H21NO4	2	0.9005	61-25-6	56484.8	51601.8	60463.3	53385.6	73135.5	59145.1	58572.6	60472.4	59659.1	57272.4	63139.9	57558.4	0.163257	0.902383	0.970802	0.993106	-0.0099799	insig
MW0122717	Acepromazine	Heterocyclic compounds	Heterocyclic compounds	C19H22N2OS	2	0.7433	61-00-7	53809.6	51166.2	56551.2	49316.4	63843.8	54520.8	59585.2	61162.6	54319.1	56541.7	58359.3	52425.1	0.654928	0.394908	0.679739	0.961492	-0.0566534	insig
MW0010656	Sesamin	Others	Others	C20H18O6	2	0.7459	607-80-7	5667.57	5851.41	6848.13	6093.87	6053.36	5503.15	8314.12	7274.07	8356.44	9932.03	9650.98	6000.07	1.82337	0.00509282	0.0699884	0.727219	-0.459538	down
MW0141220	[(1S,12S,14R,15E)-15-ethylidene-3,17-diazapentacyclo[12.3.1.02,10.04,9.012,17]octadeca-2(10),4,6,8-tetraen-13-yl]methanol	Alkaloids	Alkaloids	C19H22N2O	3	0.841	604-99-9	4443.22	4785.67	4499.33	3765	4922.37	3511.18	4588.5	5540.85	4120.64	3134.59	3395.86	6395.99	0.0961552	0.718977	0.876831	0.954017	-0.0679136	insig
ZINC895703	D-Homocysteine	Amino acid and Its metabolites	Amino acids	C4H9NO2S	1	0.7432	6027-14-1 | 454-28-4	40546	27610.8	37489.7	55813.7	58495.1	25793.5	68142.3	52828.3	92142.8	55687.6	61275.8	66166.3	1.6997	0.0108722	0.0998378	0.620197	-0.689202	down
MW0140369	(3R)-all-trans-3-hydroxyretinal	Aldehyde,Ketones,Esters	Aldehydes	C20H28O2	3	0.9968	60046-53-9	15790.5	14271.9	16487.6	14380.6	17223.2	13790.3	16052.1	16024.5	16212.9	20681.8	16512	15160.2	1.05556	0.170194	0.48894	0.913563	-0.130424	insig
MEDL02604	Glabrone	Flavonoids	Isoflavones	C20H16O5	1	0.7729	60008-02-8	110323	113061	124065	120905	135249	111816	116690	121986	121004	148567	120274	99245.4	0.198531	0.790612	0.923599	0.983035	-0.0246857	insig
MW0106189	Creatinine	Organic acid and Its derivatives	Organic acid and Its derivatives	C4H7N3O	1	0.755	60-27-5	67863.1	48557.2	65258.5	66176.7	89320.2	57967.9	73060.5	77890.5	99860.8	78093.6	88430.9	84563.9	1.52361	0.0254152	0.157432	0.787295	-0.345024	down
MW0119981	4-(Dimethylamino)azobenzene	Benzene and substituted derivatives	Benzene and substituted derivatives	C14H15N3	3	0.8487	60-11-7 | 25548-37-2 | 25548-36-1	3907.35	2834.3	1768.77	8723	8164.18	4386.53	2836.38	7058.36	3757.22	9483.19	7895.37	835.14	0.0793407	0.850323	0.944915	0.934678	-0.097458	insig
MW0114746	Lactaldehyde	Aldehyde,Ketones,Esters	Aldehydes	C3H6O2	3	0.7554	598-35-6	2.56191e+06	1.02319e+06	1.74547e+06	1.86112e+06	2.90353e+06	1.57933e+06	1.51831e+06	1.73875e+06	2.61147e+06	1.72704e+06	1.10556e+06	1.32112e+06	0.475458	0.450375	0.733709	1.16486	0.22016	insig
MEDL02339	Diethyl hydrogen phosphate	Aldehyde,Ketones,Esters	Esters	C4H11O4P	1	0.7291	598-02-7	30933.2	21745.4	27272.9	18626.2	28176.7	23215.4	21349.1	16216	19972.1	18710.4	15237.1	17662.7	1.69089	0.00866685	0.0918289	1.37401	0.458396	up
MW0006597	Citalopram	Benzene and substituted derivatives	Benzene and substituted derivatives	C20H21FN2O	2	0.7378	59729-33-8	278983	260789	323415	300077	391890	302967	298065	349604	352349	324690	303144	306254	0.53642	0.560674	0.805101	0.960714	-0.0578217	insig
MW0017202	Citramalic acid	Organic acid and Its derivatives	Organic acid and Its derivatives	C5H8O5	3	0.9601	597-44-4	26762.9	22412	30871.8	19123.1	51891.3	58752.4	55358.4	74976	69142.7	77322	62847.6	29206.7	1.48451	0.0227851	0.150599	0.568826	-0.81394	down
MW0122746	Acyclovir	Heterocyclic compounds	Heterocyclic compounds	C8H11N5O3	2	0.7267	59277-89-3 | 141294-79-3	11524.6	10032.6	13439.9	11665	15128.6	13935.5	12719.9	12964.9	13516.3	12524.7	14019.9	11839.3	0.364822	0.715219	0.873992	0.976042	-0.0349851	insig
MW0106451	Dodecyl 3-{[3-(dodecyloxy)-3-oxopropyl]disulfanyl}propanoate	Aldehyde,Ketones,Esters	Esters	C30H58O4S2	3	0.7007	5926-55-6	10435.9	11990.5	10071.3	9986.19	14699.9	9409.95	8397.1	11610.3	7429.78	13202	13511.6	7932.46	0.555475	0.598247	0.807631	1.07265	0.101182	insig
MW0112917	3-Phosphoglyceraldehyde	Carbohydrates and Its metabolites	Sugar derivatives	C3H7O6P	3	0.7134	591-59-3 | 142-10-9	2442.29	2232.86	2236.48	2738.56	3510.73	3230.59	3996.61	3586	3527.34	6744.02	4273.39	4027.73	1.80509	0.0021645	0.0536487	0.626705	-0.674143	down
MW0009933	Tolazoline	Benzene and substituted derivatives	Benzene and substituted derivatives	C10H12N2	2	0.7105	59-98-3	9163.59	9135.17	10563	10519.5	10304.8	8270.15	10601.2	10018.7	7781.22	9995.77	10344.2	7529.88	0.335862	0.818182	0.923599	1.02995	0.0425724	insig
MW0014906	6-Keto-prostaglandin F1alpha	Hormones and hormone related compounds	Hormones and hormone related compounds	C20H34O6	2	0.8916	58962-34-8	52934.8	45430.2	43943.7	44394.8	52067.9	41435.8	46978.8	43244	41001.3	47219.9	44932.8	37034.3	0.909576	0.214598	0.53863	1.07602	0.105703	insig
MW0115417	trichostatin A	Heterocyclic compounds	Heterocyclic compounds	C17H22N2O3	2	0.7541	58880-19-6	12082.3	5115.94	7892.8	5837.27	10685.5	6970.3	5288.72	8680.65	7957.6	7860.55	7728.16	6452.48	0.365054	0.546085	0.80293	1.10498	0.144025	insig
MW0138770	Licochalcone a	Aldehyde,Ketones,Esters	Ketones	C21H22O4	2	0.7104	58749-22-7	7451.85	11263	9786.93	9134.33	11352.4	9962.6	8575.68	9609	9372.37	13100.8	12164.6	8170.08	0.20836	0.743122	0.893033	0.966529	-0.0491152	insig
MW0007242	Gingerol	Benzene and substituted derivatives	Phenolics	C17H26O4	2	0.7804	58253-27-3	11671.2	9482.35	10662.1	8701.27	10624	10229.6	13297.1	13416.2	14287.3	16607.6	13976.7	9473.33	1.66295	0.00993539	0.0971149	0.757116	-0.401413	down
MW0112865	Isovalerophenone	Aldehyde,Ketones,Esters	Ketones	C11H14O	2	0.733	582-62-7	14179.8	14331.7	13589.4	12941.2	15649.8	13123.5	16313	17002.9	14923.3	21533.4	15513.8	14376.6	1.48626	0.0151515	0.118815	0.840988	-0.249844	down
MW0120983	5,6-Dimethylbenzimidazole	Benzene and substituted derivatives	Benzene and substituted derivatives	C9H10N2	2	0.9081	582-60-5	41970.9	41733.2	37579.2	38282.6	42285.3	34961.5	15905.9	8770.35	15403.7	16002.8	11373.7	12093.5	2.23633	0.0021645	0.0536487	2.97691	1.57381	up
MW0056729	Isomaltulose	Carbohydrates and Its metabolites	Sugars	C12H22O11	3	0.9538	58166-27-1 | 15132-06-6	9263.26	7985.19	9026.73	5939.92	14150.7	12327.7	10546	12102.4	10102.9	12376	10783	7478.83	0.499026	0.591618	0.806021	0.925923	-0.111036	insig
MW0134067	5,7-Dihydroxy-2-(4-hydroxy-3-methoxy-phenyl)-3,6,8-trimethoxy-chromen-4-one	Aldehyde,Ketones,Esters	Ketones	C19H18O9	2	0.7356	58130-91-9	1324.62	946.69	1559.52	945.92	3428.51	3238.82	4106.58	5401.33	6268.37	12219.5	4853	2132.46	1.74509	0.00865801	0.0918289	0.327149	-1.61198	down
MW0114245	Diaziquone	Aldehyde,Ketones,Esters	Ketones	C16H20N4O6	2	0.8386	57998-68-2	1.61973e+06	1.59906e+06	1.67012e+06	1.54691e+06	1.83984e+06	1.52474e+06	1.64208e+06	1.57941e+06	1.47918e+06	1.9375e+06	1.65754e+06	1.37382e+06	0.212382	0.815613	0.923599	1.01353	0.0193947	insig
MW0062243	Prostaglandin E2 p-benzamidophenyl ester	Hormones and hormone related compounds	Hormones and hormone related compounds	C33H41NO6	2	0.7748	57790-53-1	609.479	263.095	491.59	356.243	691.95	475.305	665.954	490.445	493.066	401.27	522.015	390.634	0.266383	0.871629	0.954871	0.974447	-0.0373437	insig
MW0061670	Phytonadiol	Terpenoids	Ditepenoids	C31H48O2	3	0.7286	572-96-3	2922.55	769.221	947.132	1811.97	1276.72	1224.34	2672.35	1092.64	1078.35	4543.2	11299.5	2391.03	1.07607	0.24026	0.55766	0.387915	-1.36619	insig
MW0169492	Morphine	Benzene and substituted derivatives	Benzene and substituted derivatives	C17H19NO3	3	0.8336	57-27-2	16905.7	16027.5	20919.1	19234.3	23837.5	16738.1	18142.2	21778.8	19977	15891.7	18564.6	18652.2	0.0124909	0.942152	0.971551	1.0058	0.00834464	insig
MEDN0305	Creatine	Organic acid and Its derivatives	Organic acid and Its derivatives	C4H9N3O2	1	0.9526	57-00-1	11388	15588.5	14619.5	20784.2	25412.9	23793.2	23659.2	33224.2	38282.7	34273.4	34392.2	41222.9	1.89134	0.000874727	0.0311313	0.544179	-0.877847	down
MW0012582	16alpha-Hydroxyestrone	Aldehyde,Ketones,Esters	Ketones	C18H22O3	3	0.971	566-76-7	42276.3	45374.7	44706.5	43301.2	60420.8	44945.2	54094.8	48439.5	50564.5	60553.9	47250.1	55419.6	1.23653	0.116427	0.404002	0.888412	-0.170699	insig
MW0003096	2-Hydroxy-3,4-dimethoxybenzoic acid	Benzene and substituted derivatives	Benzene and substituted derivatives	C9H10O5	2	0.7172	5653-46-3	7744.19	16332.4	6776.79	10170.3	9937.28	10694.8	7462.32	4740.5	1991.47	4952.91	4897.56	4128.83	1.8114	0.00463902	0.0682619	2.18842	1.12989	up
MW0012089	11-cis-Retinal	CoEnzyme and vitamins	CoEnzyme and vitamins	C20H28O	3	0.8394	564-87-4	30205.8	28979.7	38023.1	31028.6	26115.9	28510.1	43061.9	28490.2	34728.7	43874.2	31183.1	25804.1	0.857741	0.273834	0.600462	0.882791	-0.179856	insig
MW0000250	Ergosine	Alkaloids	Alkaloids	C30H37N5O5	2	0.7616	561-94-4	3265.28	6894.74	5558.19	5631.11	4312.85	7055.51	4319.88	3188.2	3004.81	2066.39	1125.7	3201.85	1.6061	0.00550587	0.0721027	1.93518	0.952465	up
MW0151759	Ionomycin	Organic acid and Its derivatives	Organic acid and Its derivatives	C41H72O9	2	0.8521	56092-81-0	11140.7	11526.4	10400.3	12050.7	13629.3	7906.22	10825.7	10117.9	10004.9	10612.6	10313.9	10361.4	0.523036	0.372315	0.67924	1.07098	0.0989268	insig
MW0107690	L-cystine	Amino acid and Its metabolites	Amino acid derivatives	C6H12N2O4S2	3	0.9405	56-89-3	7494.17	4853.07	6814.31	5682.03	8682.66	8058.68	6236.74	8442.68	7969.79	10388.2	8259.03	6813.02	0.885499	0.223184	0.55023	0.864382	-0.21026	insig
MW0140696	(S)-N1-((1H-Benzo[d]imidazol-2-yl)methyl)-N1-(5,6,7,8-tetrahydroquinolin-8-yl)butane-1,4-diamine	Benzene and substituted derivatives	Benzene and substituted derivatives	C21H27N5	2	0.7581	558447-26-0	31735.5	20623.8	22913.6	24792.6	49404.7	44979.8	10940.2	36008	23640.5	39520	27102.9	15782.5	0.819514	0.327937	0.642904	1.27096	0.345924	insig
MW0015566	3-[4-Methyl-1-(2-methylpropanoyl)-3-oxocyclohexyl]butanoic acid	Organic acid and Its derivatives	Organic acid and Its derivatives	C15H24O4	2	0.8526	55700-39-5	15514.9	11142.1	11661	8052.18	17764.6	10689.3	16521.6	11086.8	8792.3	12210.4	9611.23	9643.66	0.428131	0.544332	0.80293	1.10253	0.140814	insig
MEDP1685	Phytosphingosine	SL	SPH	C18H39NO3	2	0.8371	554-62-1	7734.15	3451.07	3041.54	4157.99	3641.06	3947.01	3751.98	4785.1	3028.39	3363.07	10847.5	2835.9	0.0118155	0.699134	0.866327	0.907762	-0.139614	insig
MW0049039	Costunolide	Heterocyclic compounds	Heterocyclic compounds	C15H20O2	3	0.9698	553-21-9	136383	150380	69188	71795.5	156814	66434.2	160167	143997	122965	200491	140480	131957	1.2706	0.0775582	0.312031	0.723281	-0.467372	insig
MW0126223	Praziquantel	Heterocyclic compounds	Heterocyclic compounds	C19H24N2O2	2	0.8605	55268-74-1	594.871	1195.2	658.916	1136.21	14902.1	11840.2	7254.29	12134.4	13781	22094.9	9894.85	1314.54	1.24083	0.152356	0.462093	0.456231	-1.13216	insig
MW0107837	Leupeptin	Amino acid and Its metabolites	Small Peptide	C20H38N6O4	2	0.9341	55123-66-5 | 103476-89-7 | 24365-47-7	70889.3	145278	115596	51541.5	110362	107519	56250.4	40069.9	34121.3	50482.9	39767.8	47146.9	1.92193	0.004329	0.0682619	2.24458	1.16645	up
MW0062251	5-trans-PGF2alpha	Hormones and hormone related compounds	Hormones and hormone related compounds	C20H34O5	2	0.904	551-11-1	10084.9	13103.9	11480.9	13809.2	18544.6	10129.7	17081.5	10371.9	15039.1	13108.5	6391.09	13310.4	0.109389	0.880808	0.960859	1.02458	0.0350289	insig
MW0103630	Nebularine	Nucleotide and Its metabolites	Nucleotide and Its metabolites	C10H12N4O4	3	0.9132	550-33-4	103144	92761.3	101308	97916.3	113237	96751.3	106483	105849	103315	117105	95153.9	96614	0.59029	0.47307	0.755297	0.968933	-0.0455318	insig
MW0015609	Albendazole	Benzene and substituted derivatives	Benzene and substituted derivatives	C12H15N3O2S	2	0.72	54965-21-8	34119.6	26662.1	31734.1	29254.1	41169.1	31898.9	31985.9	36157.8	36854	30726.4	36102.3	34149.5	0.625149	0.432711	0.714969	0.945926	-0.0802009	insig
MW0126521	Sclerotiorin	Heterocyclic compounds	Heterocyclic compounds	C21H23ClO5	2	0.7992	549-23-5	59645.1	58827.1	63277.9	61447.9	75918.5	60615.9	62830.4	64297.1	63607.7	62013.5	68279.9	59317.6	0.0671127	0.393939	0.67924	0.998386	-0.00232999	insig
MW0157121	Solavetivone	Terpenoids	Sesquiterpenoids	C15H22O	3	0.9223	54878-25-0	23033.4	23780.6	27991	24033.3	27439.4	22470.4	25558.8	23379.3	23227.8	30424.5	29028.9	23019.8	0.443663	0.699134	0.866327	0.961906	-0.0560321	insig
MW0120912	5-(Tetradecyloxy)-2-furoic acid	Organic acid and Its derivatives	Organic acid and Its derivatives	C19H32O4	2	0.8637	54857-86-2	28874.4	29675.2	27861.3	23829.6	31926.7	27563.3	25631.5	16935.9	15796.7	21319.4	20357.3	16346.8	1.91397	0.000857271	0.0311313	1.45832	0.544308	up
MW0103088	Verbenalin	Terpenoids	Terpenoids	C17H24O10	2	0.7143	548-37-8	68803.4	59283.1	70751	63183.4	96923.6	68731.1	71731.8	73334.7	75320.3	71098	66278.4	72428.7	0.196839	0.179654	0.48894	0.994151	-0.00846364	insig
MW0104991	3-Bromotyrosine	Amino acid and Its metabolites	Amino acid derivatives	C9H10BrNO3	2	0.7011	54788-30-6	19865.5	20780.6	17497.1	18137.7	27505.1	21066.9	20351	26082.3	22641.1	19328.6	22652.2	20936.6	0.514404	0.513163	0.774088	0.945916	-0.0802165	insig
MW0006634	4'-Chloro-5-methoxyvalerophenone (E)-O-(2-aminoethyl)oxime fumarate	Benzene and substituted derivatives	Benzene and substituted derivatives	C18H25ClN2O6	2	0.8558	54739-21-8	67168.6	80365.3	73590.4	66997.9	86442.3	77420.7	78429.7	73538.7	69568.2	104036	74184.2	64786.2	0.22409	0.937229	0.970802	0.972966	-0.039538	insig
MW0052489	Doxercalciferol	Alcohol and amines	Alcohols	C28H44O2	2	0.7566	54573-75-0	4742.36	6264.65	6495.57	5659.85	7610.42	6064.24	6362.06	5855.59	4872.39	6808.58	6085.1	5164.85	0.363407	0.57718	0.805101	1.04804	0.0676937	insig
ZINC4099010	5'-Methoxyhydnocarpin	Lignans and Coumarins	Lignans	C26H22O10	3	0.7636	54431-77-5	169.973	392.78	179.643	1438.44	1710.41	194.466	591.405	497.273	872.414	150.792	941.604	661.571	0.347589	0.845711	0.941337	1.09977	0.137204	insig
MEDL02767	Palmitoylethanolamide	FA	Others	C18H37NO2	3	0.9806	544-31-0	1545.41	4033.45	4040.16	2707	3419.6	3096.56	2472.14	2116.24	2056.49	2326.94	2071.39	1675.58	1.32858	0.028657	0.167831	1.48144	0.567004	up
MW0010768	Cloprostenol	Hormones and hormone related compounds	Hormones and hormone related compounds	C22H29ClO6	2	0.7432	54276-21-0 | 40665-92-7 | 100786-10-5	5754.11	4016.42	2647.79	5574.05	5179.85	4371.62	4839.25	6041.73	3949.07	4508.73	3569.21	6765.47	0.356281	0.619847	0.820942	0.928233	-0.107442	insig
MW0114889	3-Methylcyclopentadecanone	Aldehyde,Ketones,Esters	Ketones	C16H30O	2	0.7928	541-91-3	212573	59449.6	110017	218149	308673	471164	53045.3	313362	222064	411496	245600	131706	0.0013957	0.995507	1	1.002	0.00288039	insig
MW0000398	Pilocarpine	Alkaloids	Alkaloids	C11H16N2O2	3	0.7039	54-71-7	29337.1	24095.4	32847.9	29613	33096.5	27468.7	33183	31327.3	28661.8	38527.3	28141.6	28064.2	0.688995	0.398965	0.681238	0.939083	-0.0906747	insig
MW0106098	Camylofin	Others	Medicine	C19H32N2O2	2	0.8054	54-30-8	32690.3	32405.1	36719.3	32833.6	41006.5	32071.3	31945.1	35543.5	33935.5	46729.2	33079.5	30671.7	0.17116	1	1	0.980282	-0.0287315	insig
MW0053602	Ginsenoside F1	Steroids	Steroid	C36H62O9	2	0.7747	53963-43-2	6094.44	2485.18	4531.69	5769.19	3156.29	4403.24	1905.99	4324.17	4065.03	2383.81	3603.61	2453.64	1.17316	0.0995851	0.366642	1.41117	0.49689	insig
MW0054600	LPE(16:0/0:0)	GP	LPE	C21H44NO7P	1	0.9586	53862-35-4	66706.1	102077	87956.4	83483.9	81591	100664	53457.2	55951.3	49494.8	55903	47237.5	50664.6	2.14852	9.23041e-05	0.0131326	1.67082	0.740554	up
MW0013397	2-Arachidonoylglycerol	GL	MG	C23H38O4	2	0.9077	53847-30-6	56.356	174.953	108.995	54.944	120.587	44.373	142.875	78.966	144.982	45.374	284.871	65.468	0.491392	0.484848	0.755297	0.734664	-0.444843	insig
MW0053719	Glycerol tricaprylate	GL	TG	C27H50O6	2	0.7372	538-23-8	375.294	757.361	943.626	760.397	1015.26	1088.89	1342.12	1521.95	1067.31	758.128	809.128	742.553	0.88237	0.233525	0.55766	0.79165	-0.337066	insig
MW0137851	Cynaroside	Flavonoids	Flavonoid	C21H20O11	2	0.8074	5373-11-5	991.495	1193.41	1574.9	1045.75	2073.41	2159.15	1508.13	1664.03	1098.82	2097.06	1297.81	1175.45	0.0260507	0.901767	0.970802	1.02226	0.0317626	insig
MEDL02147	Sinapyl alcohol	Benzene and substituted derivatives	Phenolics	C11H14O4	3	0.7361	537-33-7	6607.14	7557.15	7555.92	4329.28	8654.22	8816.84	6599.72	9124.19	6612.87	8521.06	6702.32	5798.27	0.0235945	0.975404	0.994024	1.00374	0.00538454	insig
MW0109274	Pipecolic acid	Organic acid and Its derivatives	Organic acid and Its derivatives	C6H11NO2	1	0.7008	535-75-1	195897	182588	217930	201744	265327	210086	213269	215348	216012	207922	204770	190492	0.164382	0.937229	0.970802	1.02064	0.0294797	insig
MW0150762	N,N,N-Trimethyl-Histidine	Heterocyclic compounds	Heterocyclic compounds	C9H16N3O2+	3	0.9935	534-30-5	7330.24	11677	10330	9118.24	10188.1	12064.3	8957.06	11596.9	8609.12	12371.8	7542.04	9461.45	0.241069	0.734362	0.886343	1.03706	0.0525022	insig
MW0114722	L-Erythrulose	Carbohydrates and Its metabolites	Carbohydrates and Its metabolites	C4H8O4	3	0.8782	533-50-6	1.79586e+06	1.83931e+06	1.91134e+06	1.80629e+06	2.17292e+06	1.76595e+06	1.98999e+06	1.95479e+06	1.86982e+06	1.90662e+06	1.93031e+06	1.76598e+06	0.277716	0.768962	0.910416	0.988979	-0.0159875	insig
MW0122716	Acemetacin	Heterocyclic compounds	Heterocyclic compounds	C21H18ClNO6	2	0.8995	53164-05-9	3798.18	3216.4	4707.39	2176.36	7988.37	9300.59	7156.71	8638.54	9039.01	10583	8417.59	3522.4	1.15783	0.105715	0.379392	0.658554	-0.602627	insig
MW0138133	Eugenyl benzoate	Benzene and substituted derivatives	Benzene and substituted derivatives	C17H16O3	2	0.7484	531-26-0	5806.23	6572.55	11402.8	5713.93	6924.71	5525.49	9095.29	6202.99	7863.77	7933.5	3805.22	3999.65	0.285486	0.699831	0.866327	1.07828	0.108738	insig
MEDL00396	Chloramphenicol palmitate	Organic acid and Its derivatives	Organic acid and Its derivatives	C27H42Cl2N2O6	2	0.7498	530-43-8 | 125637-16-3	53908.5	47663.1	54787.4	47476.3	70690	54203.4	75812.3	70184.2	68903.8	71144.7	61882.9	62905.6	1.75541	0.00720774	0.0833695	0.800151	-0.321657	down
MW0007405	Isoetharine	Benzene and substituted derivatives	Phenolics	C13H21NO3	2	0.702	530-08-5	5677.17	2190.33	2263.9	2697.46	5309.4	9560.43	2212.23	3243.48	1412.83	2830.85	3426.93	2047.2	1.19438	0.24026	0.55766	1.82546	0.868261	insig
MEDP0555	Androsterone	Hormones and hormone related compounds	Hormones and hormone related compounds	C19H30O2	3	0.7954	53-41-8	5175.73	6955.92	5301.54	5483.76	5229.26	5700.36	16207	11888.2	9167.3	11374	9116.33	3427.85	1.40426	0.0255787	0.157432	0.553224	-0.854065	down
MW0006998	Estrone	Hormones and hormone related compounds	Hormones and hormone related compounds	C18H22O2	3	0.7496	53-16-7	49353.6	55025.2	55917.6	50196.4	64940	50535.4	50353.6	52905	51153.3	67956.7	51526.2	44834.8	0.245905	0.937229	0.970802	1.02271	0.0323979	insig
MW0015173	7alpha-Hydroxydehydroepiandrosterone	Hormones and hormone related compounds	Hormones and hormone related compounds	C19H28O3	3	0.7225	53-00-9	15432.6	10889.6	12084.8	13209.7	24078.1	22666.2	7020.74	18583.8	12985.9	20076.3	18851.3	7860.67	0.596598	0.526957	0.792433	1.15205	0.204209	insig
MW0012920	1-Octadecyl Lysophosphatidic Acid	GP	PA	C21H45O6P	2	0.848	52977-29-4	14094.4	12545.2	13056.7	15770.2	19393.1	13985.6	14735.9	13710.3	12035.3	19490.3	13934.6	11957.2	0.250134	0.588745	0.805101	1.03473	0.0492484	insig
MW0145119	Anhalonidine	Heterocyclic compounds	Heterocyclic compounds	C12H17NO3	3	0.9608	529-58-8	3867.4	4934.14	2977.72	5022.13	5755.58	5669.32	5882.45	4370.22	4338.69	5081.48	5824.74	3523.28	0.223955	0.824845	0.926282	0.972621	-0.0400511	insig
MEDL02551	20-Hydroxyecdysone	Steroids	Steroid	C27H44O7	2	0.9157	5289-74-7	12954.2	13056.4	12229.1	12590.2	15443.9	12852.6	14954.1	13068	12470.3	14448	13023.8	12886.7	0.400255	0.484848	0.755297	0.978672	-0.0311025	insig
MW0012825	1-O-Hexadecyl-sn-glycero-3-phosphocholine	GP	PC	C24H52NO6P	1	0.9309	52691-62-0 | 97288-09-0	28761.9	29803.5	36764.5	31880.5	25995.8	38140.4	29316.9	33290.1	32967.1	44038.4	34324.3	33381.5	0.731335	0.36362	0.676547	0.922961	-0.115658	insig
MW0006726	Deoxyrubroskyrin	Alcohol and amines	Alcohols	C30H22O11	3	0.7815	52680-04-3	35411.8	256612	41103.1	138560	64075.4	5914.07	43487.5	2447.02	1813.2	2380.63	9504.14	11029.5	1.59537	0.0411255	0.213791	7.66573	2.93842	up
MW0009282	Osalmid	Others	Medicine	C13H11NO3	2	0.7072	526-18-1	101556	87594.5	98128.8	92450.1	124505	101185	106820	110567	108034	105701	107341	105764	0.926964	0.246993	0.569501	0.939759	-0.0896366	insig
MW0138170	Flavone	Flavonoids	Flavonoid	C15H10O2	2	0.7157	525-82-6	14820.1	4250.42	12372.1	9687.06	37883.3	33398.9	36975.2	51177.4	52080	56059.7	43952.9	23475.8	1.62159	0.00690747	0.0805679	0.426253	-1.23022	down
MW0138195	Fraxin	Heterocyclic compounds	Heterocyclic compounds	C16H18O10	2	0.9047	524-30-1	1.17253e+06	1.37608e+06	1.5361e+06	1.34247e+06	1.68253e+06	1.43894e+06	1.28993e+06	1.18503e+06	1.09541e+06	1.07413e+06	1.17775e+06	1.00395e+06	1.75052	0.00578629	0.0736822	1.25233	0.324617	up
MW0052385	Androstanolone	Hormones and hormone related compounds	Hormones and hormone related compounds	C19H30O2	2	0.89	521-18-6	3597.16	2946.43	3224.59	3371.11	4137.64	2662.01	3790.72	4183.94	3799.62	4902.13	3454.98	3167.54	1.16987	0.115625	0.403233	0.855788	-0.224674	insig
MW0015783	Androstenediol	Alcohol and amines	Alcohols	C19H30O2	3	0.9068	521-17-5	14851.4	12060.1	16057	15176	20380.1	15398.1	16036.7	16595.2	15809.4	15582.8	18255.5	15987.8	0.540819	0.550214	0.804467	0.955787	-0.0652382	insig
MW0126273	Psilocin	Heterocyclic compounds	Heterocyclic compounds	C12H16N2O	2	0.7359	520-53-6	22075.1	8355.45	13503.8	7060.69	28642.1	15857.7	19676.2	27832	27420.7	20556.7	23362.7	22387.4	1.30549	0.063354	0.282345	0.676138	-0.564609	insig
MW0126274	Psilocybine	Benzene and substituted derivatives	Benzene and substituted derivatives	C12H17N2O4P	3	0.8491	520-52-5	33449.7	26549.1	34460	38881	35010.7	17103.3	19162.6	30572.4	33437	35028.5	39585.4	37593.2	0.237508	0.699134	0.866327	0.949199	-0.075217	insig
MW0126417	Raltegravir	Heterocyclic compounds	Heterocyclic compounds	C20H21FN6O5	2	0.78	518048-05-0	7709.45	8130.21	8157.66	8059.74	9819.7	8296.8	8810.2	5031.47	8265.86	10804.1	8560.82	7350.02	0.26008	0.792166	0.923599	1.02767	0.0393829	insig
MW0123377	Citrinin	Heterocyclic compounds	Heterocyclic compounds	C13H14O5	2	0.7211	518-75-2 | 11118-72-2	7573.78	6478.95	7612.1	7198.52	9257.34	7885.85	7713.62	7624.13	8067.2	7496.3	7251.01	6662.36	0.270413	0.648471	0.845938	1.0266	0.037869	insig
MW0110123	N2-Tryptophyllysine	Amino acid and Its metabolites	Small Peptide	C17H24N4O3	2	0.7692	51790-14-8	27383.7	29498.5	31217.4	32118.8	34859	25767.5	30593.8	30006.9	81467.1	31793.2	32428.7	25507.1	0.724956	0.699134	0.866327	0.780188	-0.358107	insig
MW0009904	Thidiazuron	Benzene and substituted derivatives	Benzene and substituted derivatives	C9H8N4OS	2	0.7742	51707-55-2	124942	59821.2	89822.3	89325.4	100767	68472.1	90865.6	125835	93126.1	71950.7	94816.4	91060.6	0.387044	0.63825	0.835746	0.939215	-0.0904725	insig
MW0063480	Sclareol	Terpenoids	Ditepenoids	C20H36O2	3	0.903	515-03-7 | 86023-49-6	641.306	2249.51	1766.97	1289.79	1182.58	3504.45	2617.63	2222.44	2466.91	3794.29	783.282	2042.67	0.756513	0.360076	0.674734	0.763583	-0.389142	insig
MEDN0137	1-Methyladenine	Nucleotide and Its metabolites	Nucleotide and Its metabolites	C6H7N5	3	0.7313	5142-22-3 | 4121-42-0	609.238	369.532	733.117	220.654	518.119	528.735	414.667	683.841	1062.35	746.468	1050.5	220.09	0.629948	0.229444	0.55766	0.713128	-0.487766	insig
MEDN1113	12-Ketolithocholic acid	Bile acids	Bile acids	C24H38O4	2	0.8429	5130-29-0	3566.79	3240.45	3910.03	3533.33	4818.61	4062.44	4295.87	3408.99	3516.38	4547.78	3475.31	3536.04	0.0698034	0.8506	0.944915	1.01542	0.0220767	insig
MEDL01937	2,3-Butanediol	Others	Saccharides and Alcohols	C4H10O2	1	0.7638	513-85-9	20073.7	22069.3	20159.4	18302.9	24737.8	14312.9	30253.7	29879.4	19072.3	30138.7	20653.2	14293.5	0.787588	0.225448	0.553844	0.82927	-0.270086	insig
MW0006679	Cyclopentolate	Benzene and substituted derivatives	Benzene and substituted derivatives	C17H25NO3	2	0.7207	512-15-2	8814.43	4415.96	8389.76	8762.88	9959.39	7641.77	10800.9	7317.1	6499.6	12456.7	9073.49	5291.94	0.283139	0.679997	0.866327	0.932824	-0.100324	insig
MW0052424	Diosgenin	Heterocyclic compounds	Heterocyclic compounds	C27H42O3	3	0.8912	512-04-9	5525.69	9319.58	3565	4769.03	7133.43	6763.87	3812.22	5363.48	3511.12	2965.17	4462.45	3712.89	1.54592	0.0327604	0.183353	1.55605	0.637891	up
MEDP2105	3,6,9,12,15,18,21-Heptaoxatricosane-21,23-diol	Benzene and substituted derivatives	Benzene and substituted derivatives	C16H34O9	1	0.7651	5117-19-1	24573.1	10486	18421.4	19933.2	112926	81405.6	56983	84255.3	118702	197145	70145.7	20279.4	1.17249	0.154938	0.464731	0.489025	-1.03202	insig
MW0000124	alpha-Ergocryptine	Alkaloids	Alkaloids	C32H41N5O5	2	0.8885	511-09-1	73097.6	76118.5	82843.1	79590.7	98594.5	74232.2	74293.5	83175.8	76700.2	73692.7	81394.9	75164.9	0.580669	0.937229	0.970802	1.04318	0.0609906	insig
MW0009923	Tiapride	Benzene and substituted derivatives	Benzene and substituted derivatives	C15H24N2O4S	2	0.8862	51012-32-9	48301.7	46856.2	54397.4	44311.1	58199.3	53276.9	46510.2	50506.1	47624.2	74311.6	53599.7	46819.7	0.317069	0.937229	0.970802	0.956073	-0.0648076	insig
MW0147409	Chlorobenzilate	Benzene and substituted derivatives	Benzene and substituted derivatives	C16H14Cl2O3	2	0.8458	510-15-6	7014.48	8669.29	9846.95	9186.15	10854	9958.08	10053.5	9788.18	9904.95	6731.37	11038	9227.59	0.146509	0.806419	0.923599	0.978594	-0.0312172	insig
MW0007561	Mechlorethamine	Alcohol and amines	Amines	C5H11Cl2N	2	0.817	51-75-2	98204.6	97833.3	111009	106554	137981	106106	121356	120231	119496	113106	123113	107439	0.935639	0.256809	0.582436	0.933233	-0.0996912	insig
MW0012806	1-Heptadecanoyl-sn-glycero-3-phosphocholine	GP	PC	C25H52NO7P	1	0.9154	50930-23-9	20817.8	21648.8	19585.1	37463.5	16702.6	26438.5	15574.4	17168	11576.8	12626.1	12496.2	11109.3	1.84939	0.004329	0.0682619	1.77101	0.824571	up
MW0157894	Thr-Leu	Amino acid and Its metabolites	Small Peptide	C10H20N2O4	2	0.8902	50299-12-2	85479	82171.5	88063.6	84355.8	111070	88605.4	95210.5	94683	88246.8	93953.4	96688	86211.7	0.477899	0.597768	0.807631	0.972525	-0.0401926	insig
MW0139977	Yangonin	Aldehyde,Ketones,Esters	Ketones	C15H14O4	2	0.7195	500-62-9	1758.06	2073.8	1783.72	1865.92	3370.17	2590.29	2849.34	2542.15	2931.06	3666.09	2602.55	2575.1	1.3881	0.0743073	0.30397	0.783045	-0.352834	insig
MW0126799	Thioridazine	Heterocyclic compounds	Heterocyclic compounds	C21H26N2S2	2	0.8279	50-52-2	51846.4	76033.2	69319.2	48518.8	247319	94844	86545.8	79266.3	53124	51867.3	83525.3	54340.3	0.608866	1	1	1.43853	0.524591	insig
MW0009417	Phenylbutazone	Benzene and substituted derivatives	Benzene and substituted derivatives	C19H20N2O2	2	0.7998	50-33-9	16589	16618.9	17412.2	14576.9	18731.8	16249.1	17561	17815.3	16515.7	9945.07	29238.2	17038.9	0.0831885	0.588745	0.805101	0.926594	-0.10999	insig
MADN0504	Mesoaconic acid	Organic acid and Its derivatives	Organic acid and Its derivatives	C5H6O4	3	0.7937	498-24-8	31286.8	26031.3	32720.7	22567	46342.5	42655.9	42234.3	42775.4	32834.1	40927	34953.1	21139.2	0.328731	0.672029	0.862085	0.938291	-0.0918924	insig
MW0154371	Neomethymycin	Aldehyde,Ketones,Esters	Esters	C25H43NO7	3	0.9276	497-73-4	1834.34	3137.23	2915.91	3129.71	2865.59	2047.79	2691.72	1861.12	3001.5	3223.03	1925.58	2621.54	0.112838	0.818182	0.923599	1.03955	0.0559585	insig
MW0055282	Neotigogenin acetate	Others	Others	C29H46O4	2	0.8614	4948-43-0	8396.91	6160.03	6077.02	9626.37	13056.5	15496.4	19870.8	6609.16	5309.48	15216.6	22643.4	19640.8	0.795279	0.162336	0.477379	0.658675	-0.602361	insig
MW0168806	Baicalein	Aldehyde,Ketones,Esters	Ketones	C15H10O5	3	0.8837	491-67-8	8020.54	9644.6	9248.33	10138.8	9943.1	8293.79	8013.5	8691.65	8069.03	10838	9222.26	9000.08	0.331198	0.670899	0.862085	1.02702	0.0384632	insig
MW0114734	L-Iditol	Alcohol and amines	Alcohols	C6H14O6	3	0.9493	488-45-9	1956.58	2671.18	2432.72	1027.23	3116.97	2517.23	2191.3	2134.49	1270.95	843.853	1366.7	1585.79	1.1614	0.0754512	0.306217	1.46085	0.546812	insig
MW0114174	Arabinonic acid	Organic acid and Its derivatives	Organic acid and Its derivatives	C5H10O6	3	0.9789	488-30-2	35383.4	30921.9	41222.5	25288.3	69826.5	80566.1	75688.2	98522.5	95170.3	106282	82646.7	40406.8	1.49744	0.0226596	0.150486	0.567875	-0.816354	down
MW0168567	Indole-3-carboxaldehyde	Heterocyclic compounds	Indole and Its derivatives	C9H7NO	2	0.7583	487-89-8	10079.7	7807.38	9710.31	5271.11	10851.1	8492.81	7768.73	9303.18	5332.49	6450.8	6627.99	4837.19	1.19115	0.0900575	0.351123	1.29494	0.372883	insig
MW0010643	Pinoresinol	Lignans and Coumarins	Lignans	C20H22O6	2	0.7682	487-36-5	3635.16	3774.19	4385.8	6899.35	2043.39	3078.18	976.203	2113.31	1989.94	4075.2	2691.74	1458.09	1.4163	0.0536925	0.255223	1.79008	0.840023	insig
MW0000411	Quebrachamine	Alkaloids	Alkaloids	C19H26N2	3	0.7022	4850-21-9	32123.7	35741.2	35627.9	36011.2	40009.6	31011.6	49270.1	43463	36032.9	44181.6	35810.4	35156.1	1.34029	0.0673759	0.286864	0.863112	-0.21238	insig
MW0111792	1D-1-O-Methyl-myo-inositol	Alcohol and amines	Alcohols	C7H14O6	3	0.7076	484-71-9 | 58769-21-4	5456.26	6664.42	8058.74	6187.82	6147.83	6688.14	920.536	5501.39	3367.9	9759.56	6005.43	6255.35	0.895173	0.353199	0.669543	1.23241	0.301483	insig
MW0123643	Dihydralazine	Heterocyclic compounds	Heterocyclic compounds	C8H10N6	2	0.7129	484-23-1	31111	26811.6	26826.2	25140.7	32147.3	28495.5	22302.6	23256.7	24919.8	23492.5	27719.5	16997.5	1.57383	0.0155402	0.121179	1.22961	0.298197	up
MW0168983	Crotamiton	Heterocyclic compounds	Heterocyclic compounds	C13H17NO	2	0.8605	483-63-6	62502.5	63025.9	54357.1	57096.6	74753.5	53631.9	67348.3	63167.9	59893.2	84902.1	64434.3	59221.6	0.834898	0.292048	0.620942	0.915783	-0.126922	insig
MW0108584	N-3-oxo-tetradec-7(Z)-enoyl-L-Homoserine lactone	Aldehyde,Ketones,Esters	Esters	C18H29NO4	2	0.7211	482598-46-9	11626.5	13138.4	14850.3	12368.3	14326.7	11168	17044	12225.6	10619.6	13924.9	16932.3	12720.7	0.535095	0.433236	0.714969	0.928248	-0.107418	insig
MEDN0536	Estrone sulfate	Hormones and hormone related compounds	Hormones and hormone related compounds	C18H22O5S	3	0.7071	481-97-0	24660.4	27363.1	31786.3	26220.2	36244.5	32426.9	29027	29522.2	30735.5	44521.2	30793.7	25703	0.47047	0.561842	0.805101	0.939037	-0.0907454	insig
MW0005988	Aloe emodin	Benzene and substituted derivatives	Benzene and substituted derivatives	C15H10O5	2	0.7686	481-72-1	2138.87	888.276	2353.93	513.498	2747.01	2896.57	1445.14	2334.56	1668.88	1006.72	1424.78	469.392	0.542864	0.293248	0.620942	1.3819	0.466655	insig
MW0052562	Epiandrosterone	Hormones and hormone related compounds	Hormones and hormone related compounds	C19H30O2	3	0.7999	481-29-8	41764.1	37516.7	39291.8	40885.2	56152.8	43558.8	46030.2	51235.8	49877.5	4820.48	49785.4	43244.1	0.548783	0.393939	0.67924	1.05786	0.0811526	insig
MW0137433	Astragalin	Flavonoids	Flavonoid	C21H20O11	2	0.7094	480-10-4	1064.58	1367.75	1021.88	524.471	3907.93	1271.38	5785.27	3619.71	2909.44	2640.45	2389.9	1964.97	1.58676	0.0465904	0.230955	0.474268	-1.07623	down
MW0052470	12-[(Cyclohexylcarbamoyl)amino]dodecanoic acid	FA	FFA	C19H36N2O3	2	0.7118	479413-68-8	6198.73	7032.57	6751.02	6411.06	9011.81	6093.25	7075.94	6095.25	5468.87	7078.95	7592.3	8680.13	0.0621969	0.900143	0.970802	0.988259	-0.017039	insig
MW0169563	N-[(3S)-Tetrahydro-2-oxo-3-furanyl]octadecanamide	Amino acid and Its metabolites	Amino acid derivatives	C22H41NO3	2	0.9418	479050-96-9	35169.5	61389.2	48198.3	47023.9	46911.5	55857.9	31829.2	25312.5	17019.3	29212	25972.3	20196.7	2.04066	0.000218398	0.0216526	1.96968	0.977964	up
MW0108725	N-cis-Hexadec-9Z-enoyl-L-homoserine lactone	Aldehyde,Ketones,Esters	Esters	C20H35NO3	2	0.7222	479050-94-7	3688.66	2877.89	2387.37	3499.24	6166.47	6808.94	3449.76	4257.78	3290.52	4774.92	2829.25	1717.37	0.623975	0.346088	0.66061	1.25143	0.323579	insig
MW0137608	Casticin	Flavonoids	Flavonoid	C19H18O8	2	0.7604	479-91-4	5310.88	3685.52	3703.22	4544.54	5953.09	5507.9	6006.26	6111.65	4908.81	5501.36	5470.6	4694.94	0.99981	0.174815	0.48894	0.878005	-0.187699	insig
MW0147424	Chlorophyll	Tryptamines,Cholines,Pigments	Pigments	C55H72MgN4O5	3	0.7093	479-61-8	201.624	119.238	195.789	307.447	437.365	958.135	445.926	286.133	121.719	660.35	417.128	763.973	0.508002	0.627982	0.828554	0.823529	-0.280109	insig
MW0123795	Dyphylline	Heterocyclic compounds	Heterocyclic compounds	C10H14N4O4	2	0.7163	479-18-5	13579.9	15756.7	16427.3	14567.2	15332	14587.3	15106.2	12267.9	13880.6	11997.8	14968.8	11548.9	1.36178	0.0442216	0.224013	1.13138	0.17808	up
MW0120693	4-Pyridoxolactone	Aldehyde,Ketones,Esters	Esters	C8H7NO3	3	0.8492	4753-19-9	3680.95	803.156	3024.43	1234.39	14233.5	11936	7332.68	9853.75	13321.9	28243.3	10414.4	3078.02	1.19168	0.173549	0.48894	0.483257	-1.04914	insig
MW0111280	Selexipag	Heterocyclic compounds	Heterocyclic compounds	C26H32N4O4S	2	0.7936	475086-01-2	22863.8	23916.4	22445.9	24768.2	28597.2	25213.6	24262.8	25937.6	26321.5	34464.4	27709	21930.2	0.777935	0.301093	0.620942	0.920185	-0.120004	insig
MW0150594	Gly-Pro-Arg	Amino acid and Its metabolites	Small Peptide	C13H24N6O4	2	0.734	47295-77-2	89297.4	77242.2	81159.5	86413.3	111215	92203.8	94886.4	99628.4	102400	104182	95743.8	100780	1.30034	0.0771706	0.312031	0.899451	-0.152883	insig
MW0124072	Eucalyptol	Others	Others	C10H18O	3	0.8986	470-82-6 | 8000-48-4	4010.93	3697.59	3155.94	2982.07	4756.46	4435.79	3596.47	2868.05	3650.83	5126.81	4412.02	2967.81	0.152737	0.881618	0.960859	1.01842	0.0263388	insig
MW0169587	Oleandrin	Steroids	Steroidal saponins	C32H48O9	2	0.7393	465-16-7	24351.3	23013.7	25711.9	22935.4	26719.8	25501.1	22668.3	24240.1	20931.2	33357.9	23752.6	22523.9	0.149947	0.24026	0.55766	1.00515	0.00740822	insig
MW0015942	Asiatic acid	Organic acid and Its derivatives	Organic acid and Its derivatives	C30H48O5	2	0.7953	464-92-6	130359	139207	138117	134185	153116	126054	128566	146058	125528	213629	122127	112400	0.112739	0.393939	0.67924	0.967854	-0.047139	insig
MW0154612	N,N'-Bis(3-aminopropyl)-1,3-propanediamine	Alcohol and amines	Amines	C9H24N4	3	0.721	4605-14-5	1218.24	365.989	524.546	670.651	2003.34	1095.13	382.992	388.508	869.824	1041.55	667.22	483.842	0.784045	0.309524	0.620942	1.53312	0.616473	insig
MW0015867	Arachidonoyl-N,N-dimethyl amide	FA	Others	C22H37NO	2	0.9379	45280-17-9	27133.3	33227.5	31564	29955.4	37285.3	23565.3	36151.4	30635.5	31378	42182	28863	28676.7	0.703021	0.404425	0.684144	0.923412	-0.114954	insig
MEDL02415	Pyridoxine phosphate	Others	Vitamin	C8H12NO6P	3	0.7675	447-05-2	8833.57	9305.87	11044.8	10979.2	15793.4	12727.5	10328.5	10684	9456.65	8812.14	9691.33	9592.28	1.0336	0.24026	0.55766	1.17279	0.229947	insig
MW0127621	Homoeriodictyol	Flavonoids	Flavonoid	C16H14O6	3	0.8618	446-71-9	3116.43	2424.99	3764.11	2048.26	3381.4	3674.09	3388.95	5040.85	4344.06	3861.25	3953.83	3196.43	1.32917	0.0459224	0.22846	0.773974	-0.369642	down
MW0116893	1-Benzyl-4-hydroxy-5-oxo-2,5-dihydro-1H-pyrrole-3-carboxylic acid ethyl ester	Benzene and substituted derivatives	Benzene and substituted derivatives	C14H15NO4	2	0.7059	4450-98-0	3836.95	4378.29	2711.43	4151.93	4860.34	2479.85	3943.12	4407.51	4253.48	4753.35	4710.13	2942.62	0.66855	0.383654	0.67924	0.896385	-0.157809	insig
MW0003047	2-Fluorobenzoic acid	Benzene and substituted derivatives	Benzene and substituted derivatives	C7H5FO2	2	0.7022	445-29-4 | 41406-98-8	4084.69	3173.34	4261.14	3913.03	4921.38	4983.28	3976.54	4114.84	3383.37	3092.74	4043.57	3389.37	1.10295	0.119962	0.414135	1.15165	0.203706	insig
MW0055423	Virodhamine hydrochloride	FA	Others	C22H38ClNO2	2	0.8604	443129-35-9	3183.54	474.961	413.836	1985.74	1724.39	1392.97	846.521	4673.98	3115.87	1255.94	2827.33	1460.28	0.778096	0.277466	0.60353	0.647073	-0.628	insig
MW0000455	methyl (12R,19S)-12-ethyl-8,16-diazapentacyclo[10.6.1.01,9.02,7.016,19]nonadeca-2,4,6,9,13-pentaene-10-carboxylate	Alkaloids	Alkaloids	C21H24N2O2	2	0.8472	4429-63-4	75137.3	85495.7	86380.8	72734.3	92748.2	73061.6	77367.3	81027.1	74307.1	106289	75098.9	68529.5	0.0896976	0.94075	0.971255	1.00609	0.00875783	insig
MW0106972	Glu-Met	Amino acid and Its metabolites	Small Peptide	C10H18N2O5S	2	0.7201	4423-22-7	2444.22	2997.72	4254.15	2826.17	5568.86	4407.54	2652.69	4549.64	4101.61	4136.7	3099.26	4114.03	0.149382	0.964757	0.987524	0.993146	-0.00992183	insig
MW0016057	Beclomethasone	Aldehyde,Ketones,Esters	Ketones	C22H29ClO5	2	0.9026	4419-39-0	4119.51	4665.33	4080.58	23433.6	5321.53	5115.98	4353.87	2871.34	4092.31	3500.62	4040.39	3466.8	1.10791	0.0151515	0.118815	2.09343	1.06587	up
MW0157411	Testololactone	Aldehyde,Ketones,Esters	Ketones	C19H26O3	3	0.811	4416-57-3	3478.67	3343.18	4025.38	3935.7	4574.1	3456.52	3917.26	3264.3	3980.36	5077.62	4366.9	4499.45	0.867314	0.253913	0.579657	0.908694	-0.138134	insig
MW0009084	Niflumic acid	Benzene and substituted derivatives	Benzene and substituted derivatives	C13H9F3N2O2	2	0.9501	4394-00-7	16217.3	27767.4	23129.8	23407.2	21965.5	24462.9	23122	26403	31330.6	41499.5	26023.7	31704.6	1.46126	0.0418535	0.216764	0.760481	-0.395017	down
MW0001720	2-(((2-Ethylhexyl)oxy)carbonyl)benzoic acid	Benzene and substituted derivatives	Benzene and substituted derivatives	C16H22O4	2	0.8862	4376-20-9	6826.92	6488	8166.91	7511.85	8769.01	4313.21	10919	6898.32	6802.21	8816.93	6748.18	7816.85	0.821912	0.311042	0.621793	0.876553	-0.190086	insig
MW0103024	Coenzyme Q4	Heterocyclic compounds	Heterocyclic compounds	C29H42O4	2	0.8933	4370-62-1	64979.9	49948.3	50320	50429.3	70182.2	80212.9	48806.8	119908	51172	51781.3	64454.3	57883.2	0.0808713	1	1	0.929104	-0.106088	insig
MW0055243	Nandrolone	Hormones and hormone related compounds	Hormones and hormone related compounds	C18H26O2	2	0.8671	434-22-0	371867	381396	372065	347173	371164	301132	325972	291908	301315	275031	292670	342815	1.69309	0.00791971	0.0893704	1.17221	0.229227	up
MW0054394	Lithocholic acid	Bile acids	Bile acids	C24H40O3	1	0.752	434-13-9	32392.4	24982.8	29056.5	24371.9	21826.7	29245.3	41721.7	36004.1	42609.9	40863.4	33927.6	34179.1	1.99704	0.000573489	0.0311313	0.705937	-0.502388	down
MW0010102	2-Cyclohexyl-2-hydroxy-2-phenylacetic acid	Benzene and substituted derivatives	Benzene and substituted derivatives	C14H18O3	2	0.7061	4335-77-7 | 50896-04-3	3524.21	2784.03	4454.74	3985.81	5669.4	5224.31	4176.94	4105.98	3212.2	3957.32	4084.15	4039.91	0.38309	0.472855	0.755297	1.08763	0.121187	insig
MW0127015	Zopiclone	Aldehyde,Ketones,Esters	Ketones	C17H17ClN6O3	2	0.9312	43200-80-2	946302	808640	1.06409e+06	660202	1.71702e+06	1.89826e+06	1.82118e+06	2.21779e+06	2.33305e+06	2.59232e+06	2.19695e+06	977259	1.47919	0.0222215	0.150376	0.584462	-0.774819	down
MW0170005	Vinpocetine	Aldehyde,Ketones,Esters	Esters	C22H26N2O2	2	0.7029	42971-09-5 | 68780-77-8 | 115986-87-3	51080.4	53230.3	59035.8	52649.3	62433.4	54037.2	59806.6	57839	57482.1	76908.3	54572.4	51956.5	0.826958	0.393939	0.67924	0.927214	-0.109026	insig
MW0142724	3,6,8-Trimethylallantoin	Heterocyclic compounds	Heterocyclic compounds	C7H12N4O3	3	0.7386	42794-72-9	6887.16	4108.29	8180.2	3655.73	4928.29	6031.9	3559.88	3606.69	2366.15	3390.77	3391.61	3783.94	1.7546	0.004329	0.0682619	1.68125	0.749536	up
MW0137758	Cuneatin methyl ether	Heterocyclic compounds	Heterocyclic compounds	C18H14O6	2	0.7734	4253-00-3	17679.8	20198.9	17593.7	16436.8	21599.9	17419.6	22030.3	15277.3	8948.5	13793	16965.9	5082.14	1.16864	0.0915151	0.352968	1.35119	0.434228	insig
MEDL00363	Ile-Met	Amino acid and Its metabolites	Small Peptide	C11H22N2O3S	3	0.7008	42384-14-5	249597	242685	228056	245789	326337	267213	286444	335911	273711	271368	259965	286567	1.01678	0.181467	0.492908	0.909981	-0.136092	insig
MW0011902	1,2-Dioleoyl-sn-Glycero-3-Phosphocholine	GP	PC	C44H84NO8P	2	0.8426	4235-95-4	13752.8	15807.5	14449.9	14188.8	22294.2	9447.68	13413.4	13874.3	15502.7	15225.4	12286.8	12444.5	0.323066	0.484848	0.755297	1.08694	0.120268	insig
MW0143320	Tiformin	Alcohol and amines	Amines	C5H12N4O	3	0.7373	4210-97-3	44100.2	48455	48585.8	46424.8	48966.6	47199.6	51136.4	51334.3	37469	46464.2	45119.3	36597	0.736043	0.362874	0.676547	1.05823	0.0816483	insig
MW0138262	Glabranin	Heterocyclic compounds	Heterocyclic compounds	C20H20O4	2	0.7761	41983-91-9	138021	142031	152273	139660	172265	137584	142638	147696	143930	150792	141423	134531	0.379819	0.937229	0.970802	1.02418	0.0344744	insig
MW0108015	Lys-Pro-Arg	Amino acid and Its metabolites	Small Peptide	C17H33N7O4	2	0.744	41961-57-3	28002.3	54984.5	30257.8	19664.6	34005.5	28202.1	16616.3	7512.09	5975.31	5718.57	5972.95	4045.96	2.09888	0.000766794	0.0311313	4.25636	2.08962	up
MW0002133	2,3-Dcpe hydrochloride	Others	Others	C11H16Cl3NO2	2	0.7122	418788-90-6	4628.85	7708.37	6707.15	8903.94	7368.54	8839.93	7187.73	8056.04	7111.29	7919.44	6537.21	8440.8	0.341056	0.802185	0.923599	0.975786	-0.0353626	insig
MW0006349	Bezafibrate	Benzene and substituted derivatives	Benzene and substituted derivatives	C19H20ClNO4	2	0.8492	41859-67-0	3721.08	3943.81	5666.62	4313.27	5273.97	4515.23	5046.06	5082.65	4426.5	5453.35	3699.53	3296.57	0.079353	0.881076	0.960859	1.0159	0.0227553	insig
MW0126431	Resorcinolnaphthalein	Heterocyclic compounds	Heterocyclic compounds	C24H14O5	2	0.7116	41307-63-5	24676.5	25232.4	29749.6	25634.2	32227.5	26473.7	27266.8	25790.2	26544.4	23685.3	26941.5	24820.5	0.748536	0.29382	0.620942	1.05769	0.0809206	insig
MW0110011	trans-Aconitic acid	Organic acid and Its derivatives	Organic acid and Its derivatives	C6H6O6	3	0.9559	4023-65-8	11196.1	6238.22	6161.44	10499.5	3569.05	5778.4	6371.16	2547.71	11248.9	4078.66	6703.18	2510.76	0.747034	0.381175	0.67924	1.29834	0.376664	insig
MW0124066	Etizolam	Heterocyclic compounds	Heterocyclic compounds	C17H15ClN4S	2	0.706	40054-69-1	8060.45	3750.72	7690.92	7797.31	10427.6	7726.65	9633.02	12098.7	12146.3	34174	11956.4	10444	1.53109	0.004329	0.0682619	0.502515	-0.992762	down
MW0004159	3,4-Dihydroxy-5-methoxybenzoic acid	Benzene and substituted derivatives	Benzene and substituted derivatives	C8H8O5	3	0.7465	3934-84-7	23348.9	16716.6	26139.7	20605.7	22997.5	23094.8	118170	27814.1	22595.7	25561.8	29401.2	23278.4	1.0812	0.0930736	0.352968	0.53846	-0.893089	insig
MW0002157	2,3-Dihydroxy-4-methoxybenzoic acid	Benzene and substituted derivatives	Benzene and substituted derivatives	C8H8O5	2	0.7644	3934-81-4	2509.65	532.75	2049.59	1900.22	7944.72	6488.95	7824.11	9792.56	11188.8	10600.2	9619.22	5473.33	1.6369	0.00386211	0.0682619	0.393148	-1.34686	down
MW0007640	Methoxamine	Benzene and substituted derivatives	Benzene and substituted derivatives	C11H17NO3	2	0.7855	390-28-3	71192.3	38058.2	46519.3	48386.8	79762.8	90335.6	24205.9	50160.4	29012.9	52700.8	52214.7	23575.6	1.43409	0.0455938	0.227641	1.61407	0.690704	up
MW0138565	Isovitexin	Flavonoids	Flavonoid	C21H20O10	2	0.8848	38953-85-4 | 29702-25-8	1756.1	1272.72	846.421	1093.51	922.159	898.308	2289.81	1957.7	1399.16	3104.52	2660.61	969.364	1.51499	0.0246334	0.157432	0.54835	-0.866831	down
MW0125631	Nalidixic acid	Organic acid and Its derivatives	Organic acid and Its derivatives	C12H12N2O3	2	0.732	389-08-2	79758.6	57889.4	64518.5	78874.4	99559.5	81047.4	59471.1	89419.2	52753.8	87785.8	87732.8	51258.1	0.531099	0.580022	0.805101	1.07756	0.107764	insig
MW0007181	Flunixin	Benzene and substituted derivatives	Benzene and substituted derivatives	C14H11F3N2O2	2	0.7213	38677-85-9	5444.33	2870.18	2359.51	5170.07	13768.2	7871.49	7431.45	17196	17030.6	17420.5	17421	6352.88	1.51279	0.025974	0.157432	0.452417	-1.14427	down
MW0013009	2-azaniumylethyl (2R)-2-[(9Z)-octadec-9-enoyloxy]-3-(stearoyloxy)propyl phosphate	GP	PE	C41H80NO8P	2	0.817	383907-18-4	143962	83473.4	75076.8	55903.1	424828	40853.2	8958.61	13622.7	1459.96	2104.59	51567.3	71368.8	1.6944	0.0151515	0.118815	5.52781	2.46671	up
MW0009348	(+)-Penbutolol	Benzene and substituted derivatives	Phenolics	C18H29NO2	2	0.763	38363-41-6	688182	675345	750364	691725	893106	713500	780743	806145	790231	762809	785028	715558	0.834086	0.312094	0.621793	0.950805	-0.0727788	insig
MW0160686	3-Buten-2-one, 4-(4-hydroxy-2,2,6-trimethyl-7-oxabicyclo[4.1.0]hept-1-yl)-	Aldehyde,Ketones,Esters	Ketones	C13H20O3	3	0.8114	38274-01-0	953.425	477.014	449.38	712.514	1148.74	823.56	523.689	889.844	504.816	570.12	1092.82	496.132	0.458434	0.603236	0.808978	1.11949	0.162843	insig
MW0049237	Desoximetasone	Aldehyde,Ketones,Esters	Ketones	C22H29FO4	2	0.7261	382-67-2	5136.05	4793.7	5605.7	4851.95	8527.77	4358	4476.13	6790.05	5817.12	11802.1	5538.88	4467.17	0.512353	0.588745	0.805101	0.855539	-0.225095	insig
MW0146866	Brevianamide F	Alcohol and amines	Amines	C16H17N3O2	3	0.7536	38136-70-8	56709.1	45124.3	60519.8	62781.4	77106.9	66063.8	67375	70583.1	73333.7	71613.5	64758.3	56134.2	0.885718	0.265621	0.590837	0.912103	-0.132731	insig
MW0016385	Capsidiol	Alcohol and amines	Alcohols	C15H24O2	3	0.9046	37208-05-2	79672.1	91587.7	91515.5	80778.7	99674.1	84556.4	89828.4	89375.5	80537.7	121766	88349.2	85846.6	0.509463	0.937229	0.970802	0.949759	-0.0743668	insig
MW0103653	Ribavirin	Nucleotide and Its metabolites	Nucleotide and Its metabolites	C8H12N4O5	2	0.7207	36791-04-5	94856.7	91343.7	100834	94542.8	126589	100683	103857	108177	110849	107668	104049	97932.6	0.625706	0.494268	0.761475	0.962558	-0.0550551	insig
MW0000724	Shogaol	Benzene and substituted derivatives	Phenolics	C17H24O3	2	0.7343	36700-45-5	28817.6	21715.2	23199.2	24260.6	27459.1	22769.6	24771.8	28433.2	20994.5	20444.7	19920.1	33950.5	0.136067	0.985022	1	0.998023	-0.00285451	insig
MW0123175	Buspirone	Aldehyde,Ketones,Esters	Ketones	C21H31N5O2	2	0.7243	36505-84-7	2308.37	8757.43	6557.51	6807.65	5362.32	6954.73	13892.2	9987.88	10541.5	10029.5	4388.41	6129.24	1.14265	0.0945392	0.355611	0.668524	-0.580948	insig
MW0169476	Metoclopramide	Benzene and substituted derivatives	Phenolics	C14H22ClN3O2	2	0.7122	364-62-5	17066.5	11747.8	7730.51	15571.6	21202.5	18163.7	11391.5	15959.4	11668.9	15980.1	19205.3	17120.3	0.0663777	0.991285	1	1.00172	0.0024797	insig
MW0000082	Jatrorrhizine	Others	Others	C20H20NO4+	2	0.8439	3621-38-3 | 960383-96-4	17915.3	18206.7	17357.3	17476.7	21482.2	17791.6	16506.4	19825.3	18239.4	17978	18743.4	18435.2	0.129423	0.91597	0.970802	1.00458	0.00658652	insig
MW0000336	Methysergide	Alkaloids	Alkaloids	C21H27N3O2	2	0.7177	361-37-5	2079.18	3797.97	1695.28	2860.95	3262.34	2671.87	2925.63	5395.26	2991.32	2265.13	1945.77	2597.04	0.29837	0.632049	0.829192	0.903281	-0.146753	insig
MW0119313	3-[2-(1-methylpyridin-1-ium-4-yl)ethenyl]-1H-indole;iodide	Heterocyclic compounds	Indole and Its derivatives	C16H15IN2	2	0.7157	36098-33-6	8044.53	7167.9	6694.33	8403.48	11783.7	8172.37	9307.29	8265.47	8777.8	9382.07	8585.8	6973.09	0.292005	0.838195	0.936419	0.980012	-0.0291285	insig
MW0103369	3'-Deoxyguanosine	Nucleotide and Its metabolites	Nucleotide and Its metabolites	C10H13N5O4	2	0.7178	3608-58-0	60810.9	60767.1	65896.7	60195.1	77575.5	62232.9	67244	69102.7	64874.4	63137.5	70662.4	62511.7	0.445952	0.594227	0.807631	0.974708	-0.0369587	insig
MW0017203	Citranaxanthin	Terpenoids	Triterpene	C33H44O	3	0.7471	3604-90-8	323302	351464	319544	318198	385554	322353	327926	330711	329987	442723	329829	319407	0.339098	0.484848	0.755297	0.971081	-0.0423359	insig
MW0052768	Etiocholanolone glucuronide	Aldehyde,Ketones,Esters	Ketones	C25H38O8	2	0.747	3602-09-3	2326.33	2419.26	3371.38	2172.45	2040.92	2007.68	2250.43	1746.69	1969.57	2862.29	1710.19	2129.39	0.723827	0.326404	0.640804	1.13178	0.178593	insig
MW0194017	Glycodeoxycholic acid	Organic acid and Its derivatives	Organic acid and Its derivatives	C26H43NO5	3	0.7153	360-65-6	4751.77	3340.18	3711.2	4077.12	5468.22	4722.96	4790.78	4386.62	3335.48	4276.02	3543.13	3685.23	0.583124	0.405075	0.684144	1.08553	0.118398	insig
MW0107277	His-Tyr	Amino acid and Its metabolites	Small Peptide	C15H18N4O4	2	0.7861	35979-00-1	18030.4	16402.1	19689	16087	22644.6	18730.3	17152.8	18949.8	19320.2	18821.1	19262.6	16305.7	0.15598	0.795757	0.923599	1.01613	0.0230831	insig
MW0054114	Isopentenyl pyrophosphate	Organic acid and Its derivatives	Phosphoric acids	C5H12O7P2	1	0.8986	358-71-4	6.1923e+06	6.94089e+06	6.23021e+06	7.608e+06	8.86988e+06	7.55863e+06	8.63604e+06	8.20755e+06	7.44334e+06	8.45895e+06	7.05085e+06	7.27674e+06	0.945329	0.244338	0.565236	0.921961	-0.117222	insig
MW0141448	15-methyl-15S-Prostaglandin E1	Hormones and hormone related compounds	Hormones and hormone related compounds	C21H36O5	2	0.8167	35700-26-6	3966.5	3309.75	3330	4281.99	5847.16	4440.2	5564.97	3451.61	4993.16	7036.45	2788.66	3763.1	0.376876	0.600315	0.808968	0.912227	-0.132535	insig
MW0012772	Glyceryl arachidonate	GL	MG	C23H38O4	2	0.8769	35474-99-8	9488.27	21203.9	14253.3	14127.4	17735.4	15187.2	28021.9	20282.8	15484.7	17228.4	11891.2	12867.9	0.597381	0.446848	0.730535	0.869712	-0.20139	insig
MW0000081	Hirsuteine	Alkaloids	Alkaloids	C22H26N2O3	2	0.8354	35467-43-7	6162.4	5245.31	5574.48	4509.22	6922.58	5245.36	5251.08	5337.93	5547.84	6665.25	5157.62	6185.46	0.183637	0.851418	0.944915	0.985771	-0.0206752	insig
MEDP1339	LPC(18:1/0:0)	GP	LPC	C26H53NO7P	1	0.9455	3542-29-8	214142	205368	200953	207545	157448	237409	190455	170548	186273	192826	133279	154113	1.2696	0.0470497	0.232402	1.19014	0.251133	up
MW0056964	1-Stearoyl-2-arachidonoyl-sn-glycero-3-phosphocholine	GP	PC	C46H84NO8P	2	0.7169	35418-59-8	67452.7	70471.3	154874	67008.6	97336.5	72464.1	63505.8	58377.9	41908.2	40283.3	129393	73287.4	0.964907	0.179654	0.48894	1.30203	0.380761	insig
MW0009848	Tebutam	Benzene and substituted derivatives	Benzene and substituted derivatives	C15H23NO	2	0.7857	35256-85-0	34562.2	34359.1	35542.1	35431.1	42532.2	32996.9	38018.9	41234.2	35583.5	50665.2	39708.5	32851.9	0.926539	0.24026	0.55766	0.904904	-0.144163	insig
ZINC1532766	D-Methionine	Amino acid and Its metabolites	Amino acids	C5H11NO2S	3	0.8662	348-67-4	14227.4	13871.9	16112.9	14467.3	7540.8	13656.3	17386.4	18055.3	13716	20581.2	13188.2	15292.1	1.13259	0.0971275	0.3624	0.813249	-0.298231	insig
MW0124624	Ketotifen	Heterocyclic compounds	Heterocyclic compounds	C19H19NOS	2	0.712	34580-14-8	31813.2	33598.4	39330.3	30061.8	46423.3	36559.2	39321.8	38008.1	38849.1	35567	32558.6	35862	0.236821	0.883904	0.961007	0.989189	-0.0156824	insig
MW0151927	Juvenile hormone II	Hormones and hormone related compounds	Hormones and hormone related compounds	C17H28O3	3	0.7209	34218-61-6	9355.15	9930.08	12552	8629.92	10806.8	8930.02	10206.2	10980.7	8699.62	12389.5	9927.04	9556.06	0.274236	0.749397	0.896373	0.974818	-0.0367946	insig
MW0169899	Tebuthiuron	Heterocyclic compounds	Heterocyclic compounds	C9H16N4OS	2	0.7162	34014-18-1	18903.9	12017.4	11905.3	12134.8	15444.6	13736.9	10164.6	15053.1	11748.8	11103.6	14075.7	14470.5	0.750073	0.389811	0.67924	1.09824	0.135188	insig
MW0139710	Silicristin	Heterocyclic compounds	Heterocyclic compounds	C25H22O10	2	0.7724	33889-69-9	3210.45	2497.3	2522.21	15969.7	3137.57	2777.91	5573.18	4438.59	7493.1	4514.99	5053.95	1987.94	0.444018	0.309524	0.620942	1.03625	0.0513697	insig
MW0142478	2-Methylfluoranthene	Benzene and substituted derivatives	Benzene and substituted derivatives	C17H12	3	0.8983	33543-31-6 | 30997-39-8	92096.2	21199.1	66465.1	38610.2	239817	194712	133136	169765	184881	292957	188935	80765.6	1.14032	0.182216	0.493013	0.621549	-0.68606	insig
MW0115769	(1-(4-Cyanobutyl)-3-(naphthalen-1-oyl)indole)	Heterocyclic compounds	Indole and Its derivatives	C24H20N2O	2	0.8861	335161-19-8	137257	146381	164326	138095	175313	143102	156348	146436	144358	200242	146636	135361	0.296913	0.699134	0.866327	0.973201	-0.0391906	insig
MW0106396	Diazinon	Aldehyde,Ketones,Esters	Esters	C12H21N2O3PS	2	0.9269	333-41-5	65702.6	59798.2	74470.4	76430.2	91806.4	87717.6	91617.7	68811.5	65824.7	74208.8	71714.1	53986.5	0.459451	0.501092	0.764303	1.06984	0.0973913	insig
MEDP1122	MG(16:0/0:0/0:0)	GL	DG	C19H38O4	1	0.8723	32899-41-5	4849.41	5693.87	4109.73	4262.07	5433.06	4610.77	3068.77	750.461	1275.46	1880.78	2244.53	1993.02	1.96933	3.27702e-05	0.009097	2.58261	1.36883	up
MW0106514	DL-Leucine	Amino acid and Its metabolites	Amino acids	C6H13NO2	1	0.9258	328-39-2 | 25322-63-8 | 25988-64-1 | 7005-03-0	7302.24	15811.3	13414.1	14509.2	13903.4	14790.1	15466.1	15114	15379.1	17443.5	13965.6	14752.8	1.02519	0.132035	0.423585	0.865497	-0.208399	insig
MEDL00422	PC(18:3/18:3)	GP	PC	C44H76NO8P	1	0.7698	324054-21-9	21635	12519.5	23136.9	19687.8	21897.8	30164.3	30326.2	24250.1	21562.2	18713.7	24402.4	25480.7	0.72268	0.375029	0.67924	0.891567	-0.165584	insig
pme2617	L-methionine sulfoxide	Amino acid and Its metabolites	Amino acid derivatives	C5H11NO3S	2	0.7201	3226-65-1	7437.58	7782.34	10578.5	12385.2	11037.8	9130.9	11147.3	7854.48	12668	13178.4	15286.6	11490.3	1.13133	0.116333	0.404002	0.814691	-0.295676	insig
MW0168407	(3aR,4S,5R,6aS)-5-Hydroxy-4-(hydroxymethyl)hexahydro-2H-cyclopenta[b]furan-2-one	Heterocyclic compounds	Heterocyclic compounds	C8H12O4	2	0.7775	32233-40-2 | 54423-47-1	70034	64505.4	74409.5	88411.3	111487	97620.9	91749.7	101742	88170.4	80902	93669.8	67667.2	0.322531	0.748052	0.895855	0.966724	-0.0488239	insig
MW0103633	Nicotinate mononucleotide	Nucleotide and Its metabolites	Nucleotide and Its metabolites	C11H15NO9P+	2	0.8515	321-02-8	10161.9	12921.8	11967.9	7971.24	9505.71	9589.6	8002.3	8719.58	7678.72	11278.7	10899.2	8676.45	0.876646	0.261199	0.587593	1.12421	0.168912	insig
MW0125208	Monocrotaline	Heterocyclic compounds	Heterocyclic compounds	C16H23NO6	2	0.7164	315-22-0 | 109525-74-8	44523.6	25969.6	24825.9	31452.4	37913.6	31782.5	30533.4	36638.7	31738	43273.4	42200.8	33701.9	0.701831	0.358829	0.67465	0.90087	-0.150609	insig
MW0007809	Mexacarbate	Benzene and substituted derivatives	Benzene and substituted derivatives	C12H18N2O2	2	0.871	315-18-4	58365.4	52433.2	60778.1	55324.3	70230.7	57891.2	62269.8	65037.7	64142.3	62093.1	64242	60130	1.03728	0.174121	0.48894	0.939426	-0.0901491	insig
MW0116773	1-[1-(4-fluorophenyl)-2,5-dimethyl-1H-pyrrol-3-yl]-2-(pyrrolidin-1-yl)ethan-1-one	Aldehyde,Ketones,Esters	Ketones	C18H21FN2O	2	0.7144	314245-33-5	9136.58	6344.08	12039.1	5778.38	7333.6	8158.24	4033.73	7807.53	7176.55	8063.99	12917.8	6912.06	0.334417	0.838594	0.936419	1.04004	0.0566403	insig
MW0124398	Indacaterol	Heterocyclic compounds	Heterocyclic compounds	C24H28N2O3	2	0.7078	312753-06-3	1242.89	1258.51	1159.15	1383.66	2358.83	767.854	869.956	1556.19	854.065	689.92	1300	2890.37	0.26436	0.937229	0.970802	1.00127	0.00183762	insig
MW0117231	1-Methylnicotinamide	Alcohol and amines	Amines	C7H9N2O+	3	0.7412	3106-60-3	21197.4	15416.3	21134.5	16843.8	27095.4	23410.7	23127.4	23508.8	22938.1	22325.2	23016.8	21741.1	0.847935	0.300405	0.620942	0.915415	-0.127502	insig
MW0107957	L-Theanine	Amino acid and Its metabolites	Amino acids	C7H14N2O3	3	0.7397	3081-61-6	3474.3	3652.72	2990	2511.18	3255.71	2551.74	2960.79	3693.7	1925.78	2141.77	1773.03	4636.24	0.580025	0.67407	0.863108	1.07614	0.105862	insig
MW0052452	Docosanamide	FA	Others	C22H45NO	2	0.8599	3061-75-4	103400	78524.5	81778.8	104299	32748.6	240277	182211	136906	257743	189637	772.398	126180	0.126508	0.376392	0.67924	0.717474	-0.479001	insig
MW0011871	1,2-Dihexanoyl-sn-glycerol	GL	DG	C15H28O5	2	0.9107	30403-47-5	40468.4	32131.9	38798.1	29896.5	46288.9	36437.1	30163.9	37342.1	32735.2	40774	29224.7	29357.1	0.912675	0.219612	0.546551	1.12237	0.166544	insig
MW0119612	3-Hydroxy-3-methyloxindole	Heterocyclic compounds	Indole and Its derivatives	C9H9NO2	3	0.7797	3040-34-4	685830	964496	674988	392076	993309	774423	751001	549267	470110	390355	564898	389120	1.29223	0.0563714	0.264336	1.43996	0.52603	insig
MW0017059	Chlormadinone acetate	Aldehyde,Ketones,Esters	Esters	C23H29ClO4	2	0.8529	302-22-7	45956.9	38433.7	48128.1	39350.6	58249.8	44093.4	49665.9	50860.5	49704.2	45852	46385.8	44856	0.609517	0.498202	0.763847	0.954365	-0.0673864	insig
MW0055459	Oleamide	FA	FFA	C18H35NO	1	0.9416	301-02-0	89440	10456.3	28355.4	78723	156275	82559.3	7639.79	116108	84180.2	195020	104724	34949.2	0.100224	0.646779	0.844524	0.821586	-0.283517	insig
MW0144103	9,10,13-Trihydroxy-11-octadecenoic acid	FA	Oxidized lipids	C18H34O5	3	0.8046	29907-57-1	161981	163552	172283	171668	206826	166392	169374	175820	164909	224867	168713	158382	0.211562	0.937229	0.970802	0.981769	-0.0265452	insig
MW0055336	Octyl-Beta-D-Glucopyranoside	Carbohydrates and Its metabolites	Sugars	C14H28O6	2	0.7893	29836-26-8 | 144388-20-5 | 78168-20-4	23307.5	18581.5	21870.5	14611.7	22702.2	18598.6	15784.1	19548	19179.4	20564	18095.6	15871.4	0.752684	0.286769	0.614991	1.09748	0.134196	insig
MW0107187	Glyoxylic acid	Organic acid and Its derivatives	Organic acid and Its derivatives	C2H2O3	3	0.8362	298-12-4	35820.4	33867.8	35121	31336	38685.4	35580.2	31825.4	39303.9	32543	27216.8	51081.7	32310.9	0.106268	0.699134	0.866327	0.981935	-0.0263003	insig
MW0113926	Aminoacetone	Aldehyde,Ketones,Esters	Ketones	C3H7NO	3	0.8227	298-08-8	5011.19	6045.75	6210.64	5030.93	7103.97	6287.8	7102.16	7128.07	6593.11	7772.2	7020.89	6278.71	1.51459	0.0241651	0.156975	0.851896	-0.231252	down
MW0143149	4-(3-Methylbut-2-enyl)-L-tryptophan	Heterocyclic compounds	Heterocyclic compounds	C16H20N2O2	3	0.9348	29702-35-0	5262.16	3690.16	3741.39	3414.24	5853.7	3763.04	2490.29	4202.78	11071	6036.05	3407.31	3730.43	0.276452	1	1	0.831495	-0.26622	insig
MW0139227	Oxyresveratrol	Heterocyclic compounds	Heterocyclic compounds	C14H12O4	2	0.7002	29700-22-9 | 4721-07-7	45046.6	71069.8	34512.4	79649.4	106025	88236	104160	135221	138436	137102	125466	117819	1.76794	0.00108174	0.034124	0.559929	-0.836685	down
MW0049807	1-Palmitoyl-2-oleoyl-sn-glycerol	GL	DG	C37H70O5	2	0.8937	29541-66-0	1953.87	819.741	390.954	1172.66	1799.15	343.023	3620.11	9215.33	5440.66	6349.44	270.67	1187.9	1.19946	0.132035	0.423585	0.248404	-2.00924	insig
MW0103491	CDP-glucose	Nucleotide and Its metabolites	Nucleotide and Its metabolites	C15H25N3O16P2	3	0.8739	2906-23-2	6674.83	7101.41	7181.97	6232.71	8435.01	6781.39	6360.3	7421.9	7567.74	6805.04	7568.99	7010.78	0.0993671	0.884154	0.961007	0.992338	-0.011096	insig
MW0157187	Sporidesmolide 1	Aldehyde,Ketones,Esters	Esters	C33H58N4O8	2	0.7264	2900-38-1	1712.63	1565.36	1189.55	1676.79	1157.34	1428.59	2430.97	2215.63	2685.28	2099.22	1727.68	1327.22	1.58159	0.0184139	0.133814	0.699205	-0.516213	down
MW0061088	Petromyzonol	Bile acids	Bile acids	C24H42O4	2	0.8395	28979-29-5	319454	301486	352599	320661	411396	340809	363739	366447	356103	344259	352615	321744	0.500931	0.582989	0.805101	0.972208	-0.0406637	insig
MW0123533	Delorazepam	Heterocyclic compounds	Heterocyclic compounds	C15H10Cl2N2O	2	0.8215	2894-67-9	10756.2	11057.3	12516.1	10676.3	14936.6	12761.3	12788.9	13041.7	11225.2	12032.7	12752.9	11081.8	0.0911307	0.962336	0.985773	0.996988	-0.00435227	insig
MW0052460	Docosatrienoic acid	FA	FFA	C22H38O2	2	0.8482	28845-86-5	25130.7	25701.2	16682	24487.3	26263.4	26879.2	12132.6	33503.9	23685.1	31728.1	25899.4	31318.2	0.131093	0.5553	0.805101	0.91708	-0.124881	insig
MW0009148	Nordihydrocapsaicin	Benzene and substituted derivatives	Benzene and substituted derivatives	C17H27NO3	2	0.7207	28789-35-7	714.895	548.577	372.846	333.364	1087.6	800.71	817.269	828.366	364.005	737.284	1045.84	882.563	0.61374	0.381845	0.67924	0.825182	-0.277216	insig
MW0063326	Reticulataxanthin	Terpenoids	Triterpene	C33H44O2	3	0.8599	28368-09-4	52055.9	113015	85282.6	47339.6	110536	94521.8	63835.3	46847.8	29403.6	45523.9	45451.9	37217.2	1.68092	0.0107401	0.0993816	1.87398	0.906105	up
MW0123747	Docosahexaenoyl Serotonin	Tryptamines,Cholines,Pigments	Tryptamines	C32H42N2O2	2	0.8113	283601-58-1	1722.24	2080.83	2762.09	1303.6	24583.3	23614.3	16920.2	27527.3	24864.4	22000	22265.1	834.536	0.955806	0.393939	0.67924	0.490041	-1.02903	insig
MW0063578	2-(((R)-2,3-Dihydroxypropyl)phosphoryloxy)-N,N,N-trimethylethanaminium	GP	PC	C8H21NO6P+	2	0.7611	28319-77-9	82512.8	72778.7	88092.1	76242.3	108052	86480.8	84837	100294	95305.6	91516	88756	88871.8	0.817154	0.312235	0.621793	0.935548	-0.0961159	insig
MW0107887	N-linoleoylglycine	Amino acid and Its metabolites	Amino acid derivatives	C20H35NO3	2	0.8749	2764-03-6	42966.8	11517.4	16586.7	54592.1	72212.2	73841.3	3362.48	44142.4	25368	59282.6	75543.8	20866.9	0.474358	0.651295	0.848028	1.18879	0.24949	insig
MW0161369	Sorbitan	Alcohol and amines	Alcohols	C6H12O5	3	0.8854	27299-12-3 | 100402-56-0 | 12441-09-7 | 28218-56-6	27005.8	18286.6	12702.9	24683.5	17576.2	22146.5	7778.54	28498.8	11926.6	17259.4	14756.7	12321.5	1.12413	0.198519	0.517941	1.32267	0.403449	insig
MW0139389	Polydatin	Heterocyclic compounds	Heterocyclic compounds	C20H22O8	1	0.7281	27208-80-6	6235.85	4347.77	6414.83	6955.43	10167.6	7280.62	7810.4	7537.64	11581.1	7851.84	6930.41	6214.63	0.835016	0.340727	0.65906	0.863875	-0.211106	insig
MW0056955	PC(18:0/18:2)	GP	PC	C44H84NO8P	2	0.7201	27098-24-4	277415	294450	432876	271598	331454	262869	266972	96615.8	191894	83580.6	140889	222095	1.69419	0.00434585	0.0682619	1.86684	0.900599	up
MW0109026	Oxiglutatione	Amino acid and Its metabolites	Small Peptide	C20H32N6O12S2	2	0.7185	27025-41-8	679.172	1795.19	6743.79	831.699	2199.8	856.538	862.112	14428.4	9146.31	9324.09	5020.45	8092.07	1.44053	0.0225013	0.150376	0.279608	-1.83852	down
MW0010614	Lariciresinol	Lignans and Coumarins	Lignans	C20H24O6	2	0.7181	27003-73-2	9068.12	6415.71	6610.25	5520.19	10297.1	8189.63	8836.32	6987	9089.96	10000.4	9032.91	6714.62	0.665639	0.423595	0.70329	0.909986	-0.136084	insig
MW0154649	N-succinyl-LL-2,6-diaminopimelic acid	Organic acid and Its derivatives	Organic acid and Its derivatives	C11H18N2O7	3	0.9453	26605-36-7	42141.8	31409.7	38409	39126.1	54649.8	41225.2	44299.8	52233.5	49936.7	46293.1	50065.7	49079.1	1.37342	0.0477225	0.234059	0.846026	-0.241225	down
MW0055024	MG(18:2/0:0/0:0)	GL	MG	C21H38O4	1	0.7053	26545-74-4	30043.3	44111.8	42515.6	39069.6	49525.8	31380	70087.9	50212.5	43588.8	110853	29260.9	39334.9	1.02798	0.309524	0.620942	0.689251	-0.536899	insig
MW0012191	12,13-DiHOME	FA	Oxidized lipids	C18H34O4	3	0.7885	263399-35-5	10522	10852.2	9628.68	9992.94	10614.2	9101.68	13861	10526.3	9541.95	11667.8	11329.3	10692.7	1.17084	0.110702	0.390978	0.897851	-0.155452	insig
MW0103442	Acadesine	Nucleotide and Its metabolites	Nucleotide and Its metabolites	C9H14N4O5	2	0.7627	2627-69-2	52280.6	45078.2	58377.8	49881.4	67609.9	53530.6	61285.7	64508.4	62662.6	65878.7	62270.5	59861.3	1.48857	0.0308375	0.174642	0.86796	-0.204299	down
MW0063596	Sorbitan, monohexadecanoate	FA	Others	C22H42O6	2	0.9334	26266-57-9	305805	261425	228189	258282	258409	262188	295760	290251	276836	356947	273197	275616	1.29342	0.0774908	0.312031	0.890134	-0.167905	insig
MW0193992	D-alpha-Aminobutyric acid	Amino acid and Its metabolites	Amino acid derivatives	C4H9NO2	2	0.7232	2623-91-8	67047.5	59711.4	68210.6	61861	85098.3	68530.3	66297.6	71379.8	71194.5	67010.5	70098.4	64809	0.0773803	0.699134	0.866327	0.999195	-0.00116157	insig
MW0115371	Tolmetin	Heterocyclic compounds	Heterocyclic compounds	C15H15NO3	2	0.8685	26171-23-3	38337.8	23244.2	36063.9	21026.9	33721.4	27357.8	20084.5	33902.9	31773.2	26111.3	26793.3	22250.6	0.62274	0.407056	0.684841	1.11706	0.159702	insig
MW0114590	Hexaethylene glycol	Alcohol and amines	Alcohols	C12H26O7	1	0.8398	2615-15-8	13886.4	2773.77	14958.3	12646.1	67206.2	52268.3	30925.9	59556.5	70184	110494	41083.2	13085.2	1.13912	0.155531	0.465252	0.503303	-0.990501	insig
MW0107973	Firefly luciferin	Heterocyclic compounds	Heterocyclic compounds	C11H8N2O3S2	2	0.9506	2591-17-5	867162	820813	908856	826806	1.10984e+06	889693	957030	1.01784e+06	978259	936278	996396	897837	0.944562	0.229741	0.55766	0.937675	-0.0928409	insig
FDATN01027	Minaprine	Heterocyclic compounds	Heterocyclic compounds	C17H22N4O	2	0.8013	25905-77-5	41914.2	32212.2	34181.7	21283.1	31486.5	28459.7	18360.8	36766.2	33278.6	25243.9	28457.2	24414.6	0.779141	0.34411	0.659446	1.13822	0.186775	insig
MW0049211	delta-Tocotrienol	Hormones and hormone related compounds	Hormones and hormone related compounds	C27H40O2	2	0.7937	25612-59-3	31362.9	28776.5	34805.6	31135.8	39369	31271.9	34675.7	35043	34689.1	32846.5	34307.9	33304.6	0.707547	0.408674	0.6859	0.960242	-0.0585298	insig
MW0142350	N-(2-formylphenyl)formamide	Benzene and substituted derivatives	Benzene and substituted derivatives	C8H7NO2	3	0.8757	25559-38-0	8932.28	9086.44	9535.04	7559.37	12496.5	9102.48	8876.06	8399.75	8797.6	8355.83	8961.2	8431.27	0.826421	0.0930736	0.352968	1.09437	0.1301	insig
MW0137097	7-Methoxy-4-methylcoumarin	Lignans and Coumarins	Coumarins	C11H10O3	2	0.7249	2555-28-4	25561.8	21928.6	26975.6	24351.8	31935.9	25347.1	29759.3	29262.8	27972.7	27375.4	29313.1	26420	1.11018	0.143001	0.44704	0.917682	-0.123933	insig
MW0054063	Isobutyryl-L-carnitine	FA	CAR	C11H21NO4	2	0.7876	25518-49-4	29587.7	30521.6	35273.5	15990	38123.7	30459.7	31563.2	30426.9	28944.7	37443.6	35476.1	30175.8	0.549467	0.937229	0.970802	0.927464	-0.108637	insig
MW0004126	3-Methyl-4-phenylbutan-2-one	Benzene and substituted derivatives	Benzene and substituted derivatives	C11H14O	2	0.8226	2550-27-8	6326.09	5995.1	7649.42	5888.83	6977.1	5580.04	5966.1	6145.14	6152.58	7944.44	6726.38	5516.43	0.0163379	0.990457	1	0.999104	-0.0012939	insig
MW0007107	Felbamate	Benzene and substituted derivatives	Benzene and substituted derivatives	C11H14N2O4	2	0.8574	25451-15-4	20140.4	27899.1	29151.5	32292.5	24669	29142.6	32817.6	37150.6	38274.5	35074.6	37687.1	37411.2	1.89637	0.000764774	0.0311313	0.747635	-0.419595	down
MADP0547	O-Acetyl-L-homoserine hydrochloride	Amino acid and Its metabolites	Amino acid derivatives	C6H12ClNO4	1	0.7842	250736-84-6 | 7540-67-2	3740.07	4728.38	4561.19	3087.05	4232.2	2508.3	4059.25	3598.22	1812.59	3510.87	2477.61	5230.67	0.534496	0.563998	0.805101	1.10479	0.14377	insig
MW0151700	3-(1H-imidazol-5-yl)-2-oxopropanoic acid	Organic acid and Its derivatives	Organic acid and Its derivatives	C6H6N2O3	3	0.8831	2504-83-8	72096.4	63710.9	74507.7	46563.4	96226.8	94287.8	81644.9	89046.1	71600.3	88294.5	74810.9	45081	0.0539151	0.960601	0.985773	0.993152	-0.00991356	insig
MW0108503	N,N-Dimethyl-L-histidine	Amino acid and Its metabolites	Amino acid derivatives	C8H13N3O2	3	0.725	24940-57-6	1918.83	1950.05	3040.6	3050.1	3189.03	3860.07	3680.11	3226.56	2332.02	2925.83	2590.87	3031.8	0.409574	0.730156	0.882033	0.956232	-0.0645669	insig
MW0115314	Spiramycin	Alcohol and amines	Alcohols	C43H74N2O14	2	0.7254	24916-50-5 | 8025-81-8	12050.9	15693.8	15690.5	10095.9	9827.38	11556.3	11308.4	10007.5	13227.6	11536.8	12308.2	8979.16	0.659546	0.334703	0.652004	1.11203	0.153195	insig
MW0138820	Luteoforol	Flavonoids	Anthocyanidins	C15H14O6	3	0.8923	24897-98-1	1875.33	1345.62	1523.2	1719.51	829.657	2410.44	2360.68	2770.66	1996.87	2556.5	1518.15	2145.53	1.29683	0.0569987	0.265729	0.72696	-0.460052	insig
MW0168720	L-Allothreonine	Amino acid and Its metabolites	Amino acids	C4H9NO3	1	0.7921	24830-94-2	51876.9	59705.7	56030.7	52009.5	67818.3	54072	56771.7	58734.6	66407.1	81532.2	55322.1	60546.4	0.993055	0.179654	0.48894	0.900344	-0.151452	insig
MW0142360	2-Hydroxy-1,4-benzoquinone	Benzene and substituted derivatives	Benzene and substituted derivatives	C6H4O3	3	0.9338	2474-72-8	55156.5	39117.6	60594	39223.4	50475.2	47275.8	61389.9	29753.8	38384.4	46925.3	34284.5	49800.8	0.644297	0.396676	0.681238	1.12015	0.163693	insig
MW0055403	N-Palmitoylsphingosine	SL	Cer	C34H67NO3	2	0.838	24696-26-2	23139.3	9820.68	35239.8	6900.52	22238.9	18728.7	8140.66	12563.7	16471.1	13624.6	13914	22910.1	0.526659	0.329342	0.644749	1.32461	0.405568	insig
MW0154445	Neurosporaxanthin	Terpenoids	Tetraterpenes	C35H46O2	3	0.7324	2468-88-4	696.26	1830.41	3016.3	1994.97	2831.43	2802.87	1795.1	2126.27	2679.36	3670.99	2551.56	2173.75	0.644448	0.512498	0.774045	0.878324	-0.187175	insig
MW0011692	(Z)-7-[(1R,2R,3S,5S)-2-[(E,3R)-3-(2,3-dihydro-1H-inden-2-yl)-3-hydroxyprop-1-enyl]-3-fluoro-5-hydroxycyclopentyl]hept-5-enoic acid	FA	Oxidized lipids	C24H31FO4	2	0.8722	246246-19-5	13684	15674.6	20244.5	15727.8	16614.1	14896.8	17692.1	16758.4	17331.6	17986.8	12157.8	17490.4	0.312379	0.744519	0.893938	0.974097	-0.0378624	insig
MEDP0401	5'-Deoxy-5'-(Methylthio) Adenosine	Nucleotide and Its metabolites	Nucleotide and Its metabolites	C11H15N5O3S	1	0.797	2457-80-9	5366.55	6364.49	7034.78	8275.97	10603.5	9259.43	14082.3	12168.2	13571.1	12781	13612.1	11801.4	2.02005	0.000142406	0.017969	0.601218	-0.734041	down
MW0142233	2-Amino-5-oxohexanoic acid	Organic acid and Its derivatives	Organic acid and Its derivatives	C6H11NO3	3	0.7751	24438-52-6	3144.32	3583.02	3400.1	4302.57	5571.08	3570.96	4649.82	2952.43	3432.16	4986.63	3308.24	3839.3	0.0192841	0.893432	0.967304	1.01741	0.024907	insig
MW0143899	6-tuliposide B	Aldehyde,Ketones,Esters	Esters	C11H18O9	3	0.8502	244105-18-8	464.767	1046.19	294.921	278.625	396.036	1125.73	835.282	534.975	429.801	1125.77	433.61	418.104	0.3366	0.484848	0.755297	0.954661	-0.0669397	insig
MW0007866	Mycophenolic acid	Organic acid and Its derivatives	Organic acid and Its derivatives	C17H20O6	2	0.8711	24280-93-1	20334.5	47732	21419.1	32499.6	29144.5	28603.8	18972.9	14211.3	8344.9	15742.7	12664.9	10733.2	1.93163	0.00338038	0.0679995	2.22801	1.15576	up
MW0006128	Benfluorex	Benzene and substituted derivatives	Benzene and substituted derivatives	C19H20F3NO2	2	0.7215	23602-78-0	9706.57	7275.71	12166.4	5426.8	10525.7	7119.35	2491.86	10708.1	10173.2	8396.91	8121.88	6651.91	0.564749	0.564519	0.805101	1.12196	0.166024	insig
MW0129696	1,6-Digalloyl-beta-D-glucopyranose	Benzene and substituted derivatives	Benzene and substituted derivatives	C20H20O14	2	0.7623	23363-08-8	10676.1	7408.08	10586.8	6427.4	11673.7	9523.98	5604.27	7858.39	7952.19	7536.07	7079.52	7708.09	1.36898	0.0444844	0.224525	1.2871	0.364129	up
MW0010983	(25S)-26-Hydroxy-24-methylenecycloartan-3-one	Aldehyde,Ketones,Esters	Ketones	C31H50O2	3	0.7386	232266-06-7	5032.07	2219.26	1847.52	3795	5257.76	5911.36	8511.69	3124.8	2614.48	8708.87	13442.3	10411.5	1.11948	0.0677848	0.287723	0.514015	-0.960118	insig
MW0111261	Pirimicarb	Heterocyclic compounds	Heterocyclic compounds	C11H18N4O2	2	0.7167	23103-98-2	16009.3	6369.1	14737.3	12313	95752.9	74537.8	52007.7	78557.3	97595.3	151542	73062.6	19277.7	1.30036	0.110301	0.390554	0.465465	-1.10325	insig
MW0126643	1,3,7,9-Tetramethyluric acid	Organic acid and Its derivatives	Organic acid and Its derivatives	C9H12N4O3	3	0.7001	2309-49-1	29036.5	28388.2	37092.7	17294.9	33241.6	32083.9	20618.2	18807	30044.6	21424.4	16294.3	20378.6	1.37451	0.0335552	0.186299	1.38859	0.473616	up
MW0007840	Monoethyl phthalate	Benzene and substituted derivatives	Benzene and substituted derivatives	C10H10O4	2	0.7084	2306-33-4	4038.22	2337.27	4060.32	2640.89	4954.95	5331.83	4836.57	5350.13	3624.78	5145.05	4727.95	2689.55	0.565962	0.455274	0.740822	0.885852	-0.174862	insig
MW0139724	Sinensetin	Flavonoids	Flavonoid	C20H20O7	2	0.7187	2306-27-6	2534.97	4775.49	4720.8	4076.12	1896.34	8117.26	7608.91	6369.1	5776.21	8045.43	9077.09	7936.61	1.59583	0.0120812	0.106124	0.582884	-0.77872	down
MW0016985	Cer(d18:0/18:0)	SL	Cer	C36H73NO3	2	0.8147	2304-80-5	38069.8	46847	49887.1	34351.7	121429	78567.7	13147	12928.3	27651.5	24909.5	36889.3	29829.6	1.73942	0.004329	0.0682619	2.53966	1.34463	up
MW0140563	(Phenylcarbamylmethyl)-trimethylammonium iodide	Alcohol and amines	Amines	C11H17IN2O	2	0.8626	22913-17-3	99542	110926	131425	106714	147027	123329	132628	115463	121648	185084	124914	112320	0.737525	0.393939	0.67924	0.907714	-0.13969	insig
MW0010659	Silibinin	Others	Others	C25H22O10	2	0.7002	22888-70-6 | 36804-17-8 | 65666-07-1 | 802918-57-6	28527.5	26727	28226.5	48481.2	33333.6	26837.8	29094.3	30133.8	27907.4	52672.2	31928.6	27949.8	0.233797	0.588745	0.805101	0.962178	-0.0556237	insig
MEDL01829	Isothankunic acid	Terpenoids	Triterpene	C30H48O6	1	0.7078	22882-19-5	27147.1	17218.3	19402.9	21074	27970.4	35364.8	15229.1	14566.4	5357	19831.6	20662.3	12935.9	1.49179	0.0191131	0.137456	1.67277	0.742238	up
MW0156589	Secologanate	Terpenoids	Terpenoids	C16H22O10	3	0.7127	22864-93-3	2274.9	3899.19	3186.16	2936.58	4840.01	2945.28	4079.69	3871.27	2857.42	4200.31	3765.91	2088.41	0.204284	0.79961	0.923599	0.962571	-0.0550355	insig
MEDP1448	MG(18:0/0:0/0:0)	GL	MG	C21H42O4	1	0.8611	22610-61-3	5.26752e+07	7.38009e+07	7.03561e+07	6.73965e+07	9.15716e+07	6.25013e+07	4.74918e+07	6.51361e+07	4.39119e+07	3.48529e+07	4.43354e+07	6.47244e+07	1.57524	0.0225001	0.150376	1.39224	0.477406	up
MW0168812	Benfotiamine	Organic acid and Its derivatives	Phosphoric acids	C19H23N4O6PS	2	0.713	22457-89-2	19652.5	20949.3	20744	20320.5	25114.3	21754.9	21880.4	23010	23071.4	21038.8	24975.1	21398.8	0.81801	0.274751	0.600559	0.94948	-0.0747897	insig
MW0063221	Psychosine	SL	SL	C24H47NO7	3	0.9061	2238-90-6	6198.43	4268.17	5466.65	6543.34	6052.51	6467.12	5191.02	5513.53	6011.05	5360.9	4819.82	4657.46	0.847173	0.184951	0.497636	1.1091	0.149386	insig
MW0009922	Tiadinil	Benzene and substituted derivatives	Benzene and substituted derivatives	C11H10ClN3OS	2	0.7043	223580-51-6	91726.9	85200.4	99048.8	86700.1	121017	93361.4	98251.6	111717	108362	100061	105201	99011.2	0.963061	0.221369	0.547233	0.926839	-0.109609	insig
MW0123388	Clobazam	Heterocyclic compounds	Heterocyclic compounds	C16H13ClN2O2	2	0.716	22316-47-8	19892.5	18741.3	20972.9	17823.6	25089.2	19673.1	22046.7	24991.1	23099.2	19681.5	22958.2	20652.9	0.988088	0.179115	0.48894	0.915784	-0.126921	insig
MW0011495	(all-E)-6'-Apo-y-caroten-6'-al	Aldehyde,Ketones,Esters	Aldehydes	C32H42O	3	0.8209	22255-36-3	766010	885235	805068	754758	922231	768689	812940	851997	822335	1.1455e+06	824991	754414	0.60206	0.588745	0.805101	0.940489	-0.0885174	insig
MW0155668	Potassium oxonate	Aldehyde,Ketones,Esters	Esters	C4H2KN3O4	3	0.7131	2207-75-2	14783.6	14325.7	15439.6	14862.1	19317.6	14803.9	14568.9	14473	15434.8	19770.3	13843.8	14663.4	0.0623346	0.484848	0.755297	1.00839	0.0120559	insig
MW0139689	Selamectin	Heterocyclic compounds	Heterocyclic compounds	C43H63NO11	2	0.8755	220119-17-5 | 165108-07-6	11643.4	15656.4	11103.9	11829.1	12241.3	13047.2	13861	8697.68	7061.28	10364.2	10797.6	8187.72	1.42253	0.0430042	0.220258	1.28068	0.356913	up
MW0138578	Ixabepilone	Aldehyde,Ketones,Esters	Ketones	C27H42N2O5S	2	0.7383	219989-84-1	34374	34076.6	36886.1	31326.8	40984	33305.9	35673.8	36021.4	34102.1	31513.8	34004.9	29949.6	0.684765	0.360214	0.674734	1.04814	0.0678247	insig
MW0111359	(-)-erythro-Anethole glycol 2-glucoside	Benzene and substituted derivatives	Benzene and substituted derivatives	C16H24O8	2	0.7288	217973-39-2	53734.5	54064.7	52155.7	52971.2	59813.5	52253	52520.1	54969.5	49016.6	62229.9	57987.8	43952.6	0.261492	0.808975	0.923599	1.01346	0.0192883	insig
MW0123438	Cyanazine	Alcohol and amines	Alcohols	C9H13ClN6	2	0.7029	21725-46-2	13080.7	12050.9	13341.1	12326.8	16539.2	14635.5	14182.5	15334.4	15860.2	12839.7	15101.4	15108.9	0.919866	0.215466	0.539831	0.927025	-0.10932	insig
MW0142684	3,4-Dihydroxy-9,10-secoandrosta-1,3,5(10)-triene-9,17-dione	Benzene and substituted derivatives	Phenolics	C19H24O4	3	0.8298	2168-61-8	2417.94	1778.04	1992.19	737.885	2048.7	2512.14	2456.06	2851.32	1461.81	2395.05	1041.93	2492.29	0.321868	0.613265	0.815972	0.904589	-0.144665	insig
MW0124336	Hydroxyatrazine	Heterocyclic compounds	Heterocyclic compounds	C8H15N5O	3	0.9445	2163-68-0	31519	28966.6	33569.8	28848	41292.8	33184.9	33122.7	37857.9	36739.7	40999.1	21796	31476.2	0.131201	0.821861	0.925927	0.977175	-0.0333119	insig
MW0169673	Picrotin	Heterocyclic compounds	Heterocyclic compounds	C15H18O7	2	0.7113	21416-53-5	5018.25	4482.42	4298.07	3828.55	5735.24	3642.72	4877.88	5633.62	6961.71	4699.63	4901.73	4095.11	0.946729	0.20801	0.529758	0.866394	-0.206904	insig
MW0011639	(S)-Abscisic acid	Organic acid and Its derivatives	Organic acid and Its derivatives	C15H20O4	3	0.8982	21293-29-8	8927.68	9879.19	8020.55	8867.22	11547.6	11067.5	10795.4	10560.7	10323.2	15332.9	12295.7	9248.39	1.12502	0.132141	0.423585	0.850538	-0.233552	insig
MW0006902	Methyldiphenylphosphine oxide	Benzene and substituted derivatives	Benzene and substituted derivatives	C13H13OP	2	0.7107	2129-89-7	76897.6	18820.5	35480.8	19451.5	33000.5	29516.8	26172.7	22845.2	28100.4	20083.1	23639.6	28454.2	0.819564	0.393939	0.67924	1.42783	0.513821	insig
MW0123116	Biotin-XX-Hydrazide	Heterocyclic compounds	Heterocyclic compounds	C22H40N6O4S	2	0.7198	211237-33-1	5471.19	4358.32	5976.86	5731.38	4892.68	3792.42	6107.04	5550.07	4544.79	4955.51	4086.64	5113.94	0.108179	0.961295	0.985773	0.995548	-0.00643694	insig
MW0156124	Prostaglandin E1-d4	Hormones and hormone related compounds	Hormones and hormone related compounds	C20H34O5	2	0.8117	211105-33-8	6057.91	5534.66	11729.2	4868.69	16761.7	20195.1	18188.4	18800	17788.4	21595.1	23515.5	8132.4	1.29978	0.0633872	0.282345	0.603103	-0.729523	insig
ZINC5733537	Ermanin	Heterocyclic compounds	Heterocyclic compounds	C17H14O6	3	0.8059	20869-95-8	26151.3	25719.4	26188.7	18661.4	25691.1	22553.8	22059.2	22411.2	23179.4	26133.2	21798.5	21454.4	0.600528	0.373687	0.67924	1.05787	0.0811573	insig
MW0016421	Cauloside C	Organic acid and Its derivatives	Organic acid and Its derivatives	C41H66O13	2	0.7009	20853-58-1	3027.28	2482	2571.89	3433.81	3746.3	2138.77	2465.83	2802.74	1925.84	3937.32	2666.43	2792.4	0.304638	0.721428	0.876831	1.04879	0.0687285	insig
MW0145029	Aminohydroquinone	Benzene and substituted derivatives	Phenolics	C6H7NO2	3	0.7661	20734-68-3	8783.55	6040.94	7248.78	4913.63	9145.74	7089.36	5063.15	7393.95	9522.14	7517.1	5641.97	5362.78	0.3769	0.646301	0.844524	1.06718	0.0938055	insig
MW0006201	6-(2-Prop-2-ynoxyphenyl)hexanoic acid	Benzene and substituted derivatives	Phenolics	C15H18O3	2	0.8916	206052-01-9	2590.78	2786.77	3344.73	2647.3	3990.94	3466.41	3703.65	2949.04	2658.45	4793.84	3537.72	2882.76	0.542076	0.48692	0.757105	0.917248	-0.124616	insig
MEDL00902	LPC(0:0/14:0)	GP	LPC	C22H46NO7P	1	0.9547	20559-16-4	10018	20333.8	15411.6	14158.8	11582.1	17680.8	15729.9	10542.8	8048.03	11069.9	7258.49	6935.91	1.4154	0.0379834	0.207422	1.49677	0.581852	up
ZINC4492886	Parthenolide	Aldehyde,Ketones,Esters	Ketones	C15H20O3	3	0.7396	20554-84-1 | 29552-41-8	1742.14	2921.27	1325.43	3149.38	1094.06	1829.47	1325.13	2000.86	2104.14	2759.37	1339.86	1901.49	0.0274056	0.801477	0.923599	1.05519	0.0775079	insig
MW0056777	(1aR,7aS,10aS,10bS)-1a,5-dimethyl-8-methylidene-2,3,6,7,7a,8,10a,10b-octahydrooxireno[9,10]cyclodeca[1,2-b]furan-9(1aH)-one	Terpenoids	Sesquiterpenoids	C15H20O3	2	0.8328	20554-84-1	227386	257461	276726	242990	282180	244237	261556	258863	233104	577497	232653	230052	0.523692	0.937229	0.970802	0.853521	-0.228502	insig
MW0140427	Limonene oxide, (-)-	Aldehyde,Ketones,Esters	Ketones	C10H16O	3	0.7728	203719-53-3	2.91861e+06	3.27614e+06	3.22954e+06	2.88654e+06	3.78224e+06	2.9633e+06	2.76559e+06	3.09757e+06	2.68934e+06	2.38653e+06	2.67739e+06	3.23598e+06	1.30384	0.0783869	0.313548	1.13078	0.177319	insig
MW0057056	PC(18:2(9Z,12Z)/18:3(6Z,9Z,12Z))	GP	PC	C44H78NO8P	3	0.971	203393-41-3	5576.06	20839.9	36739.5	11501.5	20333.4	10620.3	24137.1	12486.9	7396.56	7961.22	8028.45	5521.96	0.831229	0.309524	0.620942	1.61159	0.68848	insig
MW0124785	Mepiprazole	Heterocyclic compounds	Heterocyclic compounds	C16H21ClN4	2	0.914	20326-12-9	68787.8	35543	59851.2	60905	321732	248250	143355	260021	297410	523027	181163	63026.8	1.09568	0.200456	0.519561	0.541599	-0.884703	insig
MW0114065	Chlorogenic Acid	Organic acid and Its derivatives	Organic acid and Its derivatives	C16H18O9	2	0.7025	202650-88-2	31058.6	35377.9	32357.5	31842	36951	30892.7	36127	34188.8	30238.8	40907	32120.2	29493	0.275884	0.711278	0.873596	0.977373	-0.0330195	insig
MW0138832	7-O-Methylluteolin	Flavonoids	Flavonoid	C16H12O6	1	0.7583	20243-59-8	38470.9	40205.2	45814.5	39744.8	41646.5	37747.2	36004.2	40650	33638.6	46216	43050.8	36374.7	0.489472	0.587451	0.805101	1.03261	0.0463009	insig
MW0108921	N-tetradecanoyl-L-Homoserine Lactone	Aldehyde,Ketones,Esters	Esters	C18H33NO3	2	0.8872	202284-87-5	2431.92	3834.8	2064.22	5048.81	3591.1	3272	2320.2	2537.93	1199.37	2722.81	2356.3	1588.4	1.45955	0.0306127	0.174642	1.59079	0.669745	up
MW0013274	22-Angeloyltheasapogenol A	Aldehyde,Ketones,Esters	Esters	C35H56O7	3	0.8148	200492-44-0	1928.25	6012.19	4601.84	1045.75	8677.13	1654.38	10368.9	14881.9	8907.07	12745.1	10317.8	6273.21	1.70487	0.00337636	0.0679995	0.376721	-1.40843	down
MW0141355	13,14-Dihydro-15-keto prostaglandin F2alpha isopropyl ester	Hormones and hormone related compounds	Hormones and hormone related compounds	C23H40O5	2	0.7749	199920-18-8	4378.87	7132.98	6450	6148.74	6217.94	7029.98	9818.85	8191.6	9487.25	10091.6	7434.21	7021.42	1.80922	0.00439054	0.0682619	0.717813	-0.47832	down
MW0111083	Memantine	Alcohol and amines	Amines	C12H21N	2	0.7907	19982-08-2	39473.5	25781	14678.9	31781.3	43303.7	36164.7	24874.9	33896.1	28110.6	32782.6	42125.7	34650.8	0.227908	0.861234	0.948846	0.973236	-0.039138	insig
MW0144241	Acerinol	Alcohol and amines	Alcohols	C30H46O5	3	0.7679	19902-53-5	13978.1	28248.5	26041.5	31215	36337.4	39391.2	35898.3	31662.8	34327	24075.2	21858	34128.8	0.356473	0.802836	0.923599	0.962966	-0.0544435	insig
MW0114521	Geosmin	Alcohol and amines	Alcohols	C12H22O	3	0.7153	19700-21-1 | 16423-19-1	10649.7	10836.2	12817.5	10899.6	15316.5	11306.7	10326.5	10408	10919.9	16473.1	10360.7	9484.36	0.427078	0.179654	0.48894	1.05669	0.0795585	insig
MW0105249	4-Imidazolone	Aldehyde,Ketones,Esters	Ketones	C3H4N2O	3	0.9217	1968-28-1	14796.7	9832.32	11554.8	11173.9	27042.3	11986	12290.4	12666.6	13659.1	13968.9	13948.5	12905.6	0.121163	0.393939	0.67924	1.08745	0.120948	insig
MW0009293	Oxadiazon	Benzene and substituted derivatives	Benzene and substituted derivatives	C15H18Cl2N2O3	2	0.7919	19666-30-9	4366.13	9010.23	5434.9	3895.69	5488.2	5783.92	4407.9	3595.64	2883.15	3727.34	2940.36	1933.22	1.69309	0.013901	0.11765	1.74363	0.80209	up
MW0010945	(22E, 24x)-Ergosta-4,6,8,22-tetraen-3-one	Aldehyde,Ketones,Esters	Ketones	C28H40O	3	0.7507	194721-75-0	11664.5	10678.3	12400.4	11936.4	22372.3	9951.46	12537.1	14236	10849.4	15100.8	11677.7	11815.3	0.0150575	0.484848	0.755297	1.03657	0.0518145	insig
MW0054535	1-(9Z-octadecenoyl)-sn-glycero-3-phosphocholine	GP	LPC	C26H52NO7P	3	0.9643	19420-56-5	52041.9	58740.7	56335	56627.5	39397.3	57660.4	39120.3	42287.8	35380.3	38139.1	32019.7	39501.2	1.94649	0.000771078	0.0311313	1.41667	0.502505	up
MW0113918	alpha-Pyrrolidinopropiophenone	Aldehyde,Ketones,Esters	Ketones	C13H17NO	2	0.718	19134-50-0	12609.9	9074.97	7765.66	10368.4	22968.1	19096.5	3659.69	29467.3	16401	27191.1	23174.3	11830.9	0.333327	0.317585	0.627931	0.732908	-0.448297	insig
MW0168794	Atrazine	Heterocyclic compounds	Heterocyclic compounds	C8H14ClN5	3	0.8178	1912-24-9	17734.6	16330.7	19361.5	18867.2	23691.9	19398.6	20866.4	21212.4	20332.3	20098.3	20950.7	19163.7	0.885854	0.280317	0.606044	0.940964	-0.0877888	insig
MW0062208	Prosapogenin A	Steroids	Steroidal saponins	C39H62O12	2	0.7517	19057-67-1	1641.59	1744.39	1750.33	2054.75	2340.41	1898.79	1422.61	1995.5	1736.37	2742.38	1609.73	1459.87	0.373129	0.740931	0.892586	1.04229	0.0597603	insig
MEDL01785	3,3'-Bis(4''-hydroxyanigorufone)	Others	Others	C38H22O6	1	0.726	190372-82-8	43579.4	103682	126283	218419	39895.1	31411.2	253625	682688	193004	402467	331433	90216.7	1.65792	0.025974	0.157432	0.288349	-1.79411	down
MW0154452	N-[(4-amino-2-methylpyrimidin-5-yl)methyl]formamide	Heterocyclic compounds	Heterocyclic compounds	C7H10N4O	3	0.8279	1886-34-6	26956.4	29566	27245.8	27147.1	36613.9	28292.4	29961.1	30221.4	31335.1	29837.1	28915.7	27903.6	0.28691	0.179654	0.48894	0.986797	-0.0191745	insig
MW0006406	Boscalid	Benzene and substituted derivatives	Benzene and substituted derivatives	C18H12Cl2N2O	2	0.706	188425-85-6	2228.54	2784.39	2488.67	2378.45	4263.68	3854.68	1035.61	3073.63	2470.99	3252.19	2310.1	1566.64	1.0366	0.177535	0.48894	1.31288	0.39273	insig
MW0000828	(S)-2-Benzhydrylpyrrolidine hydrochloride	Others	Others	C17H20ClN	2	0.7081	188398-87-0	2333.49	2720.21	2372.92	2184.17	2922.57	2100.03	2394.68	2329.66	1969.91	4978.87	2396.71	2345.84	0.381272	0.937229	0.970802	0.891429	-0.165809	insig
MW0116054	2-[[9-(1-Methylethyl)-6-[(phenylmethyl)amino]-9H-purin-2-yl]amino]-1-butanol	Heterocyclic compounds	Heterocyclic compounds	C19H26N6O	2	0.7232	186692-44-4	57490	59730.6	60393.5	58373.1	67239.9	59026.3	60745.2	62112.6	60556.9	78715.1	59707.7	55859	0.545069	0.393939	0.67924	0.959112	-0.0602281	insig
MW0115864	(2R,3R,4S,5R)-3,4,5,6-Tetrahydroxy-2-((7-nitrobenzo[c][1,2,5]oxadiazol-4-yl)amino)hexanal	Benzene and substituted derivatives	Benzene and substituted derivatives	C12H14N4O8	2	0.7156	186689-07-6	1203.62	1073.85	1118.65	2045.25	17676.9	12864.7	12764.1	15453.7	14277.7	26342	16616.2	3564.78	1.46491	0.0633744	0.282345	0.40422	-1.30679	insig
MW0134121	5,7-Dihydroxy-2-phenyl-6-[3,4,5-trihydroxy-6-(hydroxymethyl)oxan-2-yl]-8-(3,4,5-trihydroxyoxan-2-yl)chromen-4-one	Aldehyde,Ketones,Esters	Ketones	C26H28O13	2	0.8983	185145-34-0	2563.91	8040.2	49084	984.671	7227.56	9640.62	4196.56	14316.8	71044.6	13057.6	8206.84	43601.6	0.940337	0.179654	0.48894	0.50213	-0.993868	insig
MW0121727	6-(2,6-Dichlorophenyl)-2-{[3-(hydroxymethyl)phenyl]amino}-8-methylpyrido[2,3-D]pyrimidin-7(8H)-one	Aldehyde,Ketones,Esters	Ketones	C21H16Cl2N4O2	2	0.7264	185039-91-2	27055.6	24110.8	32131.3	18702.3	60064.1	53365.1	54435.5	66076.6	65819.3	68838.2	64074.8	28132	1.36794	0.025974	0.157432	0.62016	-0.689287	down
MW0114283	Diprogulic Acid	Organic acid and Its derivatives	Organic acid and Its derivatives	C12H18O7	2	0.7094	18467-77-1 | 68539-16-2	17439.8	1365.34	16426	9688.42	98586.8	89741.8	50689.7	72938.6	84846	128658	70682	24032.4	1.20336	0.176108	0.48894	0.540118	-0.888653	insig
MW0153300	Madecassic acid	Organic acid and Its derivatives	Organic acid and Its derivatives	C30H48O6	2	0.8834	18449-41-7	61769.2	148353	60802.3	67625.4	76839.1	64500.3	66967.2	80653.7	72114.8	66316	66390.3	63695	0.477507	0.818182	0.923599	1.1532	0.205645	insig
MW0117028	6-Chloro-5-methyl-1-((2-(2-methylpyrid-3-yloxy)pyrid-5-yl)carbamoyl)indoline	Alcohol and amines	Amines	C21H19ClN4O2	2	0.8437	181632-25-7	4516.41	9083.08	4692.68	2675.23	13684.8	4812.78	3308.61	12474.5	3180.43	4575.01	4702.52	2384.88	0.644161	0.393939	0.67924	1.28861	0.365817	insig
MW0137085	7-Hydroxywarfarin	Heterocyclic compounds	Heterocyclic compounds	C19H16O5	2	0.7517	17834-03-6	5699.85	3975.95	6081.46	5944.8	7534.89	8269.14	6849.75	5591.55	5710.53	5048.35	4664.27	5712.72	0.524757	0.361857	0.676547	1.11701	0.159645	insig
MW0017173	Dihomo-gamma-linolenic acid	FA	FFA	C20H34O2	3	0.8919	1783-84-2	40414.2	41045.9	35753.6	29745.1	37203.9	29837.7	37884.1	36684.9	35535.2	47631.4	42758.9	31404.8	0.661945	0.357612	0.673494	0.922816	-0.115885	insig
MW0054956	Mevalonic acid	FA	Others	C6H12O4	2	0.7088	17817-88-8	2283.98	595.161	751.35	800.598	9134.65	6862.16	4888.95	6726.72	8025.18	13998.9	6329.11	809.95	1.055	0.173682	0.48894	0.500944	-0.997279	insig
MW0054524	LPC(16:0/0:0)	GP	LPC	C24H50NO7P	1	0.9284	17364-16-8	611931	652868	625489	651554	531893	759032	382201	426781	373231	415718	361270	419243	2.21519	1.95193e-05	0.00798421	1.61146	0.688369	up
MW0052362	Dihydro-beta-ionone	Aldehyde,Ketones,Esters	Ketones	C13H22O	3	0.8989	17283-81-7	14900.8	8807.52	19532.9	8605.04	19121.7	6067.01	9236.48	10158	9461.43	11091.3	7985.62	7068.69	0.84306	0.588745	0.805101	1.4006	0.486041	insig
MW0139222	Oxacyclotetradecan-2-one	Aldehyde,Ketones,Esters	Ketones	C13H24O2	3	0.7138	1725-04-8	18219.2	19888.2	20320.8	18683.6	22930.7	18371.6	23308.6	21967.2	19828.8	25525	19781.2	18982.6	1.04048	0.176905	0.48894	0.915148	-0.127923	insig
MW0103913	(3S,5S)-3,5-Diaminohexanoate	Aldehyde,Ketones,Esters	Esters	C6H14N2O2	3	0.8162	17027-83-7	16652.2	19470.8	18048.3	18710.8	32759.5	17788.4	15213.2	21110.9	18146.3	23642.8	20038.9	17324.8	0.315598	0.937229	0.970802	1.06887	0.0960889	insig
MW0006419	Bromoxynil	Benzene and substituted derivatives	Benzene and substituted derivatives	C7H3Br2NO	3	0.7849	1689-84-5	8197.03	16051.6	15666.2	14315.4	17722.4	13713.4	14797.8	15266.4	14442	15830.2	19772	16473.1	0.825767	0.270788	0.595648	0.886981	-0.173025	insig
MW0107268	His-Phe	Amino acid and Its metabolites	Small Peptide	C15H18N4O3	3	0.7942	16874-81-0	120529	102070	113705	104805	135996	108300	120682	118717	108927	113196	113964	99420.4	0.189862	0.776293	0.915053	1.01556	0.0222692	insig
MW0015377	9(10)-EpOME	FA	Oxidized lipids	C18H32O3	2	0.8257	16833-56-0	37660.7	28656.9	44001.1	33167.9	43362.7	34068.4	40791.5	45824.1	34876.2	39811.4	34126.1	38003.9	0.551411	0.506337	0.768984	0.946384	-0.0795017	insig
MW0169676	Pinolenic acid	FA	FFA	C18H30O2	2	0.7227	16833-54-8	100006	164657	136864	155918	154404	142623	104039	91321	65510.7	120307	82356.5	78170.6	1.82911	0.00175558	0.0529727	1.57738	0.657527	up
MW0006940	Drofenine	Benzene and substituted derivatives	Benzene and substituted derivatives	C20H31NO2	2	0.9112	1679-76-1	143712	83384.1	79937.6	148124	178693	258182	71433.2	136783	93213.1	217070	180373	81885.2	0.412623	0.618919	0.820497	1.14252	0.19222	insig
MW0015866	(5Z,8Z,11Z,14Z)-N-(2-fluoroethyl)icosa-5,8,11,14-tetraenamide	FA	Others	C22H36FNO	2	0.7167	166100-37-4	8910.25	5846.71	6765.36	7491.71	14145	14164.1	3473.23	11031.3	7696.99	12200.1	11338.9	4664.21	0.519832	0.601607	0.808978	1.13726	0.185561	insig
MW0144835	Alangicine	Benzene and substituted derivatives	Benzene and substituted derivatives	C28H36N2O5	3	0.7854	16531-04-7	9433.46	8434.02	10721.8	10101.7	42280.9	31620.2	15444.7	28856.5	37153.2	61733.8	20498.6	7504.8	0.770609	0.344485	0.659446	0.657697	-0.604506	insig
MW0148998	L-erythrulose 1-phosphate	Organic acid and Its derivatives	Organic acid and Its derivatives	C4H9O7P	3	0.8425	16409-92-0	21415.7	23221.8	19236.4	21655.6	21810.7	34202.8	26092.3	27304.5	19296.2	21343.6	22815.3	49576.1	0.542987	0.588745	0.805101	0.850475	-0.233659	insig
MW0126847	Trans-Zeatin	Heterocyclic compounds	Heterocyclic compounds	C10H13N5O	3	0.8305	1637-39-4	833.78	1065.79	941.891	711.887	2636.44	2010.39	2166.51	3135.03	2329.49	3832.56	2319.26	3233.99	1.75372	0.00552289	0.0721027	0.481886	-1.05324	down
MW0111016	Docosahexaenoyl Ethanolamide	Alcohol and amines	Amines	C24H37NO2	2	0.7122	162758-94-3	96094.5	88920.4	111247	98748.4	133183	109062	100154	113323	98835.4	99312.6	110304	99921.8	0.232153	0.71719	0.875514	1.02477	0.0353017	insig
MW0139598	Rofecoxib	Heterocyclic compounds	Heterocyclic compounds	C17H14O4S	2	0.7116	162011-90-7	46431.6	37183.2	45359.5	42653.4	62952	48728.7	51943	58724.1	57161	49412.9	52561	49550.4	1.10397	0.152459	0.462093	0.887134	-0.172776	insig
MW0063419	Sambutoxin	Terpenoids	Terpenoids	C28H39NO4	2	0.7022	160047-56-3	3623.34	6505.84	4694.68	6087.9	5341.27	6061.77	1818.04	2566.2	2175.79	1816.13	2165.15	2192.56	2.22811	0.0021645	0.0536487	2.5377	1.34352	up
MW0143152	4-(6-Hydroxypyridin-3-yl)-4-oxobutyric acid	Organic acid and Its derivatives	Organic acid and Its derivatives	C9H9NO4	3	0.7913	15873-27-5	64692	94413.6	61653.6	40715.6	99194.8	77576.9	73734.1	53637	45090.7	38768.9	55214.2	40005.9	1.30204	0.0610854	0.278903	1.43007	0.516088	insig
MEDL00977	(E,Z)-2-Amino-3,14-octadecadien-1-ol	Alcohol and amines	Alcohols	C18H35NO	1	0.9106	158507-68-7	588239	179643	290837	566436	831949	1.09066e+06	148530	735801	528908	939818	606256	316452	0.165628	0.806391	0.923599	1.08303	0.115076	insig
MW0011574	Methanandamide	FA	Others	C23H39NO2	2	0.9244	157182-49-5	57573.5	15532.6	12453.2	35233	43356.9	29858.8	41334.3	72641.8	62041.8	39111.4	55906.8	36718.1	1.26914	0.0646968	0.282345	0.630399	-0.665662	insig
MW0063299	R-2 Methanandamide	FA	Oxidized lipids	C23H39NO2	2	0.7191	157182-47-3	723897	331621	160973	471324	561497	395336	553872	944842	818686	502541	720997	466257	1.21132	0.0684689	0.28974	0.659975	-0.599517	insig
MW0142402	2-Hydroxy-7-hydroxymethylchromene-2-carboxylate	Organic acid and Its derivatives	Organic acid and Its derivatives	C11H10O5	3	0.8099	156605-24-2	396.648	2006.34	1121.86	1017.76	573.828	1942.43	1040.97	1240.78	753.897	1053.47	619.037	654.987	0.345059	0.359198	0.67465	1.31618	0.396357	insig
MW0005121	4-Hydroxyphenylpyruvic acid	Benzene and substituted derivatives	Benzene and substituted derivatives	C9H8O4	2	0.8439	156-39-8	46870.7	54073.4	48304.3	49229.2	68629.3	65852.6	51021.6	60900.2	57236.8	85238.7	57944.8	54008.6	0.670899	0.400796	0.682015	0.908855	-0.137878	insig
MW0049190	Dehydrolithocholic acid	Organic acid and Its derivatives	Organic acid and Its derivatives	C24H38O3	3	0.7744	1553-56-6	92.827	73.656	549.734	134.172	101.819	129.864	146.084	156.094	360.447	120.185	92.845	89.296	0.132443	0.699134	0.866327	1.12138	0.165269	insig
MEDN0227	alpha-D-glucose-6-phosphate	Carbohydrates and Its metabolites	Phosphate sugars	C6H13O9P	2	0.7147	15209-11-7	3465.07	4107.05	3074.82	5142.41	5055.51	4876.55	2323.44	1255.23	4180.17	5094.24	3488.04	3162.34	1.00012	0.146715	0.453542	1.31881	0.39924	insig
MEDP2103	4-Hydroxy-3-methylbenzaldehyde	Benzene and substituted derivatives	Benzene and substituted derivatives	C8H8O2	3	0.7683	15174-69-3	1907.14	963.719	5825.41	2528.86	3340.25	1878.59	3538.93	4258.48	3898.72	4252.62	4456.52	4968.58	1.40101	0.0666916	0.285703	0.648068	-0.625783	insig
MW0009999	Tropicamide	Benzene and substituted derivatives	Benzene and substituted derivatives	C17H20N2O2	2	0.8251	1508-75-4	16780	11170.7	18927.9	10335.7	13317.8	13601	8273.51	15260	12372.2	10237.4	16219	10626	0.819616	0.336036	0.653247	1.1527	0.205013	insig
MW0141223	10-epi-gamma-Eudesmol	Alcohol and amines	Alcohols	C15H26O	3	0.9116	15051-81-7	56667.6	61867.5	68736.4	58083.4	71478.7	57670	85052.7	68384.9	61281.5	72662.1	61233	66683.5	1.10219	0.157257	0.466395	0.901772	-0.149166	insig
MW0110882	Adrenoyl ethanolamide	Alcohol and amines	Amines	C24H41NO2	2	0.9281	150314-35-5	22484.3	11829.4	10199.6	18543	23292.4	27492.5	17921.9	36425.4	25846.9	30377.5	25447.1	28433	1.28736	0.0476504	0.234059	0.692247	-0.530642	down
MEDP2126	(4-Ethoxyphenyl)urea	Benzene and substituted derivatives	Benzene and substituted derivatives	C9H12N2O2	2	0.7123	150-69-6	4701.65	6267.68	4997.58	4535.63	5935.52	5174.53	5950.98	4906.05	4341.55	6376.57	3866.86	3960.05	0.549451	0.490065	0.758533	1.07518	0.104582	insig
MW0006355	Bifenazate	Benzene and substituted derivatives	Benzene and substituted derivatives	C17H20N2O3	2	0.7801	149877-41-8	24578	17828.2	15178.7	10385.4	28051.7	12777.8	9058.2	18838.3	15815	15987.9	20918.7	6126.52	0.767238	0.338475	0.657067	1.25425	0.326829	insig
MW0143586	5-Chloro-2-hydroxy-p-benzoquinone	Benzene and substituted derivatives	Benzene and substituted derivatives	C6H3ClO3	3	0.7003	149312-95-8 | 89284-69-5	10930.6	14120.4	18220.4	12674.3	12637	12685.8	18037.2	12142.5	4612.41	10673.6	12143.5	6539.99	1.004	0.221574	0.547233	1.26687	0.341266	insig
MW0111014	(1R,2R)-1-phenyl-2-palmitoylamino-3-morpholino-1-propanol	Heterocyclic compounds	Heterocyclic compounds	C29H50N2O3	2	0.8138	149022-18-4	10792.5	4677.23	3335.41	11148.7	7804.39	18250	3257.31	14718.5	11085.4	8187.11	15158.4	10388	0.269456	0.699156	0.866327	0.891925	-0.165006	insig
MW0168263	Phosphite	Others	Metal, Non-metal and related compounds	H3O3P	3	0.8337	14901-63-4	75087.4	109275	120031	106579	110410	152383	164383	189751	191691	208093	205082	180055	2.04837	7.86786e-05	0.0131326	0.591512	-0.75752	down
MW0131472	3-O-Methylquercetin	Flavonoids	Flavonoid	C16H12O7	3	0.8955	1486-70-0	134061	127422	152952	126356	172898	140576	158825	158666	156749	151478	159519	148983	1.20596	0.106507	0.381009	0.914417	-0.129077	insig
MW0055509	Ostruthin	Heterocyclic compounds	Heterocyclic compounds	C19H22O3	2	0.7016	148-83-4	6946.22	3827.85	7613.53	6413.81	7039.94	9326.13	7306.45	8661.12	8675.77	10774.7	7123.73	8450.92	1.16619	0.100881	0.370431	0.807321	-0.308786	insig
MW0009461	Phytanic acid	FA	Others	C20H40O2	3	0.9742	14721-66-5	5.46482e+07	7.11559e+07	6.12332e+07	5.91204e+07	8.23491e+07	5.40785e+07	4.90451e+07	6.38582e+07	4.1528e+07	3.17957e+07	4.18826e+07	6.4963e+07	1.37979	0.0598211	0.274032	1.30543	0.384523	insig
MW0114374	D-Tartaric acid	Organic acid and Its derivatives	Organic acid and Its derivatives	C4H6O6	3	0.9761	147-71-7	1611.42	1422.55	1584.22	834.403	4275.92	4080.26	3981.3	5455.32	4971.81	5845.39	5541.38	2259.09	1.54562	0.0158428	0.122848	0.492216	-1.02264	down
MW0138171	Alvocidib	Heterocyclic compounds	Heterocyclic compounds	C21H20ClNO5	2	0.778	146426-40-6 | 131740-09-5	2927.82	4690.14	4287.17	2360.51	3510.72	3308.39	2143.82	3308.72	2230.99	5077.85	2572.63	3148.95	0.672886	0.461073	0.747627	1.14077	0.190004	insig
MW0007822	Mitoglitazone	Benzene and substituted derivatives	Phenolics	C19H18N2O4S	2	0.7061	146062-49-9	229771	14068.6	46895	98543.2	581067	589122	662384	1.09712e+06	1.14163e+06	1.16464e+06	886040	412342	1.61176	0.00311363	0.0654807	0.29072	-1.7823	down
MW0014154	3-Methyl-2-oxovaleric acid	Organic acid and Its derivatives	Organic acid and Its derivatives	C6H10O3	3	0.8764	1460-34-0 | 39748-49-7	45534.9	21996.1	42650.5	31549	205012	160939	107393	145701	181048	287185	137682	47780.6	1.18296	0.175876	0.48894	0.559867	-0.836845	insig
MW0103561	Flavin mononucleotide	Nucleotide and Its metabolites	Nucleotide and Its metabolites	C17H21N4O9P	2	0.7931	146-17-8	24887.7	9116.21	22668.9	19141.1	72525.7	60193.5	58411.3	81731.6	91297.5	94748	73890.5	38046.1	1.54345	0.0182721	0.133482	0.475967	-1.07107	down
MW0112696	3,4-Dicaffeoylquinic acid	Organic acid and Its derivatives	Organic acid and Its derivatives	C25H24O12	2	0.8908	14534-61-3	363.065	1204.72	4921.22	2649.78	3060.6	939.245	11624.6	14642.2	5554.4	10830.1	4564.44	353.72	1.1557	0.0304807	0.174642	0.276199	-1.85622	down
MW0009853	Telmisartan	Benzene and substituted derivatives	Benzene and substituted derivatives	C33H30N4O2	2	0.7314	144701-48-4	1106.04	1204.66	1129.72	1417.08	5658.41	3718.78	2472.95	3789.59	5494.37	8521.03	3339.16	786.4	0.88175	0.234439	0.55766	0.583305	-0.777677	insig
MW0007238	Gentian violet cation	Benzene and substituted derivatives	Benzene and substituted derivatives	C25H30N3+	2	0.708	14426-25-6	10813.4	16379.4	13473.3	12518.6	13258.5	13034.2	9022.77	7756.14	4983.35	12316.3	7558.77	6141.21	1.82043	0.00200979	0.0536487	1.66345	0.734181	up
MW0000827	Desmethylescitalopram	Benzene and substituted derivatives	Benzene and substituted derivatives	C19H19FN2O	2	0.7069	144025-14-9	6483.75	7375.12	6435.94	5727.35	9906.64	4648.86	7679.73	7008.99	7414.44	11553.7	6029.66	5295.05	0.523381	0.537884	0.798485	0.902095	-0.148649	insig
MW0009981	Trihexyphenidyl	Benzene and substituted derivatives	Benzene and substituted derivatives	C20H31NO	2	0.9021	144-11-6 | 40520-25-0	39571.6	9924.87	17521.6	44210.8	56770.4	88718.8	9044.88	66187.1	41880.2	78758.9	44868.5	24133.7	0.058964	0.932552	0.970802	0.969211	-0.0451176	insig
ZINC4492869	Abscisic acid	Organic acid and Its derivatives	Organic acid and Its derivatives	C15H20O4	2	0.804	14398-53-9 | 21293-29-8	17973.3	20742	24643.8	18829.1	21970.5	25161	30880.9	26905.5	20207.7	27734.2	21898	19989.7	0.965306	0.197081	0.516781	0.876055	-0.190907	insig
MW0014150	3'-Methoxy-[6]-Gingerdiol 3,5-diacetate	Organic acid and Its derivatives	Organic acid and Its derivatives	C22H34O6	2	0.7585	143519-18-0	3392.51	437.786	386.503	1885.76	4590.89	5817.27	1581.46	3566.99	1729.91	4208.53	1281.37	1303.58	0.194594	0.661552	0.856172	1.20764	0.272195	insig
MW0006827	Difenoxuron	Benzene and substituted derivatives	Benzene and substituted derivatives	C16H18N2O3	2	0.8117	14214-32-5	21359.8	17793.6	20446.4	11503.6	18078.7	15431.4	4897.63	19029.9	18928.8	28591.3	15561.8	14430.8	0.420062	0.881941	0.960859	1.03128	0.0444368	insig
MW0114363	Dronedarone	Aldehyde,Ketones,Esters	Ketones	C31H44N2O5S	2	0.8506	141626-36-0	26905.9	29095.4	30817.8	26658	31794.6	26616.9	28650.4	29008.4	29045	35667.7	29755.8	25998.9	0.494404	0.531681	0.797582	0.964982	-0.0514255	insig
MW0114564	Glycolaldehyde	Aldehyde,Ketones,Esters	Aldehydes	C2H4O2	3	0.8625	141-46-8	2724.52	2183.35	1996.91	2641.07	3619.72	3727.7	2804.61	3046.11	3604.02	2749.91	2598.19	3675.59	0.645702	0.465353	0.752809	0.914215	-0.129395	insig
MW0119693	2-Hydroxy-3-methylquinoxaline	Heterocyclic compounds	Heterocyclic compounds	C9H8N2O	2	0.7045	14003-34-0	2095.88	2085.28	2406.01	2019.32	2710.34	2451.56	2560.39	1833.18	2268.41	2090.52	2236.68	1680.03	0.724721	0.308564	0.620942	1.08676	0.120034	insig
MW0053773	Goshonoside F6	Benzene and substituted derivatives	Benzene and substituted derivatives	C31H52O12	3	0.7948	138614-60-5	8980.04	7856.76	8768.03	6454.11	8121.81	9404.9	5891.97	5454.8	13109.6	17237.8	7401.55	12066.1	0.495574	0.349483	0.664496	0.810729	-0.302709	insig
MW0007392	Irbesartan	Benzene and substituted derivatives	Benzene and substituted derivatives	C25H28N6O	2	0.7237	138402-11-6	5414.36	4909.26	5270.22	2419.96	3243.04	5110.03	9747.54	10441.7	6038.41	4977.79	2603.34	5109.49	0.926339	0.309524	0.620942	0.677494	-0.561719	insig
MW0140184	(1-((1-Methylpiperidin-2-yl)methyl)-1H-indol-3-yl)(naphthalen-1-yl)methanone	Aldehyde,Ketones,Esters	Ketones	C26H26N2O	2	0.7237	137642-54-7	80398.5	107572	105673	79065.8	88692.4	81492.4	110746	93454.5	90714.9	88334	82856.9	81879.3	0.171843	0.903285	0.970802	0.990709	-0.0134675	insig
MW0169538	N-dodecanoyl-L-Homoserine lactone	Amino acid and Its metabolites	Amino acid derivatives	C16H29NO3	2	0.8693	137173-46-7	3441.63	7261.81	4004.5	5098.94	5373.52	4275.46	3763.74	3221.1	1669.25	4046.51	2083.75	2797.79	1.60805	0.0145601	0.118815	1.67533	0.744444	up
MEDN1558	Ascorbyl palmitate	Aldehyde,Ketones,Esters	Esters	C22H38O7	2	0.7863	137-66-6	9865.42	10822.4	5471.94	3878.18	11573.9	13978.3	18265.4	22211.7	17345.8	17000.2	12334.4	13010.2	1.59722	0.0063064	0.0777105	0.55497	-0.849518	down
MW0010168	Thiosulfuric acid	Others	Metal, Non-metal and related compounds	H2O3S2	3	0.7669	13686-28-7	2.599e+06	3.0057e+06	2.66982e+06	3.7492e+06	1.42325e+06	3.12186e+06	2.47407e+06	3.18378e+06	4.32331e+06	2.0162e+06	5.323e+06	2.41879e+06	0.525082	0.408441	0.6859	0.83939	-0.252587	insig
MW0006009	Alprenolol	Benzene and substituted derivatives	Phenolics	C15H23NO2	2	0.9434	13655-52-2	89288.3	27266.6	21147.7	57889.2	69540	49452.3	69163.8	117488	100155	62365.9	88027	58556.9	1.28198	0.0589432	0.270904	0.634553	-0.656188	insig
MW0009328	N-[2-(3,4-Dihydroxyphenyl)ethyl]hexadecanamide	Benzene and substituted derivatives	Phenolics	C24H41NO3	2	0.9053	136181-87-8	9440.29	5586.53	5879.74	7114.91	8361.48	7219.55	6052.32	11968.9	7652.36	11244.1	8892.62	8889.98	1.03628	0.117561	0.406919	0.797117	-0.327137	insig
MW0126371	Quinalphos	Heterocyclic compounds	Heterocyclic compounds	C12H15N2O3PS	2	0.7196	13593-03-8	67408.6	66239.7	83254.9	53057.6	127027	151954	132510	168412	176103	192479	148865	97130.9	1.59076	0.0165918	0.127234	0.599609	-0.737907	down
MW0159295	Valylserine	Amino acid and Its metabolites	Small Peptide	C8H16N2O4	2	0.7152	13588-94-8	7839.72	8236.69	8752.39	8107.83	11831.2	8840.81	10551	10038.9	8998.06	9554.73	8546.24	9127.23	0.708896	0.443922	0.727466	0.943546	-0.0838357	insig
MW0114928	N,O-Didesmethylvenlafaxine	Benzene and substituted derivatives	Phenolics	C15H23NO2	2	0.9096	135308-74-6	135266	82309.8	81063.4	118010	114088	99271.4	117007	113469	111707	122183	127292	102949	0.857434	0.278669	0.60353	0.907	-0.140826	insig
MW0126145	Pindolol	Heterocyclic compounds	Heterocyclic compounds	C14H20N2O2	2	0.9361	13523-86-9	431480	441297	476816	449557	418285	430478	457206	435535	375933	127434	409808	429618	0.884872	0.179654	0.48894	1.18447	0.244237	insig
MW0143387	Phenol, 4,4'-(1,1-dimethyl-3-methylene-1,3-propanediyl)bis-	Heterocyclic compounds	Heterocyclic compounds	C18H20O2	3	0.7557	13464-24-9	13382.4	11098.7	13058.4	12096	14758.9	10082.4	13670.7	13012.6	12581.1	16517.6	12845.1	11944.2	0.810111	0.310785	0.621793	0.924359	-0.113475	insig
MW0105437	Actinonin	Amino acid and Its metabolites	Amino acid derivatives	C19H35N3O5	2	0.884	13434-13-4	150915	138001	164188	131820	165765	131680	188319	169800	169620	204654	167909	153784	1.65642	0.0144798	0.118815	0.837094	-0.256538	down
MW0111276	Rimantadine	Alcohol and amines	Amines	C12H21N	2	0.8042	13392-28-4	29558	12799.3	7220.97	19685	27676.9	18007.3	24824.1	45200.7	37286.5	22406.7	30543.1	20584.1	1.25555	0.0623603	0.282345	0.635613	-0.65378	insig
MW0169118	Epoxiconazole	Heterocyclic compounds	Heterocyclic compounds	C17H13ClFN3O	2	0.7318	133855-98-8	12097.2	11904.3	10702.7	10860.7	14393	13083.6	11573.7	12782.6	11724.1	11620.7	12881.8	10937.1	0.302773	0.703815	0.868671	1.02127	0.0303705	insig
MW0000439	Senecionine N-oxide	Alkaloids	Alkaloids	C18H25NO6	3	0.7168	13268-67-2	22153.5	14934.1	15598.9	17294.5	19800.8	13036.4	18799.7	20305.6	14527.6	14138.9	12840.9	22726.8	0.0341835	0.968077	0.989463	0.994954	-0.00729836	insig
MW0144995	alpha-Ribazole	Nucleotide and Its metabolites	Nucleotide and Its metabolites	C14H18N2O4	3	0.7293	132-13-8	129473	123331	140979	128420	166384	138785	146849	141396	142366	143401	152040	126242	0.48681	0.578523	0.805101	0.97076	-0.0428142	insig
MEDP1585	Alanine glutamate	Amino acid and Its metabolites	Small Peptide	C8H14N2O5	3	0.9395	13187-90-1	217948	191975	222362	194437	258109	210699	239596	244975	238095	239686	241030	223471	1.34056	0.0588217	0.270904	0.907962	-0.139296	insig
MW0153064	Lysyllysyllysine	Amino acid and Its metabolites	Small Peptide	C18H38N6O4	2	0.8105	13184-14-0 | 25988-63-0	832.519	622.058	811.774	1829.53	488.158	2000.86	4192.81	1773.33	2889.51	1006.16	2725.68	4592	1.63313	0.0172423	0.130656	0.3833	-1.38345	down
MW0111271	4-(2-Pyridylazo)-N,N-dimethylaniline	Heterocyclic compounds	Pyridine and pyridine derivatives	C13H14N4	2	0.8994	13103-75-8	67275.5	60007.9	66367.7	63813.6	78811.3	68380.3	75351.2	70813.8	71744.8	69659.2	77932.9	68029.7	1.09829	0.138774	0.439767	0.933395	-0.0994406	insig
MW0001051	1-(2-(3-(4-Methoxyphenyl)propoxy)-4-methoxyphenylethyl)-1H-imidazole hydrochloride	Benzene and substituted derivatives	Benzene and substituted derivatives	C22H27ClN2O3	2	0.7126	130495-35-1	1875.82	1733.55	2674.93	1480.87	2903.06	1754.18	1481.86	1628.77	2355.14	2378.85	1917.99	1796.12	0.298607	0.618158	0.820271	1.07472	0.103964	insig
MW0004593	4-Aminocatechol	Benzene and substituted derivatives	Phenolics	C6H7NO2	3	0.8794	13047-04-6	53637.3	28944.8	133252	118748	96493.9	31879.7	84689.1	126792	83138	63116.1	130069	72189.3	0.764933	0.474149	0.755297	0.826718	-0.274533	insig
MW0148183	Decahydro-2-naphthoic acid	Organic acid and Its derivatives	Organic acid and Its derivatives	C11H18O2	2	0.9214	13032-41-2	2321.55	331.276	555.652	1090.62	1823.78	936.215	827.839	2918.8	2433.34	1321.1	1240.07	719.984	0.658811	0.423461	0.70329	0.746116	-0.422528	insig
MW0055234	N-acetylsphinganine	SL	SPH	C20H41NO3	2	0.7218	13031-64-6 | 26561-61-5	7936.69	5106.81	7083.56	4722.59	3244.12	7212.36	5374.51	3445.91	1098.85	2804.55	8645.1	3242.36	1.10676	0.199375	0.518226	1.43455	0.520599	insig
MEDP0215	Quinine	Others	Others	C20H24N2O2	2	0.8148	130-95-0	15945.4	28810.2	17487.5	8320.87	12464.4	10014.2	18183.3	10151.8	8705.2	13156.4	11191.7	8600.96	0.767908	0.588745	0.805101	1.32938	0.410757	insig
MW0125410	Methyl acrylate-divinylbenzene, completely hydrolyzed, copolymer	Benzene and substituted derivatives	Benzene and substituted derivatives	C18H18N6O3S	2	0.712	128903-15-1	33705.3	36358.3	36389.2	35040	43006.5	33326.6	39139.8	35610.5	30813.3	41076.5	34910.6	31224.7	0.279229	0.711777	0.873596	1.02374	0.0338452	insig
MW0108678	Nagaba	Amino acid and Its metabolites	Amino acid derivatives	C24H39NO3	2	0.8594	128201-89-8	6281.3	7091.38	2813.1	3884.76	3018.37	8115.23	7539.09	10511.6	7776.94	4742.08	5970.57	4344.72	0.885764	0.247002	0.569501	0.763216	-0.389836	insig
MW0009792	Sulfamerazine	Benzene and substituted derivatives	Benzene and substituted derivatives	C11H12N4O2S	2	0.7177	127-79-7	14322.6	14693.4	15591.3	12514.7	16859.7	13409.2	15534.5	13915.1	15080	21339.7	18931.6	13742.5	0.915731	0.212602	0.535556	0.886827	-0.173275	insig
MW0105628	Angiotensin IV	Benzene and substituted derivatives	Benzene and substituted derivatives	C40H54N8O8	2	0.7217	12676-15-2	3188.16	2203.03	1805.61	2344.41	4712.31	3358.18	3150.43	2955.48	2744.7	3736.36	2420.91	2328.53	0.115885	0.92571	0.970802	1.01588	0.0227289	insig
MW0013383	2-Acetoxy-3-geranylgeranyl-1,4-dihydroxybenzene	Others	Hydrocarbon derivatives	C28H40O4	3	0.765	126398-82-1	90062.8	133271	141642	115066	115127	136225	161236	151141	133490	124259	60131.4	119829	0.0343036	0.853717	0.946145	0.975079	-0.0364092	insig
MW0126063	penitrem A	Heterocyclic compounds	Heterocyclic compounds	C37H44ClNO6	2	0.8018	12627-35-9	41740	39570.3	43102.8	42376.5	52159.1	40488	42618.5	42998.6	42032.3	39524.7	41932.5	39374.3	0.652517	0.588745	0.805101	1.04409	0.0622473	insig
MW0011242	Vomifoliol 9-[xylosyl-(1->6)-glucoside]	Others	Hydrocarbon derivatives	C24H38O12	2	0.7076	126221-59-8	2191.43	25958.8	3938.1	19016.3	13346.8	66922.1	34970.9	38997.4	88695.2	46242.6	10172.3	84879.3	1.28638	0.0988002	0.365692	0.43221	-1.2102	insig
MW0017085	Cholesterol sulfate	Hormones and hormone related compounds	Hormones and hormone related compounds	C27H46O4S	3	0.9229	1256-86-6	3135.6	1956.72	2445.14	2888.12	3714.47	3329.66	3024.73	2172.55	2313.89	3111.89	2335.96	2487.63	0.65979	0.294354	0.620942	1.13097	0.177561	insig
MW0114007	Bispyribac	Heterocyclic compounds	Heterocyclic compounds	C19H18N4O8	2	0.7817	125401-75-4	82324.9	62637	91871	74839.5	121013	95735.9	84401.4	78833.7	87909.5	123068	130623	66195.3	0.361647	0.605611	0.809338	0.925383	-0.111878	insig
MW0145636	Artemisinic aldehyde	Aldehyde,Ketones,Esters	Aldehydes	C15H22O	3	0.9688	125276-60-0	47137	49781.2	46140.9	45575.7	57332.6	44716.7	51002.1	49010.7	48647	67878.7	50636.9	47400	0.82143	0.132035	0.423585	0.924052	-0.113955	insig
MW0147562	cis-Zeatin riboside monophosphate	Nucleotide and Its metabolites	Nucleotide and Its metabolites	C15H22N5O8P	3	0.7756	125225-71-0	2043.31	4295.29	1840.98	1657.5	2452.91	1961.45	1813.57	1025.62	752.397	804.389	2408.39	2098.45	1.34042	0.10133	0.370729	1.60078	0.678775	insig
MW0000030	Tetrahydroharman-3-carboxylic acid	Alkaloids	Alkaloids	C13H14N2O2	2	0.7714	124863-39-4	31352.7	22273.3	33237.6	20067.9	28545.3	22836	16707.7	25327.8	23756.6	22254	21655.9	14949.4	1.28786	0.0696171	0.293704	1.27004	0.344879	insig
MW0055310	N-hexanoylsphingosine	SL	SPH	C24H47NO3	2	0.8559	124753-97-5	195976	331577	270356	134164	236054	216819	180949	98254.8	63157.9	86615.7	108715	78140.9	1.90272	0.00259549	0.0613109	2.2489	1.16922	up
MEDN0682	Octadecanamide	Alcohol and amines	Amines	C18H37NO	1	0.8577	124-26-5	654074	981481	2.69522e+06	2.00235e+06	2.56216e+06	1.88112e+06	4.84668e+06	2.83454e+06	2.9357e+06	4.19995e+06	1.02295e+06	4.94021e+06	1.31908	0.0383842	0.208114	0.518595	-0.94732	down
MW0016227	Bolegrevilol	Alcohol and amines	Alcohols	C28H40O4	3	0.7636	123941-64-0	93145.7	99370.3	115593	102613	100610	61077.2	113471	99916.2	184596	94371	74296.4	97834.5	0.657834	0.937229	0.970802	0.861432	-0.215192	insig
MW0062156	Pregn-5-ene-3,20-dione	Hormones and hormone related compounds	Hormones and hormone related compounds	C21H30O2	3	0.8229	1236-09-5	21313	11866.2	25099.3	10656.5	8774.45	7912.44	8407.93	19120	15765.2	17192.6	14399.5	12593.4	0.24325	0.927201	0.970802	0.978775	-0.0309508	insig
MW0012541	16alpha-Hydroxydehydroepiandrosterone	Hormones and hormone related compounds	Hormones and hormone related compounds	C19H28O3	3	0.875	1232-73-1	7371.34	6790.1	8256.93	9059.25	8790.06	7700.43	9512.54	7832.11	7402.51	8861.52	9454.32	7497.22	0.619578	0.434629	0.715617	0.948732	-0.0759268	insig
MW0111288	Sphingosine	SL	SM	C18H37NO2	1	0.9255	123-78-4	19851.7	59810.7	66949.5	75652.3	45959.3	51676.7	53043.1	50269.4	58377.4	57113.3	45686.9	44185	0.214061	0.826487	0.926627	1.03637	0.0515337	insig
MW0007357	Ibutilide	Benzene and substituted derivatives	Benzene and substituted derivatives	C20H36N2O3S	2	0.909	122647-31-8 | 100632-81-3	9904.67	12440.4	10496.5	8823.48	12247.5	11565.9	11228.2	6795.2	5405.47	6860.52	7614.01	5974.07	1.76201	0.00555835	0.0721027	1.4923	0.577537	up
MW0152141	Latanoprost(free acid)-d4	Organic acid and Its derivatives	Organic acid and Its derivatives	C23H34O5	2	0.7288	1224443-47-3	743513	1.9496e+06	933620	1.78619e+06	1.82374e+06	1.81985e+06	1.29267e+06	1.19567e+06	452735	781207	1.03242e+06	1.4661e+06	1.05386	0.101832	0.37098	1.45584	0.541853	insig
MW0008588	N,N-dimethylsphingosine	SL	SPH	C20H41NO2	2	0.7976	122314-67-4	1355.96	2400.14	2381.14	2031.01	2690.59	1970.92	2127.54	807.476	570.927	978.52	648.363	1295.33	1.70992	0.00554563	0.0721027	1.99587	0.997017	up
MW0128394	Auraptenol	Heterocyclic compounds	Heterocyclic compounds	C15H16O4	2	0.8505	1221-43-8	114452	135158	134439	124067	152883	172809	180829	126244	118477	153975	126631	115150	0.0902628	0.880219	0.960859	1.01522	0.0217947	insig
MW0006691	Cyprodinil	Amino acid and Its metabolites	Small Peptide	C14H15N3	2	0.7021	121552-61-2	46068.1	42170	49075	45845.5	59452.6	46564.2	48179.9	53128.5	47845.9	50603.3	50928.1	46905.8	0.462131	0.602476	0.808978	0.971719	-0.0413892	insig
MW0111163	N,N-Dimethylaniline	Benzene and substituted derivatives	Benzene and substituted derivatives	C8H11N	2	0.9149	121-69-7	44792.3	46228.6	48534.2	44850.1	54661.3	44847.2	46850	49575.3	47170.6	31875.7	46011.8	43910.2	0.761331	0.818182	0.923599	1.06978	0.0973193	insig
MW0103120	Vitamin K	CoEnzyme and vitamins	CoEnzyme and vitamins	C31H46O2	2	0.8365	12001-79-5 | 81818-54-4 | 10485-69-5 | 27696-10-2	153414	149182	166748	152496	192986	147976	168014	160093	151795	185395	149592	280471	0.729047	0.393939	0.67924	0.878983	-0.186093	insig
MW0158820	5-Formyluracil	Aldehyde,Ketones,Esters	Aldehydes	C5H4N2O3	3	0.7511	1195-08-0	52522.6	39189.3	45743.4	38359.9	70189.6	68111.7	67017.8	89816.5	97354.7	95736.9	76452.1	62614.7	1.73628	0.00583968	0.0736862	0.642374	-0.638513	down
MW0147918	cyclic ADP-ribose	Carbohydrates and Its metabolites	Sugars	C15H21N5O13P2	2	0.7983	119340-53-3	6080.91	5743.01	7182.98	7215.94	9245.83	7889.4	6640.72	7813.73	7527.5	7763.37	8333.9	7704.94	0.594296	0.490516	0.758533	0.947011	-0.0785477	insig
MW0109455	Pyridaphenthion	Heterocyclic compounds	Heterocyclic compounds	C14H17N2O4PS	2	0.7183	119-12-0	6435.64	5371.5	5832.2	4474.4	8092.64	7475.96	6697.84	7377.12	6546.43	7710.6	7322.88	4072.78	0.27932	0.667363	0.861674	0.948517	-0.0762549	insig
MW0109256	Phospho-L-arginine	Amino acid and Its metabolites	Amino acid derivatives	C6H15N4O5P	3	0.9728	1189-11-3	1762.96	1134.44	1616.72	1569.16	2838.31	2420.86	2030.71	2945.14	2350.8	2913.53	2133.48	1302.21	0.771215	0.30219	0.620942	0.829377	-0.2699	insig
MW0111340	Trimethylamine N-oxide	Alcohol and amines	Amines	C3H9NO	1	0.849	1184-78-7	3447.48	1510.98	3086.54	3889.9	2867.49	2714.44	3625.91	3949.77	7714.88	5137.51	4606.88	4236.9	1.65184	0.0176364	0.131014	0.598419	-0.740772	down
MW0054355	Limonin	Heterocyclic compounds	Heterocyclic compounds	C26H30O8	2	0.8239	1180-71-8	2484.75	3053.66	6598.85	3857.2	7283.32	5288.44	1268.95	4491.21	4500.94	3909.92	4739.35	4209.43	0.614373	0.364183	0.676688	1.23557	0.305181	insig
MW0000039	(S)-[(2R,5R)-5-ethenyl-1-azabicyclo[2.2.2]octan-2-yl]-quinolin-4-ylmethanol	Alkaloids	Alkaloids	C19H22N2O	3	0.9457	118-10-5	9722.35	5917.73	7645.03	6732.24	8551.37	6603.99	7863.58	9858.82	6382.45	6748.01	5263.68	11212.1	0.118291	0.74745	0.895855	0.954449	-0.0672598	insig
MW0148930	APGPR Enterostatin	Amino acid and Its metabolites	Amino acid derivatives	C21H36N8O6	2	0.9104	117830-79-2	4567.11	4770.16	7024.15	4676.68	5678.52	4747.63	9126.95	6729.59	7645.03	5928.09	4954.45	8371.74	1.54292	0.0304277	0.174642	0.735905	-0.442408	down
MW0114417	1-[5-Ethyl-2-hydroxy-4-[[6-methyl-6-(1H-tetrazol-5-YL)heptyl]oxy]phenyl]ethanone	Aldehyde,Ketones,Esters	Ketones	C19H28N4O3	2	0.9121	117690-79-6	166431	172760	174617	164370	181890	149836	157599	163804	138830	235876	155536	144001	0.236743	0.179654	0.48894	1.01432	0.0205126	insig
MW0007154	Flavidulol C	Benzene and substituted derivatives	Phenolics	C34H42O4	3	0.7091	117568-34-0	2390.46	2426.72	2844.7	2344.01	3113.32	2512.44	2308.17	2505.52	2392.25	3943.92	2624.22	2169.62	0.0568702	0.699134	0.866327	0.980429	-0.0285146	insig
MW0103526	Deoxyuridine triphosphate	Nucleotide and Its metabolites	Nucleotide and Its metabolites	C9H15N2O14P3	2	0.7068	1173-82-6	316628	280912	296655	283141	450378	116152	3250.93	331338	335573	364189	411843	356560	0.52112	0.309524	0.620942	0.967335	-0.0479121	insig
MW0006368	Bis(2-ethylhexyl) phthalate	Aldehyde,Ketones,Esters	Esters	C24H38O4	1	0.9655	117-81-7 | 15495-94-0 | 8033-53-2 | 50885-87-5 | 82208-43-3	65684.5	71619.7	73237.8	65126.7	80902	65314.2	96960.7	81073.4	67035.7	81468.1	68297.5	70229.6	0.969565	0.179654	0.48894	0.907152	-0.140583	insig
MW0123327	Cidofovir	Others	Medicine	C8H14N3O6P	2	0.9201	113852-37-2	867263	148188	689935	799896	2.85522e+06	2.30898e+06	2.80937e+06	3.92994e+06	4.00706e+06	4.03711e+06	3.45577e+06	1.75013e+06	1.59186	0.00471798	0.0682619	0.383678	-1.38203	down
MW0010354	3-Methylcyclopentene	Others	Hydrocarbon derivatives	C6H10	3	0.7222	1120-62-3	1219.96	1144.31	1317.24	973.936	1653.23	1159.44	1447.46	2219.83	1361.04	2236.11	1190.6	1595.72	1.33335	0.0649351	0.282345	0.743039	-0.42849	insig
MW0055469	Oleic acid	FA	FFA	C18H34O2	3	0.9779	112-80-1	65997.9	71690.1	73974.5	68722.7	84594.5	67113.4	79416.6	77965	76675.8	96602.6	72444.5	69845.9	1.05582	0.182053	0.493013	0.913612	-0.130346	insig
MW0106770	gamma-Glutamylglutamate	Amino acid and Its metabolites	Small Peptide	C10H16N2O7	2	0.7211	1116-22-9	10987.9	1984.24	6907.11	5339.98	45599.6	33181.2	20343.8	38015.1	43080.6	69199.7	31612.4	11061.2	1.25974	0.128202	0.423585	0.487547	-1.03639	insig
MW0148132	D-alanyl-D-serine	Amino acid and Its metabolites	Small Peptide	C6H12N2O4	3	0.7664	1115-50-0	57199.1	48713	48329.6	52101.2	31768.5	27489.6	15194.7	31308.3	20393.3	71944.5	63647.3	40266.5	0.588456	0.726339	0.880399	1.09411	0.129761	insig
MW0007656	Methyl 2-(10-heptadecenyl)-6-hydroxybenzoate	Benzene and substituted derivatives	Benzene and substituted derivatives	C25H40O3	3	0.7092	111047-31-5	27533.4	26556.3	29058.1	26721.4	34498	28973	24798.2	26923.4	27328.8	34050.3	29392.3	24394.9	0.457438	0.581072	0.805101	1.03866	0.0547257	insig
MW0012808	1-Heptanol	Alcohol and amines	Alcohols	C7H16O	2	0.7486	111-70-6	7502.88	7827.04	8377.39	8559.13	11445.2	8073.22	8710.63	9840.14	9718.86	13271.3	7763.92	8048.53	0.730124	0.393939	0.67924	0.902908	-0.147349	insig
MW0054831	Methyl 2-octynoate	FA	Others	C9H14O2	2	0.7628	111-12-6	14173.5	9804.5	5016.25	6641.52	12581.3	19924.2	3096.89	9593.88	4047.38	10722.6	9858.02	7155.67	1.05004	0.157008	0.466395	1.53215	0.615554	insig
MW0054002	Hyperforin	Heterocyclic compounds	Heterocyclic compounds	C35H52O4	2	0.8318	11079-53-1	5891.91	4856.73	7006.92	5189.72	6951.51	6346.85	3988.49	5326.93	5637.07	7260.53	7058.1	3847.22	0.644523	0.472381	0.755297	1.09437	0.130097	insig
MW0131092	5-Hydroxyferulic acid	Organic acid and Its derivatives	Organic acid and Its derivatives	C10H10O5	3	0.7552	110642-42-7	10404.1	8390.49	13649.6	9863.49	11052.1	10707	13505.1	11023.1	9904.72	12037.5	11708.9	8217.97	0.303544	0.713472	0.873992	0.9649	-0.0515486	insig
MW0112148	2-Heptanone	Aldehyde,Ketones,Esters	Ketones	C7H14O	2	0.7206	110-43-0	6549.35	5042.96	5570.8	1911.73	2472.7	6036.93	1977.53	2605.28	2614.59	6115.21	2909.3	2658.17	0.940548	0.588745	0.805101	1.46104	0.546992	insig
MW0126509	Granisetron	Heterocyclic compounds	Heterocyclic compounds	C18H24N4O	2	0.9073	109889-09-0 | 124998-65-8	32903.9	16317.6	23151.1	16375.8	32171.9	20652.9	14787.8	23479.5	18894.1	19029.4	21111.2	16248.8	0.97528	0.309524	0.620942	1.24678	0.318212	insig
MW0124723	Lumichrome	Heterocyclic compounds	Heterocyclic compounds	C12H10N4O2	2	0.7226	1086-80-2	8410.88	5534.69	5654.48	6438.84	8116.46	5871.21	7236.14	8472.23	5933.04	5849.36	4624.09	8628.38	0.0285496	0.888927	0.963604	0.98241	-0.0256026	insig
MW0006784	Dichlofluanid	Benzene and substituted derivatives	Benzene and substituted derivatives	C9H11Cl2FN2O2S2	2	0.7339	1085-98-9	83904.5	79054	87883.1	77032.1	105812	82479.5	89249.1	92676.9	89179	83026.6	93369.3	85915	0.516823	0.541076	0.800654	0.96766	-0.0474284	insig
MW0012247	12-OxoETE	FA	Oxidized lipids	C20H30O3	2	0.9063	108437-64-5	212898	302266	312779	248122	328952	288826	309003	306991	260797	254066	260278	218195	0.382408	0.549568	0.804467	1.05251	0.0738398	insig
MW0010085	Zafirlukast	Benzene and substituted derivatives	Benzene and substituted derivatives	C31H33N3O6S	2	0.7701	107753-78-6	16093.6	18155.1	19369.1	15226.4	19352.4	14412.9	18439.5	16548.5	16726.7	20165.2	21327.1	17015.1	0.761338	0.31367	0.621963	0.930934	-0.103249	insig
MW0052578	Eplerenone	Aldehyde,Ketones,Esters	Ketones	C24H30O6	2	0.7026	107724-20-9	11039.1	17814.7	12518.3	16971.2	16457.2	13011.7	15786.5	10938.4	4533.2	8910.78	6593.14	7587.94	1.54846	0.0178397	0.131014	1.61568	0.692141	up
MW0133679	4-Hydroxycoumarin	Aldehyde,Ketones,Esters	Ketones	C9H6O3	2	0.7173	1076-38-6 | 22105-09-5	12984.6	16520.9	21475.9	19374.4	26220.5	23127.1	23053.7	28372.9	26657.3	27587.6	27935.4	27527.4	1.62428	0.00800367	0.0895895	0.742879	-0.4288	down
MW0014197	3-Methylxanthine	Nucleotide and Its metabolites	Nucleotide and Its metabolites	C6H6N4O2	2	0.726	1076-22-8	28816.5	10642.4	27811.1	23222.1	84269.3	76163.4	83101.3	109929	122442	123640	97621.5	47897.8	1.62429	0.00873809	0.0918824	0.429202	-1.22027	down
MEDL02021	Sarcosine	Amino acid and Its metabolites	Amino acids	C3H7NO2	1	0.7197	107-97-1	157953	124365	148965	202069	267236	139465	179263	166790	159439	173744	158387	140628	0.151996	0.588745	0.805101	1.06318	0.08838	insig
MW0115349	Tetraethyl pyrophosphate	Organic acid and Its derivatives	Organic acid and Its derivatives	C8H20O7P2	2	0.7131	107-49-3	2610.35	1873.7	2710.53	2532.84	3659.61	3205.99	3028.63	5372.48	4957.32	5375.59	3383.85	3928.44	1.69294	0.00921122	0.094705	0.637058	-0.650503	down
MW0109791	Taurine	Amino acid and Its metabolites	Amino acids	C2H7NO3S	1	0.7419	107-35-7	14927.9	21250.5	32008.5	23583.6	36424.3	25996.5	25576	30536.7	31080.8	33400.7	34195.1	28343.4	1.04009	0.186226	0.498037	0.841965	-0.248169	insig
MW0169780	Risperidone	Aldehyde,Ketones,Esters	Ketones	C23H27FN4O2	2	0.72	106266-06-2	9146.74	11788	11547	8923.29	11392.8	9890.01	11062.4	10167.1	10667.9	9825.5	10766.4	9939.42	0.0268717	0.94025	0.971255	1.00415	0.00597428	insig
MW0005487	Tamsulosin	Benzene and substituted derivatives	Benzene and substituted derivatives	C20H28N2O5S	2	0.9205	106133-20-4	4868.84	2726.16	3700.2	4107.03	23282.6	16960.1	12086.9	19218.1	26168.4	43741	14745	4162.1	1.19902	0.136124	0.434345	0.463238	-1.11017	insig
MW0142397	2-Hydroxy-6-oxo-7-methylocta-2,4-dienoate	Aldehyde,Ketones,Esters	Esters	C9H12O4	3	0.8686	105688-62-8	2432.61	2457.94	3182.75	4163.49	4092.1	2047.96	2587.29	1532.54	1857.35	2262.51	1926.18	1712.82	1.53647	0.0222008	0.150376	1.54704	0.629514	up
MW0111297	Tetrabutylammonium	Others	Others	C16H36N+	2	0.7858	10549-76-5	7224.92	6696.29	7805.79	7372.59	10309.5	8158.72	7843.69	10010.7	8675.4	7839.94	8326.94	6903.93	0.400536	0.624339	0.825317	0.959017	-0.0603719	insig
MW0053485	Geranyl acetate	Aldehyde,Ketones,Esters	Esters	C12H20O2	3	0.867	105-87-3	20383.4	12927.9	23571.2	10591.7	16592.6	12985.8	13054.4	15257.9	10669.4	12372.6	12696.2	10615.2	1.1479	0.24026	0.55766	1.29983	0.378324	insig
MW0053402	ganoderal A	FA	FFA	C30H44O2	3	0.7096	104700-98-3	12686.1	12055.3	14226.7	11792.1	16327.7	11105.7	16593.6	18176.5	13000.4	15248.6	12653.5	11726.9	0.836824	0.263852	0.590688	0.894668	-0.160575	insig
MW0126855	Triamiphos	Heterocyclic compounds	Heterocyclic compounds	C12H19N6OP	2	0.7123	1031-47-6	3277.8	3658.17	5155.04	1946.91	4636.98	4175.31	951.715	4212.09	2758.27	4923.27	2882.62	3500.03	0.680758	0.425444	0.705515	1.18838	0.249	insig
MW0009378	2-Phenylethyl acetate	Benzene and substituted derivatives	Benzene and substituted derivatives	C10H12O2	3	0.8048	103-45-7	4350.77	2939.01	3786.86	4473.11	1348.5	5177.54	1588.16	4646.9	1112.66	8562.03	5790.21	1093.41	0.392099	0.932041	0.970802	0.968518	-0.0461499	insig
MW0126034	Pantoprazole	Heterocyclic compounds	Heterocyclic compounds	C16H15F2N3O4S	2	0.7787	102625-70-7	26455	23947.2	25443.3	23331.2	33153.7	24723.5	28014.5	29977.5	30684.7	28078.3	29324.9	27435.3	1.2097	0.108269	0.384341	0.90513	-0.143804	insig
MW0193986	D-Lyxose	Carbohydrates and Its metabolites	Carbohydrates and Its metabolites	C5H10O5	3	0.8526	10257-34-8 | 10257-35-9	72578.2	65671.9	74323.5	49233.3	96376.6	93137.6	79670.1	94463.9	74894.1	89147.5	81042.3	46175	0.144661	0.818463	0.923599	0.969764	-0.0442948	insig
MW0122602	8-Cyclopentyl-1,3-dipropylxanthine	Heterocyclic compounds	Heterocyclic compounds	C16H24N4O2	2	0.7883	102146-07-6	7083.38	8720.04	7229.94	10885	8642.47	8935.56	7445.12	9939.14	10900.5	11285.4	8930.87	10756	1.05465	0.14553	0.450882	0.869036	-0.202512	insig
MEDP1809	Triacetin	Aldehyde,Ketones,Esters	Esters	C9H14O6	1	0.8073	102-76-1	4964.17	4064.51	7109.27	4693.68	4186.56	6804.4	7404.08	7521.72	4679.85	7416.49	5319.1	4740.42	0.820716	0.179654	0.48894	0.858176	-0.220655	insig
MW0126361	Pyrrolnitrin	Heterocyclic compounds	Heterocyclic compounds	C10H6Cl2N2O2	3	0.716	1018-71-9	9888.94	8642.92	9229.31	9605.38	13310.9	9552.11	10049.1	11244.8	9726.17	9826.62	10222.8	8975.32	0.028824	0.393939	0.67924	1.00308	0.00443135	insig
MW0160670	2-Aminooctadec-4-ene-1,3-diol	Alcohol and amines	Alcohols	C18H37NO2	3	0.9363	10140-30-4	671.899	5401.67	4306.13	6251.63	2838.42	4839.59	3689.27	3525.58	3811.82	3295.12	3605.75	4088.12	0.260879	0.654461	0.851351	1.10418	0.142982	insig
MW0107885	Linatine	Amino acid and Its metabolites	Small Peptide	C10H17N3O5	3	0.9604	10139-06-7	113752	108567	120585	87512.4	109597	135460	130482	2886.07	140679	132234	138151	147420	0.431088	0.132035	0.423585	0.976326	-0.0345646	insig
MW0114143	Cycloxydim	Aldehyde,Ketones,Esters	Ketones	C17H27NO3S	2	0.711	101205-02-1 | 99434-58-9	54788.6	50282.9	56704.1	56444.9	63578	56548.7	57046.9	60324.9	58651.5	55183.4	60036.4	55505.7	0.536774	0.493475	0.761475	0.975771	-0.0353857	insig
MW0137720	Colladonin	Amino acid and Its metabolites	Small Peptide	C24H30O4	2	0.8716	100785-98-6	15043.4	906.141	3014.2	6038.31	4695.33	13643	4599.82	8531.52	6319.1	7977.64	6566.65	14751	0.62725	0.751605	0.897015	0.889111	-0.169565	insig
MW0053407	(E)-6-[(7S,10S,13R,14R,17R)-7-hydroxy-4,4,10,13,14-pentamethyl-3,11,15-trioxo-1,2,5,6,7,12,16,17-octahydrocyclopenta[a]phenanthren-17-yl]-2-methyl-4-oxohept-5-enoic acid	FA	FFA	C30H40O7	3	0.8053	100665-43-8	2049.86	1644.65	1219.89	1774.58	2089.37	2185.95	1709.22	2476.38	1457.06	2441.31	1169.64	1633.88	0.126371	0.962089	0.985773	1.00706	0.010143	insig
MW0112836	3-Hydroxybenzaldehyde	Benzene and substituted derivatives	Benzene and substituted derivatives	C7H6O2	3	0.8209	100-83-4	6612.6	6120.92	6763.14	6086.34	8517.12	6091.68	7004.61	6198.64	5792.19	6904.68	5661.95	6308.73	0.590896	0.818182	0.923599	1.06129	0.0858159	insig
MW0006323	Benzylamine	Benzene and substituted derivatives	Benzene and substituted derivatives	C7H9N	2	0.7206	100-46-9	25937.2	21043.1	26412.5	33865.3	37289.9	35459.4	30903.2	33682.6	26630.6	30301.7	28138.6	24310	0.118945	0.740903	0.892586	1.03472	0.049246	insig
MEDP1247	1-Deoxyvaleric-acid	Organic acid and Its derivatives	Organic acid and Its derivatives	C15H22O2	1	0.946	-	60833.2	69137.1	73219.9	61401.4	80315.6	67230.3	68446.2	74176.6	66345.7	87584.4	67856.7	61996.4	0.388353	0.627509	0.828554	0.966538	-0.0491017	insig
MEDP1241	5-Hydroxy-2-oxo-4-ureido-2,5-dihydro-1H-imidazole-5-carboxylic acid ester	Organic acid and Its derivatives	Organic acid and Its derivatives	C5H6N4O5	1	0.9374	-	41668.2	35222.6	35749.4	44382.2	58292.5	54642.3	60503.1	62605.4	71357.6	80496.9	71141.6	62286.7	1.92428	0.000993108	0.0330809	0.661025	-0.597222	down
MEDP1212	1,3-Dicyclohexylurea	Alcohol and amines	Polyamines	C13H24N2O	1	0.9307	-	316013	339691	364786	334176	389512	328641	350161	354273	345223	474889	346252	324998	0.638437	0.484848	0.755297	0.943994	-0.0831498	insig
MW0168837	Betaine	Others	Others	C5H11NO2	1	0.9188	-	23701.4	24001.7	26303.9	25081.4	38128.6	23778.5	25245.5	25134.3	22297.7	22286.4	19127.6	18013.5	1.24179	0.132035	0.423585	1.21869	0.285336	insig
MEDP1331	LPC(0:0/20:3)	GP	LPC	C28H53NO7P	1	0.9144	-	12794.5	13484.8	10039.1	9793.3	9955.73	11572.3	11418.6	8237.03	8004.71	8915.25	4291.84	2893.69	1.38063	0.019961	0.140639	1.54566	0.628222	up
MW0110038	TRIPHENYL PHOSPHATE	Aldehyde,Ketones,Esters	Esters	C18H15O4P	1	0.9097	-	23732.8	25947.8	28226.1	25652.3	29735.3	27723.6	27575.4	31302.8	25319.5	39869.7	28257.2	25051	0.797805	0.588745	0.805101	0.907779	-0.139588	insig
MEDP0535	TRIETHYL PHOSPHATE	Organic acid and Its derivatives	Phosphoric acids	C6H15O4P	1	0.884	-	3721.13	3928.59	4000.22	3056.27	6330.06	4476.96	4505.52	3644.77	4444.3	6862.31	4411.26	3873.1	0.51015	0.588745	0.805101	0.919686	-0.120787	insig
MEDP1455	MG(20:4/0:0/0:0)	GL	MG	C23H38O4	1	0.8764	-	10610.2	24908.8	16507.6	12340	13700.2	15379.5	32614.6	21111.5	17676.1	18819.8	11538.8	11184.8	0.628106	0.413284	0.691131	0.827357	-0.273419	insig
MW0195169	Glutathione Reducedform	Amino acid and Its metabolites	Small Peptide	C10H17N3O6S	1	0.8394	-	90509.1	137110	132309	155537	202849	183106	208321	252285	262622	260714	234115	220034	1.87643	0.000735846	0.0311313	0.626818	-0.673881	down
MW0012982	LPC(15:0/0:0)	GP	PC	C23H48NO7P	1	0.813	-	85214.9	82683.4	87668.3	94054.5	105063	84471.5	86832	91767.4	84634.7	80514.8	88150.6	80142.2	0.817788	0.274274	0.600462	1.05295	0.0744408	insig
MEDP1452	MG(22:5/0:0/0:0)	GL	MG	C25H40O4	1	0.8058	-	3280.82	7310.73	4822.44	3532.94	4715.93	4682	10789.5	7060.86	6349.87	6234.69	3838.36	3889.55	0.987654	0.200637	0.519561	0.742735	-0.429081	insig
MEDP1166	PC(16:0/2:0)	GP	PC	C26H52NO8P	1	0.803	-	81922.5	98158.6	79961.2	80103.4	83332.5	79398.2	81487	85799	80762.7	84145.5	76180.7	74003.2	0.707963	0.818182	0.923599	1.04249	0.0600389	insig
Lmhp008763	LPE(16:1/0:0)	GP	LPE	C21H42NO7P	1	0.8018	-	9901.85	13588.5	12461	13348	13555.5	14355.6	7246.6	8349.68	7823.84	8813.66	7095.83	6850.68	2.15949	0.0021645	0.0536487	1.67193	0.741518	up
MEDP1171	1-O-Hexadecyl-2-O-(2E-butenoyl)-sn-glyceryl-3-phosphocholine	Others	Others	C28H56NO7P	1	0.7863	-	6568.21	5997.03	6592.97	4843.77	5667.6	6739.57	3661.82	6416.04	4538.26	5481.88	5120.85	4266.21	1.45335	0.0424119	0.218028	1.23483	0.304317	up
MW0153263	LPC(22:5/0:0)	GP	PC	C30H52NO7P	1	0.7679	-	14593.7	15347.3	11007.8	11331.4	8395.95	13899.8	10747.8	8959.64	7221.23	7864.39	7427.26	4896.15	1.69536	0.00656892	0.0779287	1.5828	0.66248	up
MEDP1446	Octadecadienamide	Alcohol and amines	Amines	C18H33NO	1	0.7525	-	14242.9	19837.4	18016.5	17237.2	23974.9	12933.8	24950.4	17385	15604.2	23232.5	19517.6	13599.9	0.441792	0.59174	0.806021	0.929593	-0.105329	insig
MW0145394	Arg-Ile-Leu	Amino acid and Its metabolites	Small Peptide	C18H36N6O4	2	0.9598	-	76132.7	81958.2	75930.9	71054.4	113077	74144.8	74050.9	75639.7	73444.4	97842.2	72340.9	69333.9	0.460382	0.24026	0.55766	1.06408	0.0896035	insig
MW0006883	Dioctyl phthalate	Benzene and substituted derivatives	Benzene and substituted derivatives	C24H38O4	2	0.9432	-	31594.2	33856.4	33363.3	21331.5	34343.2	41844	59362.8	74944.7	58010.3	47826.5	42389.9	40482	1.79683	0.00521466	0.0709602	0.60781	-0.718307	down
MW0150831	His-Ala-Val-Asp	Amino acid and Its metabolites	Small Peptide	C18H28N6O7	2	0.939	-	53345.9	58844.6	62782.5	57159.6	69955.1	58151.8	55273.8	56725.8	56084	80093.4	57226.8	51960.4	0.11121	0.309524	0.620942	1.00805	0.0115618	insig
MW0110042	Tris(2-butoxyethyl) phosphate	Aldehyde,Ketones,Esters	Esters	C18H39O7P	2	0.9378	-	155158	156001	167299	168903	179696	157800	171926	177367	173975	293747	170583	153103	0.925244	0.24026	0.55766	0.863379	-0.211934	insig
MW0150836	His-Arg-Lys-Glu	Amino acid and Its metabolites	Small Peptide	C23H40N10O7	2	0.9347	-	4711.46	5843.06	5229.85	4911.22	14625.1	7426.01	7378.84	8586.39	10528	16750.9	7081.82	4174.32	0.712131	0.393939	0.67924	0.784338	-0.350452	insig
MW0104379	2,2,4-Trimethyl-1,3-pentanediol diisobutyrate	Organic acid and Its derivatives	Organic acid and Its derivatives	C16H30O4	2	0.934	-	281082	304972	303543	279498	358109	290948	366635	377607	364678	405908	330429	311426	1.69715	0.0112411	0.101316	0.843032	-0.246341	down
MW0006518	Cetaben	Benzene and substituted derivatives	Benzene and substituted derivatives	C23H39NO2	2	0.9296	-	56390.7	20782.2	14661.6	44521	47424.1	36163.9	40064.2	70677.9	56025.5	33081.7	53269.9	33736	0.867889	0.240737	0.557834	0.766741	-0.383189	insig
MW0150294	Gly-Arg-Ala	Amino acid and Its metabolites	Small Peptide	C11H22N6O4	2	0.9295	-	66525.2	55452.6	85588.7	37643.5	70920.7	48793.9	32029.4	72306.5	57055.8	59937.6	50924	41544	0.688289	0.369654	0.67924	1.16293	0.217765	insig
MW0145508	Arg-Thr-Ala	Amino acid and Its metabolites	Small Peptide	C13H26N6O5	2	0.9282	-	14075.1	12273.6	21568.8	11654.7	33733.3	9716.02	6609.73	25503.3	20322.1	34799.1	20393.4	12067.2	0.26265	0.623857	0.825317	0.860701	-0.216415	insig
MW0145502	Arg-Ser-Ser	Amino acid and Its metabolites	Small Peptide	C12H24N6O6	2	0.9269	-	52863.9	24645	39705.8	44959.6	240116	182684	121652	169127	213322	380774	156012	42399.3	1.10721	0.191518	0.507302	0.54	-0.888968	insig
MW0107099	Gly-Val-Arg	Amino acid and Its metabolites	Small Peptide	C13H26N6O4	2	0.9267	-	48220.7	36106.8	51841.1	41634.5	55355.5	38211.7	31019.4	45300.1	39145.5	52682.4	46954.2	33506	0.640429	0.433721	0.714969	1.09156	0.126393	insig
MW0150853	His-Asn-Ile	Amino acid and Its metabolites	Small Peptide	C16H26N6O5	2	0.9257	-	1.60297e+06	1.69743e+06	1.77995e+06	1.70962e+06	1.97388e+06	1.67061e+06	1.65284e+06	1.53821e+06	1.49358e+06	2.0114e+06	1.59196e+06	1.49076e+06	0.8204	0.281485	0.606678	1.06706	0.0936361	insig
MW0145406	Arg-Leu-Ala	Amino acid and Its metabolites	Small Peptide	C15H30N6O4	2	0.9254	-	22702.6	20826.6	23264.5	18900.5	26085.9	20136.1	23342.4	22875	19894.9	29088	22919.7	18724.3	0.313409	0.659452	0.85464	0.963987	-0.052914	insig
MW0110917	N-(2-hydroxyethyl)icosanamide	Organic acid and Its derivatives	Organic acid and Its derivatives	C22H45NO2	2	0.9246	-	290494	502649	374541	271222	579768	412170	391841	210798	137913	341424	187379	238509	1.44454	0.0345118	0.190846	1.61211	0.688951	up
MW0145404	Arg-Ile-Val	Amino acid and Its metabolites	Small Peptide	C17H34N6O4	2	0.9243	-	24937.9	10534	13855.7	27494.5	13755.7	11528.6	8277.52	9284.05	9318.3	12311.3	7685.31	9326.89	1.61748	0.00865801	0.0918289	1.81673	0.861346	up
MW0194306	Prosta-5,13-dien-1-oic acid, 9,11-epidioxy-15-hydroperoxy-, (5Z,9alpha,11alpha,13E,15S)-	Hormones and hormone related compounds	Hormones and hormone related compounds	C20H32O6	2	0.9236	-	36039	41722.6	42569.2	43098.2	39832.9	32212.7	36913	35009.2	40970.4	44459.6	39357.1	36281.7	0.0519276	0.858428	0.948645	1.01066	0.0152972	insig
MW0150193	Glu-Tyr-Ile-Glu	Amino acid and Its metabolites	Small Peptide	C25H36N4O10	2	0.9234	-	53411.7	99906.9	60531.3	66237.3	102982	74902.9	72612.3	55445.5	60656.3	60778.2	37806.3	42847.5	1.28188	0.0577101	0.267627	1.38718	0.472155	insig
MW0158503	Tyr-Ile-Lys-Lys	Amino acid and Its metabolites	Small Peptide	C27H46N6O6	2	0.9217	-	19791.5	22613.9	22608.9	20854.5	26202.3	21989	20766.9	21121.7	19115.7	23143.3	19672.4	19086.5	1.11114	0.120242	0.414135	1.09075	0.125319	insig
MW0012405	15(S)-Fluprostenol	FA	Others	C23H29F3O6	2	0.9199	-	538308	594665	626508	567983	684000	552674	569378	590260	552312	626197	580043	510974	0.569051	0.426499	0.706421	1.03936	0.0556969	insig
MW0168621	4-Oxo-2-nonenal	Aldehyde,Ketones,Esters	Aldehydes	C9H14O2	2	0.9192	-	19463.9	13504.9	13254.1	14820.1	32173.1	31501.6	6572.63	25440.1	16339.3	26210.6	23941.8	9781.87	0.534541	0.596028	0.807631	1.15174	0.203814	insig
MW0014354	Docosa-7,10,13,16,19-pentaen-4-ynoic acid	Organic acid and Its derivatives	Organic acid and Its derivatives	C22H30O2	2	0.9174	-	11244.7	31088.1	22371.4	22467.3	16901.9	17909.8	15629.4	11205.1	10576.6	10031.4	8803.59	10065.5	1.73106	0.00956044	0.0955625	1.83955	0.879351	up
MW0011920	PE-NMe(16:0/16:0)	GP	PE	C38H76NO8P	2	0.9171	-	7814.28	14635.6	17128.6	8491.73	21901.4	18524.7	2535.38	2141.13	3635.04	6081.21	8371.04	13770.2	1.64321	0.0142833	0.118815	2.4223	1.27638	up
MW0105482	Ala-Ser-Arg	Amino acid and Its metabolites	Small Peptide	C12H24N6O5	2	0.9171	-	10230.5	8146.55	14549.1	8256.59	22803.8	8273.96	6882.66	17781.5	14055.9	24366.4	13193.6	8969.76	0.451426	0.549886	0.804467	0.847631	-0.238492	insig
MW0146032	Asp-Arg-Tyr	Amino acid and Its metabolites	Small Peptide	C19H28N6O7	2	0.9164	-	2947.46	1756.69	1898.18	2492.09	12343.1	8463.32	5012.93	9139.25	11711.2	19939.1	6764.68	1376.72	0.867285	0.235682	0.55766	0.554295	-0.851273	insig
MW0148636	DMABA-d10 NHS ester	Aldehyde,Ketones,Esters	Esters	C13H14N2O4	2	0.915	-	23152.3	16514.9	28098	14998.7	21504.6	44578.2	10412.2	18946.6	16593.9	21010	30954	15446.9	0.880722	0.284214	0.61161	1.313	0.392869	insig
MW0012969	1-Palmitoyl-2-myristoyl-sn-glycero-3-phosphocholine	GP	PC	C38H76NO8P	2	0.9136	-	63847	82174.1	150110	105011	157014	85190.6	38864	82611	28268.3	59115	120110	105723	1.17088	0.139239	0.440235	1.48001	0.565606	insig
MW0111256	Phosphocholine	Organic acid and Its derivatives	Phosphoric acids	C5H15NO4P+	2	0.9096	-	237301	227139	266552	238733	308057	243882	258531	260949	261730	245718	254202	242295	0.108722	0.981857	0.999133	0.998845	-0.00166776	insig
MW0006844	Diisooctyl phthalate	Benzene and substituted derivatives	Benzene and substituted derivatives	C24H38O4	2	0.9091	-	187485	191087	187982	111601	268408	344863	397463	429948	332109	341609	262254	264812	1.55929	0.0171795	0.130656	0.636736	-0.651232	down
MW0158488	Tyr-His-Phe-Lys	Amino acid and Its metabolites	Small Peptide	C30H39N7O6	2	0.9085	-	6390.91	11509.9	10073.3	10928	8624.71	13250.3	9559.64	7694.21	2361.66	5155.2	5518.6	5359.32	1.52766	0.0134458	0.115202	1.70489	0.769683	up
MW0155841	Pro-Gln-Tyr	Amino acid and Its metabolites	Small Peptide	C19H26N4O6	2	0.9067	-	8702.9	3851.91	6150.45	4048.2	56709.9	42758.3	24897.2	42951.5	55345.9	88706.3	34340.8	8753.88	1.22627	0.164086	0.481505	0.479309	-1.06097	insig
MW0194006	Sulfanilamide, N1-(5-methyl-1,3,4-thiadiazol-2-yl)-	Benzene and substituted derivatives	Benzene and substituted derivatives	C9H10N4O2S2	2	0.9056	-	18546	6684.3	19513.1	17313.2	23657.3	18831.4	20245.8	22114.9	18919.3	19096	20553.6	17195.1	0.717371	0.393939	0.67924	0.885042	-0.176182	insig
MW0151072	His-Ser-Asn	Amino acid and Its metabolites	Small Peptide	C13H20N6O6	2	0.9054	-	74390	58361.2	62087	36811.2	378359	117252	68364.1	100432	45425	58871.9	86250.9	39213.3	0.682228	0.699134	0.866327	1.82473	0.867686	insig
MW0014836	5,15-Dihydroxy-icosa-6,8,11,13-tetraenoic acid	FA	Oxidized lipids	C20H32O4	2	0.903	-	13406.8	10914.9	13471	17534.7	28973.3	18704.2	20833.2	15064.3	41174.6	50317.6	51470.4	10752.8	1.09579	0.24026	0.55766	0.543238	-0.880343	insig
MW0111243	14,14,15,15-tetradeuterio-N-(2-hydroxyethyl)hexadecanamide	FA	Others	C18H37NO2	2	0.901	-	17290.9	35346.2	26241	17120.1	27685.2	26615.9	18052.1	11964.7	8402.45	14314.5	11848.4	10887.7	1.8962	0.00258732	0.0613109	1.99151	0.993866	up
MW0145452	Arg-Met-Met	Amino acid and Its metabolites	Small Peptide	C16H32N6O4S2	2	0.8961	-	198566	321836	216141	373707	384041	240567	222783	185596	139252	204462	153495	128494	1.6978	0.00967204	0.0955625	1.67768	0.746467	up
MW0007611	N-{4-[(2S)-3-{[2-(3,4-dichlorophenyl)ethyl]amino}-2-hydroxypropoxy]phenyl}methanesulfonamide	Benzene and substituted derivatives	Benzene and substituted derivatives	C18H22Cl2N2O4S	2	0.8959	-	23729.3	21423	30664.4	17708.6	50821.7	55328.7	48096.7	61960.4	66756.2	70461.4	58035.9	26016.7	1.37979	0.0400784	0.213791	0.602654	-0.730598	down
MW0109114	Phe-Ile-Arg	Amino acid and Its metabolites	Small Peptide	C21H34N6O4	2	0.8954	-	110169	105889	119671	114861	143216	116123	117615	131354	122651	114188	123210	108521	0.186853	0.843523	0.940409	0.989395	-0.015382	insig
MW0107590	Isopropyl dodecylfluorophosphonate	Aldehyde,Ketones,Esters	Esters	C15H32FO2P	2	0.8946	-	49857.8	38098.7	49495.9	44182.9	66411.9	45380.1	40984.5	13632.2	27063.8	52399.7	46089.9	54159.5	0.890277	0.221098	0.547233	1.2522	0.324464	insig
MW0109640	Ser-Tyr-Arg	Amino acid and Its metabolites	Small Peptide	C18H28N6O6	2	0.8945	-	1.64288e+07	1.7543e+07	1.89239e+07	1.6524e+07	2.06163e+07	1.72064e+07	1.77584e+07	1.84724e+07	1.76004e+07	2.07588e+07	1.79439e+07	1.62458e+07	0.250189	0.780918	0.916242	0.985869	-0.0205327	insig
MW0155109	Phe-Asn-Leu	Amino acid and Its metabolites	Small Peptide	C19H28N4O5	2	0.8936	-	31263.9	13897.5	20502.5	23950.1	136901	101098	63853.4	93801.6	129204	222136	77380.6	26012.4	1.11707	0.202421	0.519817	0.534976	-0.902455	insig
MW0150304	Gly-Arg-Ser	Amino acid and Its metabolites	Small Peptide	C11H22N6O5	2	0.8907	-	5894.07	6021.84	7917.08	5370.38	13563.8	6584.91	6230.75	9872.98	8642.79	17949.8	8482.46	5614.92	0.676013	0.309524	0.620942	0.798541	-0.324561	insig
MW0105463	Ala-Glu-Lys	Amino acid and Its metabolites	Small Peptide	C14H26N4O6	2	0.8906	-	4850.46	10481.5	9742.26	8036.33	8828.1	8629.83	8037.05	5757.06	5989.77	7161.12	5397.04	6419.28	1.17274	0.0521143	0.24943	1.30461	0.383622	insig
MW0005861	Benzanthrone	Benzene and substituted derivatives	Benzene and substituted derivatives	C17H10O	2	0.8899	-	3706.98	1028.9	1198.57	1082.93	43396	33679.7	21478.5	35356	26216.4	44380.1	36141.4	11844.2	1.43516	0.129273	0.423585	0.47939	-1.06073	insig
MW0054970	MG(0:0/18:2(9Z,12Z)/0:0)	GL	MG	C21H38O4	2	0.8886	-	322950	101438	137721	94899.2	117836	100472	130723	112844	116881	123828	148745	96840.2	0.352793	0.818182	0.923599	1.19929	0.26218	insig
MW0145572	Arg-Val-Ser	Amino acid and Its metabolites	Small Peptide	C14H28N6O5	2	0.8881	-	15727.9	10823.7	23231.6	10956	33748.4	11236.4	7011.02	27214.6	19910.7	31087.3	23725.7	13566	0.306146	0.605117	0.809338	0.862945	-0.212659	insig
MW0153076	Lys-Met-His	Amino acid and Its metabolites	Small Peptide	C17H30N6O4S1	2	0.888	-	338157	614696	272897	156940	558378	409903	407445	205634	179135	125045	235026	138142	1.35144	0.0570514	0.265729	1.82185	0.865408	insig
MW0123403	Clozapine N-oxide	Heterocyclic compounds	Heterocyclic compounds	C18H19ClN4O	2	0.8867	-	34470.5	10137.8	40878.6	16960.1	196905	31657.6	46186.4	20694.1	40966.3	14426	53742.2	32293.2	0.120612	0.699134	0.866327	1.58904	0.668153	insig
MW0011672	Thromboxane B2-d4	FA	Oxidized lipids	C20H34O6	2	0.8863	-	189814	188436	196199	182750	227839	190355	196203	202649	197953	253769	190922	188131	0.587262	0.24026	0.55766	0.955893	-0.0650784	insig
MW0156323	R-4-benzyl-3-((R)-3-hydroxy-2,2-dimethyloctanoyl)-5,5-dimethyloxazolidin-2-one	Benzene and substituted derivatives	Benzene and substituted derivatives	C22H33NO4	2	0.8855	-	82152.1	70951.6	88408.6	79911.3	109370	84528.6	74840.4	88324.7	76463.6	97206.2	89731.9	69673.3	0.350344	0.650843	0.848028	1.03845	0.0544368	insig
MW0011795	1-(1Z-octadecenyl)-sn-glycero-3-phosphocholine	GP	PC	C26H54NO6P	2	0.8831	-	16860.6	15660.1	20345.5	14440.9	10448	15030.5	12983.2	13372	15259.4	17009.3	15987.8	18820.5	0.1154	0.94758	0.975698	0.99308	-0.0100179	insig
MW0147319	Maltose	Carbohydrates and Its metabolites	Sugars	C12H22O11	2	0.8825	-	3338.82	586.76	2783	2544.66	6196.32	2849.45	4716.46	10413.5	12493.4	11665.6	8668.54	6323.91	1.74376	0.00205225	0.0536487	0.337113	-1.56869	down
MW0145398	Arg-Ile-Ser	Amino acid and Its metabolites	Small Peptide	C15H30N6O5	2	0.8806	-	8302.48	6249.16	13287.8	7147.39	17672.8	7384.54	4319.08	13806.7	8746.11	14263.2	10860.6	7040.03	0.0995391	0.94627	0.975072	1.01708	0.0244358	insig
MW0012401	7-[(3R)-3-[(3R)-3-hydroxyoct-1-enyl]-6,6-dimethyl-2-bicyclo[3.1.1]heptanyl]hept-5-enoic acid	Hormones and hormone related compounds	Hormones and hormone related compounds	C24H40O3	2	0.8794	-	1.5908e+06	1.53558e+06	1.72226e+06	1.57473e+06	2.02067e+06	1.63497e+06	1.79531e+06	1.85681e+06	1.80372e+06	1.76691e+06	1.79415e+06	1.61853e+06	0.87996	0.273962	0.600462	0.947681	-0.0775268	insig
MW0145422	Arg-Leu-Met	Amino acid and Its metabolites	Small Peptide	C17H34N6O4S1	2	0.8734	-	2812.48	858.089	2465.73	3410.53	1642.02	1252.62	1199.95	1852.84	2121.27	1584.61	2216.16	1246.3	0.365299	0.418164	0.696772	1.21723	0.283603	insig
MW0006000	alpha-Hydroxymetoprolol	Benzene and substituted derivatives	Phenolics	C15H25NO4	2	0.8712	-	46659.4	17377.1	13136.9	36155.8	40905.8	30190.2	34755.2	60687	49293.4	29927.3	46339.5	29896	0.993615	0.164983	0.483114	0.73506	-0.444066	insig
MW0115418	1,5-Dihydro-5-methyl-1-beta-D-ribofuranosyl-1,2,5,6,8-pentaazaacenaphthylen-3-amine	Heterocyclic compounds	Heterocyclic compounds	C13H16N6O4	2	0.8666	-	9517.11	3376.92	6154.64	6911.19	41673.9	37600.1	22196.2	38579.8	43774.8	83986.9	32017.1	8839.05	1.24351	0.132047	0.423585	0.458747	-1.12423	insig
MW0145517	Arg-Thr-Ile	Amino acid and Its metabolites	Small Peptide	C16H32N6O5	2	0.8662	-	16722.1	18990	16759.4	20058.7	22258.9	17744.4	14362.8	16431.2	14796.1	25931.2	20880.1	16625.5	0.3596	0.777927	0.915053	1.03216	0.0456675	insig
MW0150432	Gly-Lys-Val-Lys-Lys	Amino acid and Its metabolites	Small Peptide	C25H50N8O6	2	0.8661	-	5198.13	9958.75	5900.34	6055.73	7173.23	6447.48	9818.22	6326.15	4617.48	6748.71	3744.57	5161.15	0.548636	0.532105	0.797582	1.11856	0.161638	insig
MW0150986	His-Leu-Asp-Gln-Gln	Amino acid and Its metabolites	Small Peptide	C26H41N9O10	2	0.8649	-	22256.5	23746	25292.3	26618.4	33897	24601.5	24411.7	27541.2	24678.8	24786.6	25231.1	24366.6	0.315808	1	1	1.03573	0.0506479	insig
MW0109313	Pro-Glu-Lys	Amino acid and Its metabolites	Small Peptide	C16H28N4O6	2	0.8614	-	7038.21	17673.4	11952.2	11132	9318.54	10673.9	7906.45	7477	6780.82	7216.79	4975.65	5252.21	1.71301	0.0121465	0.106124	1.71144	0.77521	up
MW0008666	N-[2-[4-[[3-butyl-5-oxo-1-[2-(trifluoromethyl)phenyl]-1,2,4-triazol-4-yl]methyl]phenyl]phenyl]sulfonyl-3-methyl-2-thiophenecarboxamide	Benzene and substituted derivatives	Benzene and substituted derivatives	C32H29F3N4O4S2	2	0.861	-	643.25	1506.35	69994.7	5394.82	745.116	1235.29	5433.48	12605.9	10059.4	11265.1	6408.62	66633.6	1.22987	0.0649351	0.282345	0.70743	-0.499341	insig
MW0054272	2alpha,3beta,12alpha,21,24(R),25-Hexahydroxylanost-8-ene	Alcohol and amines	Alcohols	C30H52O6	2	0.8581	-	7641.48	1669.27	470.984	4428.77	4431.16	3503.23	5094.79	2658.79	2552.8	6557.78	16541.4	5550.89	0.874752	0.309524	0.620942	0.568452	-0.814889	insig
MW0149728	Gln-Ile-Tyr-Glu	Amino acid and Its metabolites	Small Peptide	C25H37N5O9	2	0.8574	-	930.967	725.468	1488.95	819.252	1351.71	894.135	1036.22	555.493	197.016	739.659	269.062	401.782	1.5315	0.0193499	0.137731	1.94124	0.956979	up
MW0150151	Glu-Ser-Tyr-Asp	Amino acid and Its metabolites	Small Peptide	C21H28N4O11	2	0.857	-	22603.9	45961	25547.2	21565.5	42154.1	34039.8	18339.4	19220.1	10669.2	15080.3	16031.1	16330.2	1.91511	0.00463364	0.0682619	2.00555	1.004	up
MW0106265	Cys-Phe-Lys	Amino acid and Its metabolites	Small Peptide	C18H28N4O4S1	2	0.8569	-	120435	129725	135996	129266	149953	126611	127490	124087	122526	169340	120451	111479	0.255865	0.309524	0.620942	1.02142	0.0305826	insig
MW0015862	1-O-Hexadecyl-2-arachidonoyl-sn-glycero-3-phosphocholine	Benzene and substituted derivatives	Benzene and substituted derivatives	C44H82NO7P	2	0.8565	-	1249.77	2697.1	1140.82	1458.78	1854.2	1963.75	2082.74	3546.39	1987.1	254.024	957.388	6348.88	0.0100233	0.588745	0.805101	0.682926	-0.5502	insig
MW0158580	Tyr-Phe-Val	Amino acid and Its metabolites	Small Peptide	C23H29N3O5	2	0.8562	-	84537.4	88064.7	93192	82389.3	106723	85110.5	86216.2	87503.7	85476.3	107383	87736.5	78993	0.145377	1	1	1.01258	0.0180336	insig
MW0052325	Dibutyl adipate	Aldehyde,Ketones,Esters	Esters	C14H26O4	2	0.855	-	19224.2	22431.1	24099.7	19243.8	21960.3	19408.3	22051.1	23604.4	22270.1	24072.5	19766.3	21338.6	0.804955	0.313028	0.621793	0.949395	-0.0749196	insig
MW0063633	Spironolactone	Others	Others	C24H32O4S	2	0.8513	-	94503.8	101296	199432	100959	230762	94940.8	174385	177483	157858	121184	100077	88971.3	0.173468	1	1	1.00236	0.00340438	insig
MW0154729	Oleoyl Ethanolamide-d4	FA	FFA	C20H35D4NO2	2	0.8488	-	1.97468e+06	3.7072e+06	2.71099e+06	1.75754e+06	2.63028e+06	2.74102e+06	1.94542e+06	1.61149e+06	992806	1.56893e+06	1.45486e+06	1.22725e+06	1.83243	0.00483239	0.0682619	1.76368	0.818587	up
MW0194305	1-18:1-lysoPE	GP	LPE	C23H46NO7P	2	0.8485	-	90442.8	121320	114282	119807	76974.5	129351	79106.7	80250.8	80062.5	85953.3	73142.3	75698.1	1.73052	0.025974	0.157432	1.37528	0.459727	up
MW0111051	Cetrimonium	Others	Others	C19H42N+	2	0.8484	-	1836.69	4006.23	5691.38	6189.49	29483.8	10566.5	7425.17	4119.49	1482.62	1734.9	2758.12	2630.47	1.1646	0.132035	0.423585	2.86709	1.51959	insig
MW0153152	Lys-Thr-His	Amino acid and Its metabolites	Small Peptide	C16H28N6O5	2	0.8459	-	5698.29	1665.67	447.586	5088.4	4238.96	3617.26	3994.03	13435.8	8294.61	2254.43	4145.97	3634.36	0.885874	0.484848	0.755297	0.580442	-0.784776	insig
MW0145371	Arg-His-Gln	Amino acid and Its metabolites	Small Peptide	C17H29N9O5	2	0.8437	-	8032.72	8944.32	8652.48	8654.59	10840	8377.01	8842.92	9666.18	7648.03	12641.8	9616.52	7793.66	0.342342	0.818182	0.923599	0.951823	-0.0712355	insig
MW0110017	TRIBUTYL PHOSPHATE	Aldehyde,Ketones,Esters	Esters	C12H27O4P	2	0.8433	-	7642.09	6225.54	7972.02	7579.94	10068.1	6667.43	5932.35	7564.11	10229.7	14108.3	7225.27	7574.46	0.551281	1	1	0.876903	-0.18951	insig
MW0150931	His-Glu-Tyr-Lys	Amino acid and Its metabolites	Small Peptide	C26H37N7O8	2	0.8425	-	233.548	169.871	259.099	135.834	352.883	299.383	176.269	228.873	109.075	257.346	365.749	275.233	0.214756	0.898795	0.970802	1.02695	0.0383708	insig
MW0150905	His-Gln-Thr	Amino acid and Its metabolites	Small Peptide	C15H24N6O6	2	0.841	-	24495.4	44935.3	37704.8	20478.3	70858.9	39365.5	33069.2	42138.6	23375.3	26126.3	35638.7	23944.6	0.721053	0.393939	0.67924	1.29055	0.367982	insig
MW0150861	His-Asn-Ser	Amino acid and Its metabolites	Small Peptide	C13H20N6O6	2	0.8408	-	6365.73	8312.92	4971.52	5225.95	40347.6	24813.3	11960.1	10541.7	3433.44	9422.56	12805.5	5764.2	0.471452	1	1	1.6696	0.7395	insig
MW0016016	(2S,4S)-1-Acetoxy-16-heptadecene-2,4-diol	FA	Others	C19H36O4	2	0.8375	-	34198.9	34735.9	45940.9	32010.4	43943.7	34278.1	34255.3	38231.1	23027.3	40873.1	34187.5	35237.7	0.691765	0.37409	0.67924	1.09375	0.129289	insig
MW0012471	15-keto-PGF1alpha	Hormones and hormone related compounds	Hormones and hormone related compounds	C20H34O5	2	0.8346	-	15942.5	16848.3	16392	12850	15812.3	14922.8	18543.1	18860.5	17115.5	29366.7	17927.7	13569.6	1.16763	0.0411255	0.213791	0.804	-0.314733	down
MW0124833	(2-iodo-5-nitrophenyl)(1-((1-methylpiperidin-2-yl)methyl)-1H-indol-3-yl)methanone	Aldehyde,Ketones,Esters	Ketones	C22H22IN3O3	2	0.8338	-	3347.57	1530.56	2358.29	1096.68	9965.91	8010.09	8267.15	9677.1	11650.3	10801.2	10541.4	5503.62	1.54846	0.0173204	0.130656	0.466135	-1.10118	down
MW0158092	Trp-Ala-Tyr	Amino acid and Its metabolites	Small Peptide	C23H26N4O5	2	0.8331	-	32393.3	42020.3	38166.9	33099.2	42452	33431.2	39130.1	38589.2	28502.4	36343.1	32252.1	26763.5	0.825477	0.269035	0.594619	1.09913	0.13636	insig
MW0150412	Gly-Lys-Ala	Amino acid and Its metabolites	Small Peptide	C11H22N4O4	2	0.833	-	106671	111490	115149	113837	133662	117552	118326	114705	107108	148056	115912	103070	0.14047	0.937229	0.970802	0.987534	-0.0180974	insig
MW0153613	Met-Lys-Ser	Amino acid and Its metabolites	Small Peptide	C14H28N4O5S1	2	0.8325	-	26983.3	22380.6	40486.1	44676.1	55003.6	39995.6	35034	28077.2	26360.9	29711.6	22797	22646.7	1.18526	0.0650938	0.282345	1.39421	0.479449	insig
MW0157826	Thr-Trp-Met	Amino acid and Its metabolites	Small Peptide	C20H28N4O5S1	2	0.8296	-	22549.7	40190.3	28966.5	40826.4	37367.8	33673.5	32796.9	24989.4	15240.2	23481.9	21376.5	13997.5	1.54891	0.0144185	0.118815	1.5436	0.626303	up
MW0110044	Tris(2-chloroethyl) phosphate	Aldehyde,Ketones,Esters	Esters	C6H12Cl3O4P	2	0.8283	-	21828	29967.8	23663.1	22698.2	24267.3	20770.4	24964.9	25300.3	24808.9	31300.9	25768.1	21960.9	0.770759	0.341373	0.65906	0.929209	-0.105926	insig
MW0054562	1-(1Z-hexadecenyl)-sn-glycero-3-phosphocholine	GP	LPC-P	C24H50NO6P	2	0.8261	-	29246.5	33118	34314.7	34896.4	31302.5	35258.4	31532.2	30140.5	30197.9	36244.7	29107.7	27924.2	0.913815	0.185359	0.497636	1.07016	0.0978224	insig
MW0014149	7-[(2R)-3-hydroxy-2-(3-hydroxy-5-methylnon-1-enyl)-5-oxocyclopentyl]-3-methoxyheptanoic acid	Organic acid and Its derivatives	Organic acid and Its derivatives	C23H40O6	2	0.8182	-	36748.6	38768.1	39093.3	28564.7	37450.2	20850.8	21424.6	18890.7	14525.8	14445.9	18928.6	19720	2.01241	0.004329	0.0682619	1.86663	0.900436	up
MW0153628	Met-Phe-Gln	Amino acid and Its metabolites	Small Peptide	C19H28N4O5S1	2	0.8144	-	54086.6	55254.1	56263.2	54521.1	68526	55846.4	59187.4	59509.9	58698	54460.9	60402.3	54279.7	0.141006	0.588745	0.805101	0.994111	-0.00852149	insig
MW0127548	2-[(4-{2-[(4-Cyclohexylbutyl)(cyclohexylcarbamoyl)amino]ethyl}phenyl)sulfanyl]-2-methylpropanoic acid	Organic acid and Its derivatives	Organic acid and Its derivatives	C29H46N2O3S	2	0.8144	-	502.429	297.646	301.693	253.353	281.404	310.649	447.238	561.041	210.503	222.712	413.467	292.698	0.14879	0.631169	0.829192	0.90665	-0.141383	insig
MW0158544	Tyr-Lys-Met	Amino acid and Its metabolites	Small Peptide	C20H32N4O5S1	2	0.8137	-	23577.9	26031.1	28932	46168.7	33413.3	25427.5	24845.5	21826.8	22250.3	27561.6	23286.2	20393.3	1.31371	0.025974	0.157432	1.30954	0.389064	up
MW0139819	5H-Benzocyclohepten-5-one, 1,8-bis((2R,3R)-3,5,7-trihydroxy-2H-1-benzopyran-2-yl)-3,4,6-trihydroxy-	Heterocyclic compounds	Heterocyclic compounds	C29H24O12	2	0.8117	-	3627.71	2024.7	2969.77	3130.58	11400.8	9266.53	11411.2	16072.3	16995.8	17154.4	13962.6	6212.64	1.71708	0.00576484	0.0736822	0.39629	-1.33537	down
MW0134098	5,7-Dihydroxy-2-(4-hydroxyphenyl)-6-[3,4,5-trihydroxy-6-(hydroxymethyl)oxan-2-yl]chromen-4-one	Aldehyde,Ketones,Esters	Ketones	C21H20O10	2	0.8104	-	27864.7	27452.2	28368.5	20670.6	35341	34222.2	28531.1	32545.3	28548.4	30787.3	27010	19472.1	0.274207	0.689732	0.866327	1.04209	0.0594845	insig
MW0105652	Arg-Gln-Arg	Amino acid and Its metabolites	Small Peptide	C17H34N10O5	2	0.8082	-	8948.7	6953.64	11976.4	10620.1	42398.5	30670.8	18440.6	35073.2	44001	68585.6	21992.6	8819.9	1.00533	0.208484	0.529992	0.566586	-0.819633	insig
MW0014502	Alkynyl 4-hydroxy-2-nonenal	Organic acid and Its derivatives	Organic acid and Its derivatives	C9H12O2	2	0.8073	-	7942.81	4800.42	6053.46	6178.81	13231.1	13758.8	2784.53	9482.65	6408.07	10185	10492.9	4616.81	0.546373	0.531655	0.797582	1.18184	0.241033	insig
MW0110079	Trp-Pro-Lys	Amino acid and Its metabolites	Small Peptide	C22H31N5O4	2	0.8021	-	7054.01	4945.31	5813.38	6568.94	9431.31	6670.38	7915.14	7618.98	5800.07	7983.45	7856.68	7402.15	0.752149	0.355441	0.671227	0.908177	-0.138955	insig
MW0150398	Gly-Leu-Arg-Val-Phe	Amino acid and Its metabolites	Small Peptide	C28H46N8O6	2	0.7984	-	3766.52	3355.33	4016	3945.36	8306.6	5889.28	5253.55	6463.12	5485.1	10672	5305.73	3369.91	0.75945	0.393939	0.67924	0.801084	-0.319975	insig
MW0107655	DL-Arginine	Amino acid and Its metabolites	Amino acids	C6H14N4O2	2	0.7937	-	11462.5	15115.8	23170.2	11063.8	25892.5	21457.7	17377	19123.5	17980.7	12651	22692.1	16541.5	0.0780211	0.920086	0.970802	1.01689	0.0241651	insig
MW0145363	Arg-Gly-Leu	Amino acid and Its metabolites	Small Peptide	C14H28N6O4	2	0.7873	-	9381.23	8601.42	14613.4	6300.39	15897.4	9082.94	4664.53	9965.6	9889.57	10754.6	10160.2	6264.04	0.762437	0.296726	0.620942	1.23556	0.30517	insig
MW0116753	1-[(1S,5R)-9-methyl-9-azabicyclo[3.3.1]nonan-3-yl]-3H-indol-2-one	Aldehyde,Ketones,Esters	Ketones	C17H22N2O	2	0.7838	-	6406.34	11529.2	5359.53	4799.64	18931	5823.3	13191.9	5011.14	6473.81	5115.71	4843.69	4719.82	0.598302	0.393939	0.67924	1.34284	0.425289	insig
MW0011080	(2S)-3-hydroxypropane-1,2-diyl didecanoate	GL	DG	C23H44O5	2	0.7804	-	5109.38	4255.77	5641.52	5267.35	5239.19	3525.8	6247.61	6238.83	6323.73	6089.9	5641.93	8852.2	1.67554	0.0125653	0.109004	0.737139	-0.439992	down
MW0012193	Vernolic acid	FA	Oxidized lipids	C18H32O3	2	0.7785	-	7428.71	10079	8984.92	10353.8	20565.7	9150.07	13585.7	14789.2	12757	15084.4	13851.5	23748.9	1.352	0.105507	0.379392	0.709493	-0.49514	insig
MW0007111	Fenarimol	Benzene and substituted derivatives	Benzene and substituted derivatives	C17H12Cl2N2O	2	0.7756	-	17384.6	20560.5	11061.8	13322.4	22928.9	21038.7	18746.1	20568.3	19959.7	26232.5	18032.3	20795.1	0.944468	0.211461	0.53555	0.854931	-0.22612	insig
MW0061606	Phenothrin	FA	Others	C23H26O3	2	0.7751	-	32643.8	31023.5	33353.3	28662.9	41392.5	32484.2	33898.3	34568.7	33828.7	35157.4	35732.1	32433.3	0.482694	0.592358	0.806072	0.970537	-0.0431454	insig
MW0106502	Benzyl n-[(2s)-4-methyl-1-[[(2r)-4-methyl-1-[[(2s)-4-methyl-1-oxopentan-2-yl]amino]-1-oxopentan-2-yl]amino]-1-oxopentan-2-yl]carbamate	Organic acid and Its derivatives	Organic acid and Its derivatives	C26H41N3O5	2	0.7746	-	107326	103631	112551	108334	133623	106677	114998	114356	108365	111710	119051	104309	0.0579251	0.393939	0.67924	0.999036	-0.00139131	insig
MW0109704	2-[(2-Amino-3-hydroxypropanoyl)amino]-3-sulfanylpropanoic acid	Amino acid and Its metabolites	Small Peptide	C6H12N2O4S	2	0.7732	-	52656.9	55752.5	53550.7	46515.5	58840.9	54560.5	56227.9	62151.6	52824.9	74456.2	62957.6	53142.4	1.14463	0.105534	0.379392	0.889751	-0.168526	insig
MW0153083	Lys-Met-Tyr	Amino acid and Its metabolites	Small Peptide	C20H32N4O5S1	2	0.7699	-	85013.5	77278.8	83562.3	86882.2	128800	76255.6	95031.3	79234	78213.5	96337.7	79379.2	72797.8	0.434228	0.818182	0.923599	1.07345	0.102257	insig
MW0006896	Azacyclonol	Benzene and substituted derivatives	Benzene and substituted derivatives	C18H21NO	2	0.7692	-	86798.3	86747	100425	89694.3	109818	86090.2	98473.8	93790.5	88832.8	87151.9	91689.7	85741.2	0.332034	1	1	1.02546	0.0362689	insig
MW0149676	Gln-Glu-Asp	Amino acid and Its metabolites	Small Peptide	C14H22N4O9	2	0.7673	-	25352.9	23260.8	27300.9	24305.7	34581.8	25262.3	27468.2	27542.1	26931.6	28058.6	26202.5	25091	0.211595	0.309524	0.620942	0.992377	-0.0110401	insig
MW0105649	Arg-Arg-Lys	Amino acid and Its metabolites	Small Peptide	C18H38N10O4	2	0.7643	-	13071.7	13409.8	11791.6	13716.2	16249	12562.4	14557.2	13172.9	12640.3	14857	11669.4	11140.4	0.349274	0.60913	0.811394	1.03542	0.0502106	insig
MW0158565	Tyr-Phe-Gln	Amino acid and Its metabolites	Small Peptide	C23H28N4O6	2	0.7632	-	14317.5	18786.2	20141.5	14713.9	26845.9	20158	15185.4	15220.7	13627	14834.1	16418.8	13133.2	1.43507	0.132035	0.423585	1.30021	0.378741	insig
MW0055327	Cer(d18:0/14:0)	SL	Cer	C32H65NO3	2	0.7536	-	164331	72022	8678.87	44909.6	61985.8	85484.2	36867.3	49917.3	69739.1	53539.3	48774	2963.64	0.621327	0.234977	0.55766	1.67078	0.740524	insig
MW0144081	8-iso-16-cyclohexyl-tetranor Prostaglandin E2	Hormones and hormone related compounds	Hormones and hormone related compounds	C22H34O5	2	0.749	-	15219.4	14969.6	14314.5	14044.2	23610.3	14374	15058.9	14843.7	14238	18639.5	16693.1	13449.9	0.206761	1	1	1.03884	0.0549685	insig
MW0157610	Thr-Gln-His	Amino acid and Its metabolites	Small Peptide	C15H24N6O6	2	0.7459	-	6594.65	10748.2	9389.41	8002.62	23200.5	11971.1	6809.67	9722.35	5549.83	6076.22	9832.97	7911.34	1.18931	0.132035	0.423585	1.52294	0.606858	insig
MW0144721	Ala-Pro-Trp	Amino acid and Its metabolites	Small Peptide	C19H24N4O4	2	0.745	-	15079.3	15147.2	12910.8	13032.2	18055.7	13825.1	12114.5	15055	13089.7	22724.9	15247.1	12099.1	0.0335728	0.818182	0.923599	0.974762	-0.0368783	insig
MW0150541	Gly-Val-Val-Glu-Ile	Amino acid and Its metabolites	Small Peptide	C23H41N5O8	2	0.7443	-	7036.07	6941.91	6382.72	12077.3	5673.9	6847.27	4732.56	5928.08	5133.76	3851.92	3229.89	6305.9	1.56438	0.00865801	0.0918289	1.54064	0.623529	up
MW0006134	Bensulfuron-methyl	Benzene and substituted derivatives	Benzene and substituted derivatives	C16H18N4O7S	2	0.7443	-	2541.04	841.617	2835.28	702.42	8280.19	9676.67	5969.84	10391.5	10854	15602.9	8247.49	1994.93	1.23222	0.0859097	0.337798	0.468845	-1.09282	insig
MW0110992	Dicyclohexylamine	Alcohol and amines	Amines	C12H23N	2	0.7435	-	30594.3	9760.79	8226.14	21271.9	28695.6	18843	26697.2	43731.3	36706.7	24214	32905.8	21177.3	1.29907	0.0518688	0.24943	0.63307	-0.659563	insig
MW0126295	Pyrazin-2-carboxylic acid	Organic acid and Its derivatives	Organic acid and Its derivatives	C5H4N2O2	2	0.7419	-	288751	266921	304719	279327	373985	310330	314048	339482	326864	319423	320903	296472	0.74833	0.36896	0.67924	0.951409	-0.0718622	insig
MW0105450	Ala-Ala-Arg	Amino acid and Its metabolites	Small Peptide	C12H24N6O4	2	0.7373	-	3475.03	1870.32	4978.45	3073.2	6404.16	2396.14	1618.48	5524.24	3681.74	2757.35	6897.7	3142.22	0.0416516	0.825967	0.926627	0.939698	-0.0897306	insig
MW0115350	Tetraethylene glycol	Alcohol and amines	Alcohols	C8H18O5	2	0.7367	-	11492	3500.23	9936.95	12005.9	16049.1	11491.9	14172.8	15899.1	17358.9	18334.8	15355.5	13731	1.34078	0.0196734	0.13932	0.679754	-0.556916	down
MW0155778	Pro-Arg-Gly	Amino acid and Its metabolites	Small Peptide	C13H24N6O4	2	0.7364	-	6117.6	5654.86	9192.65	6079.78	9776.4	10821.4	5514.69	7155.73	6410.7	9337.86	6068.31	5396.93	0.776098	0.309524	0.620942	1.19452	0.256436	insig
MW0012382	Isopalmitic acid	FA	FFA	C16H32O2	2	0.7352	-	14925.6	15039.2	14825.7	12113	17101.8	13121.1	11451.3	7952.52	7306.17	8638.67	8801.75	7109.83	2.09665	9.45986e-05	0.0131326	1.69969	0.765269	up
MW0006739	Desmethylcitalopram	Benzene and substituted derivatives	Benzene and substituted derivatives	C19H19FN2O	2	0.7344	-	17410.5	11097.7	14560.7	11617	16028.5	13127.3	11423.4	13816.8	12950.6	13232.2	11272.7	9878.84	1.04988	0.143363	0.447165	1.15525	0.208202	insig
MW0104741	2-Ethylhexyl diphenyl phosphate	Aldehyde,Ketones,Esters	Esters	C20H27O4P	2	0.7327	-	5382.95	4683.25	5120.29	4520.79	5739.34	4525.5	4212.54	5166.14	5294.4	5333.6	3932.45	5002.5	0.409863	0.602584	0.808978	1.03561	0.0504747	insig
MW0153483	Met-Ala-Gln	Amino acid and Its metabolites	Small Peptide	C13H24N4O5S1	2	0.7304	-	34427.9	22473.6	26350.5	21172	30100.3	22329.8	21455.6	28119.5	25245.8	26892.7	25721.2	22352.9	0.346343	0.631986	0.829192	1.04717	0.0665023	insig
MWS-04-329g_p	Zebularine	Nucleotide and Its metabolites	Nucleotide and Its metabolites	C9H12N2O5	2	0.7303	-	44220.4	28452.2	39996.2	42490.7	58189.7	36593	48905.9	63457.5	73610.4	59547.6	61450.8	61433.8	1.7806	0.00330562	0.0679995	0.678442	-0.559702	down
MW0103327	2-Aminoadenosine	Nucleotide and Its metabolites	Nucleotide and Its metabolites	C10H14N6O4	2	0.7299	-	40967.5	41005.5	42582	42211.1	34114.8	41624.6	25247.8	41311.5	39659.9	37507.7	40195.2	39404.4	0.846052	0.0930736	0.352968	1.08588	0.118863	insig
MW0150843	His-Arg-Val	Amino acid and Its metabolites	Small Peptide	C17H30N8O4	2	0.7298	-	28026.1	46000.9	35926.3	28943.2	48030.1	28502.1	38778	38948.5	40571.7	31316.8	37485.4	45175.7	0.598239	0.513642	0.774088	0.927467	-0.108632	insig
MW0109902	Thr Tyr	Amino acid and Its metabolites	Small Peptide	C13H20N2O6	2	0.7282	-	291560	197414	94523.2	261108	390291	305242	204025	457073	517480	465816	436613	428823	1.30099	0.0241293	0.156975	0.613642	-0.704531	down
MW0139560	trans-Resveratrol 3-O-glucuronide	Heterocyclic compounds	Heterocyclic compounds	C20H20O9	2	0.7273	-	23223.5	12442.5	20194.1	13603.4	54241.9	43200.1	51470.1	87582.8	115439	104383	75337.3	37082.7	1.79236	0.00501438	0.0695996	0.354142	-1.4976	down
MW0145226	Arachidonoyl m-Nitroaniline	Benzene and substituted derivatives	Benzene and substituted derivatives	C26H36N2O3	2	0.7264	-	28055.6	30572.9	29298.5	30792.8	33115.5	29467.6	33428	35548.9	28679.6	39615	30969	28741.5	0.953618	0.194881	0.5123	0.920404	-0.119661	insig
MW0145531	Arg-Trp-Met	Amino acid and Its metabolites	Small Peptide	C22H33N7O4S1	2	0.7246	-	4361.34	5294.2	4156.58	4336.3	5034.57	5023.48	3065.33	3079.68	2526.98	2938.49	3224.2	1891.93	2.08025	4.59901e-05	0.010639	1.68632	0.753879	up
MW0144451	Ala-Ala-Ala-Arg-Phe	Amino acid and Its metabolites	Small Peptide	C24H38N8O6	2	0.723	-	147718	140185	154809	151745	189118	150073	168529	171593	159691	161937	166142	150359	0.769575	0.354067	0.669543	0.954406	-0.0673242	insig
MW0116349	2-(1-Piperazinyl)pyrimidine	Heterocyclic compounds	Heterocyclic compounds	C8H12N4	2	0.7222	-	46118.4	30078.6	29788.9	33764.1	64875.6	67656.1	19474.7	59346.6	34171.2	61454.7	54918.6	19724.9	0.437674	0.724062	0.878894	1.0931	0.128428	insig
MW0108157	Met-His-Lys	Amino acid and Its metabolites	Small Peptide	C17H30N6O4S1	2	0.722	-	14150.9	10749.5	6606.79	10125.5	27381.3	18025	7038.74	6475.8	8848.02	8073.75	9055.51	4782.61	1.52293	0.025974	0.157432	1.9659	0.975188	up
MW0158282	Trp-Val-Arg	Amino acid and Its metabolites	Small Peptide	C22H33N7O4	2	0.722	-	1.09626e+06	1.29344e+06	1.11193e+06	785600	1.50309e+06	1.18382e+06	1.20473e+06	1.02361e+06	915210	821333	1.01819e+06	798423	1.10784	0.114774	0.402288	1.20629	0.270572	insig
MW0009341	4-(Butylamino)benzoic acid	Benzene and substituted derivatives	Benzene and substituted derivatives	C11H15NO2	2	0.7218	-	74438.7	52758.2	58943.2	62677.2	116810	105634	35401.6	93808.8	63409.8	96857.4	85560.8	43437.9	0.526913	0.577178	0.805101	1.12613	0.171379	insig
MW0155339	Phe-Ser-Trp	Amino acid and Its metabolites	Small Peptide	C23H26N4O5	2	0.7217	-	27571.4	31471.8	28064.5	25793.4	24683.2	22535.7	21164.5	19144.4	22340.6	19394.3	20327.8	23488.9	1.87445	0.00265033	0.0613109	1.2722	0.34733	up
MW0004457	4,4'-Sulfonyldiphenol	Benzene and substituted derivatives	Benzene and substituted derivatives	C12H10O4S	2	0.7209	-	5578.88	6703.05	8053.55	4681.94	10015.3	9411.86	6382.78	10397.6	7819.68	7907.85	7281.09	5792.22	0.198023	0.86489	0.951572	0.975062	-0.0364334	insig
MW0103419	L-Thioinosine	Nucleotide and Its metabolites	Nucleotide and Its metabolites	C10H12N4O4S	2	0.7202	-	1563.11	686.638	1534.94	687.023	2058.55	1453.52	837.292	1137.2	1610.44	2156.85	569.556	968.511	0.249379	0.724391	0.878894	1.0967	0.133163	insig
MW0151049	His-Phe-Met	Amino acid and Its metabolites	Small Peptide	C20H27N5O4S1	2	0.7201	-	474218	796809	416285	192085	773765	589578	541687	308541	248481	179950	331059	181164	1.31556	0.0501432	0.243352	1.81069	0.856543	insig
MW0148638	DMABA-d6 NHS ester	Aldehyde,Ketones,Esters	Esters	C13H14N2O4	2	0.7193	-	166210	182533	188379	170733	214697	178124	196041	195550	185894	240195	188467	166759	0.746342	0.346487	0.66061	0.938417	-0.0916984	insig
MW0003515	3-(5,8-Dimethoxy-1,4-dioxonaphthalen-2-yl)sulfanylpropanoic acid	Benzene and substituted derivatives	Benzene and substituted derivatives	C15H14O6S	2	0.7189	-	2175.32	1236.12	1189.46	2250.15	1652.95	1090.65	915.003	2130.77	1801.8	1514.66	1652.68	1223.99	0.17842	0.832521	0.931135	1.03851	0.0545083	insig
MW0057646	1-Stearoyl-2-docosahexanoyl-sn-glycero-3-phosphocholine	GP	PC	C48H84NO8P	2	0.7184	-	14577.3	13473.4	18424.5	14994.9	23198.2	15393.2	6055.99	1790.67	1800.26	4767.1	18564.3	24671.7	1.37498	0.123531	0.422317	1.73567	0.795494	insig
MW0168457	1-Hexadecyl-sn-glycerol 3-phosphate	GP	LPA	C19H41O6P	2	0.7181	-	64316.9	117197	99577.3	105026	94059.9	126943	101939	87425.6	90237.2	101402	91488.8	95816.1	0.283154	0.497187	0.76338	1.06829	0.0953062	insig
ZINC32838989	Hexadecenoic acid	FA	FFA	C16H30O2	2	0.7179	-	16923.6	10401.4	5169.53	19228.9	13081.4	9996.49	6052.62	7125.19	8986.18	21926.2	6529.49	10395.1	0.590333	0.490209	0.758533	1.22595	0.293905	insig
MW0145529	Arg-Trp-His	Amino acid and Its metabolites	Small Peptide	C23H31N9O4	2	0.7177	-	3.44009e+06	4.19817e+06	4.13568e+06	3.65173e+06	4.81431e+06	3.65763e+06	3.04206e+06	3.66329e+06	2.78489e+06	2.23733e+06	2.94257e+06	3.95282e+06	1.56405	0.0224245	0.150376	1.28323	0.359784	up
MEDP2121	Pentadecylamine	Alcohol and amines	Amines	C15H33N	2	0.7177	-	215.795	176.524	269.473	176.48	210.474	249.457	152.869	115.925	256.336	269.669	386.937	3182.97	0.654473	0.484848	0.755297	0.297432	-1.74937	insig
MW0126791	Thioctic acid	Organic acid and Its derivatives	Organic acid and Its derivatives	C8H14O2S2	2	0.7176	-	4650.24	5254.94	4800.13	4713.15	6623.86	4200.03	6729.76	6502.31	5438.96	8145.79	6122.15	5176.86	1.48062	0.0395349	0.212692	0.793433	-0.33382	down
MW0108161	Met-Leu-Arg	Amino acid and Its metabolites	Small Peptide	C17H34N6O4S1	2	0.7172	-	55845.9	59682.3	32835.2	56857.7	46288.2	39010.1	37002.5	29266.7	20211.7	31212.9	23292.7	18830.6	1.86592	0.00207049	0.0536487	1.81782	0.862213	up
MW0145296	Arg-Asp-Ile	Amino acid and Its metabolites	Small Peptide	C16H30N6O6	2	0.7171	-	27960.5	35397.6	45125.9	30283.1	31730.8	33092.6	34223.3	32090.5	39670.1	47115.6	29045	34629.9	0.546197	0.554634	0.805101	0.939182	-0.0905235	insig
MW0006491	Carbetapentane	Benzene and substituted derivatives	Benzene and substituted derivatives	C20H31NO3	2	0.717	-	20944.3	15025.2	17206.5	20315.4	25505.1	18388.2	22137.9	21300.6	19498.5	19006.3	24672.4	18286	0.561615	0.4943	0.761475	0.939817	-0.0895478	insig
MW0108006	Lys-Ile-Arg	Amino acid and Its metabolites	Small Peptide	C18H37N7O4	2	0.7164	-	26126.3	24625.5	29418.7	27947	40506.8	29187.6	32424.7	30458.9	32821	31019.7	30280.6	29083.9	0.608072	0.573434	0.805101	0.955522	-0.0656391	insig
MW0151334	Ile-Arg-Phe	Amino acid and Its metabolites	Small Peptide	C21H34N6O4	2	0.7164	-	42671.9	49113.8	36009.7	42404	46420.5	41853	33506.4	33604.2	25283	29145.7	37482.6	27245.4	1.96191	0.000974284	0.0330809	1.38765	0.472639	up
MW0009510	Pretilachlor	Benzene and substituted derivatives	Benzene and substituted derivatives	C17H26ClNO2	2	0.7153	-	7384.93	7908.37	7571.96	9299.92	9526.32	7678.31	9664.99	11137	11239.1	15285.5	7157.59	7930.4	1.19534	0.132035	0.423585	0.790998	-0.338254	insig
MW0155839	Pro-Gln-Ser	Amino acid and Its metabolites	Small Peptide	C13H22N4O6	2	0.7151	-	7468.9	5944.58	7703.19	7244.56	11342.2	8148.83	7983.56	8831.09	10222.3	9679.01	9520.63	6943.74	0.79772	0.341876	0.65906	0.899811	-0.152307	insig
MW0194144	(Z)-7-[(2R)-2-amino-2-carboxyethyl]sulfanyl-2-[[(1R)-2,2-dimethylcyclopropanecarbonyl]amino]hept-2-enoic acid	Organic acid and Its derivatives	Organic acid and Its derivatives	C16H26N2O5S	2	0.7151	-	4651.12	587.641	3972.98	3306.74	23383	17343	10043.5	18472.6	24368.3	37567.1	13479.3	5653.74	1.21749	0.149182	0.458108	0.485876	-1.04134	insig
MW0152993	Lys-His-Met	Amino acid and Its metabolites	Small Peptide	C17H30N6O4S1	2	0.7145	-	82411.7	152530	94630.4	179947	132315	112132	104313	87605.2	58876.5	101230	63577.7	62231.6	1.52272	0.0231735	0.15244	1.57788	0.657988	up
MW0122809	Althiazide	Heterocyclic compounds	Heterocyclic compounds	C11H14ClN3O4S3	2	0.7145	-	2592.7	2500.22	3170.94	2896.21	4644.42	3265.99	3642.48	3998.98	3685.35	3429.37	3359.21	3794.96	1.11433	0.185047	0.497636	0.870387	-0.200272	insig
MW0110057	Trp-Gln	Amino acid and Its metabolites	Small Peptide	C16H20N4O4	2	0.7143	-	9784.82	5337.83	7954.89	5431.45	8126.36	7489.13	5728.12	10087.9	5585.89	7951.39	9625.71	5131.38	0.143665	0.998383	1	1.00032	0.000460957	insig
MW0145567	Arg-Val-Lys	Amino acid and Its metabolites	Small Peptide	C17H35N7O4	2	0.7142	-	50969.4	33748.5	44923.5	43497.4	51177.2	42176.7	52017.9	50512.2	52137	62961.2	52557.6	53674.6	1.59445	0.0140123	0.117873	0.822863	-0.281277	down
MW0124626	Khellin	Heterocyclic compounds	Heterocyclic compounds	C14H12O5	2	0.7132	-	13695.7	11279.9	13788.8	14464	16262.6	13856	16737.8	16654.5	17401.7	15126.6	17631.2	14907	1.63673	0.0106082	0.0993816	0.846517	-0.24039	down
MW0151027	His-Met-Gly	Amino acid and Its metabolites	Small Peptide	C13H21N5O4S1	2	0.7126	-	3345.5	1373.15	1294.72	1201.99	1131.09	2947.8	2001.78	1884.08	1637.21	1461.81	2496.5	2484.84	0.417097	0.804505	0.923599	0.943845	-0.083378	insig
MW0110310	L-Tyrosyl-L-Threonine	Amino acid and Its metabolites	Small Peptide	C13H18N2O5	2	0.7124	-	204319	257605	160674	23369	302165	207725	189497	262766	293697	267434	185057	192961	0.694049	0.39211	0.67924	0.830708	-0.267587	insig
MW0109613	Ser-Glu-Lys	Amino acid and Its metabolites	Small Peptide	C14H26N4O7	2	0.712	-	5328.6	2636.37	4952.21	5678.98	7111.82	4369.31	4494.19	5514.28	9649.22	5346.15	6324.7	4428.68	0.72161	0.3648	0.676928	0.841153	-0.249559	insig
MW0153605	Met-Lys-Glu	Amino acid and Its metabolites	Small Peptide	C16H30N4O6S1	2	0.7117	-	7123.75	6768.31	7428.66	6654.53	9514.91	5834.86	4906.67	8060.06	7112.23	7983.47	8985.74	5781.74	0.194983	0.920624	0.970802	1.01156	0.0165814	insig
MW0107825	Leukotriene D4 methyl ester	Aldehyde,Ketones,Esters	Esters	C26H42N2O6S	2	0.7114	-	246144	253833	285485	262996	334357	270309	284418	279745	279730	262361	285964	250756	0.0153784	0.907702	0.970802	1.00618	0.00888494	insig
MW0011468	10-nitro-9E-octadecenoic acid	FA	Oxidized lipids	C18H33NO4	2	0.7114	-	17241.4	10168.9	14136.9	15970.3	28409.9	31731.8	5223.92	23577.3	19733.7	25238	26523.2	10390.6	0.338118	0.819887	0.924454	1.06299	0.0881319	insig
MW0145477	Arg-Pro-Asp	Amino acid and Its metabolites	Small Peptide	C15H26N6O6	2	0.711	-	4344.71	4898.45	4150.34	23159.8	4118.38	6000.27	4781.31	2808.46	3604.13	4033.65	3681.06	4014.77	1.05859	0.0151515	0.118815	2.036	1.02574	up
MW0000474	Tuberostemonine	Heterocyclic compounds	Heterocyclic compounds	C22H33NO4	2	0.7109	-	2887.56	2084.9	2010.52	2232.09	3070.02	2643.97	1968.54	1857.04	2335.91	2328.3	2549.48	1816.93	1.06184	0.145148	0.450705	1.16123	0.215658	insig
MW0054547	1-Docosanoyl-sn-glycero-3-phosphocholine	GP	LPC	C30H62NO7P	2	0.7106	-	3301.68	3872.99	3493.65	3703.76	5102.65	4159.91	2518.48	4183.44	2843.71	4046.06	3530.95	2991.41	1.116	0.154587	0.464731	1.17503	0.232698	insig
MW0153196	Lys-Val-Asp	Amino acid and Its metabolites	Small Peptide	C15H28N4O6	2	0.7099	-	3241.62	3669.57	769.597	1943.16	27319.4	17962.4	11396.2	19880	29133.6	42616.9	15058.8	3197.35	1.19338	0.157241	0.466395	0.452709	-1.14335	insig
MW0152522	Leu-Thr-Trp	Amino acid and Its metabolites	Small Peptide	C21H30N4O5	2	0.709	-	37021.1	41518.6	44457.7	40187.2	48552.7	36869.6	43006.9	42591	46084	59226.2	42633.4	37841.4	0.824295	0.309524	0.620942	0.916074	-0.126464	insig
MW0123736	Disopyramide	Alcohol and amines	Amines	C21H29N3O	2	0.7088	-	9954.52	11802.2	12748.3	9824.08	26830.6	17003.3	14963.4	14267.6	12624.2	13477.8	12585.5	13672.5	0.0491784	0.588745	0.805101	1.08055	0.111766	insig
MW0126399	Chinomethionat	Others	Medicine	C10H6N2OS2	2	0.7083	-	13144.2	15393.4	19235.8	13360.3	21672.8	16802.6	16828.9	15861.4	18044.2	18531.5	18568.9	16644.7	0.55349	0.587525	0.805101	0.953383	-0.0688719	insig
MW0145555	Arg-Val-Ala	Amino acid and Its metabolites	Small Peptide	C14H28N6O4	2	0.7062	-	5375.75	5929.31	6516.07	5097.93	9367.49	5351.38	6695.05	5970.63	6228.53	9069.87	5757.76	5548.13	0.364603	0.393939	0.67924	0.958441	-0.0612387	insig
MW0105181	4-Acetyl-1-methylcyclohexene	Benzene and substituted derivatives	Benzene and substituted derivatives	C9H14O	2	0.7059	-	32226.7	43643.4	43587.7	37211.5	39992.5	37656	36726.7	37625	35426.5	55753.7	44252.8	33422.1	0.242032	0.706835	0.869758	0.963451	-0.0537171	insig
MW0156904	Ser-Ser-Asn	Amino acid and Its metabolites	Small Peptide	C10H18N4O7	2	0.7053	-	7441.62	12021.7	9571.85	6764.7	13375.2	10817.2	8693.84	9289.37	6996.28	9372.28	6924.81	7083.79	1.04127	0.125553	0.423585	1.24053	0.310952	insig
MW0149820	Gln-Thr-Met	Amino acid and Its metabolites	Small Peptide	C14H26N4O6S1	2	0.7048	-	9042.96	8310.94	11897.5	5855.25	10711.5	7225.26	5466.64	11396.5	8406.09	8429.25	6169.75	5983.41	0.726364	0.373381	0.67924	1.15685	0.210198	insig
MW0107526	Imazapyr	Organic acid and Its derivatives	Organic acid and Its derivatives	C13H15N3O3	2	0.7037	-	44298.6	40775.2	50691.4	43926.9	57382.6	48335.9	46284.1	49924.1	48185	49539	47368.3	47910.6	0.282621	0.80434	0.923599	0.986859	-0.0190837	insig
MW0010063	VINCLOZOLIN	Benzene and substituted derivatives	Benzene and substituted derivatives	C12H9Cl2NO3	2	0.7037	-	21955.6	12653.6	20138.3	12787.2	23467.9	12101.1	17825.3	22166.8	19620.3	20322.3	20543.8	19300.3	0.944165	0.588745	0.805101	0.860783	-0.216278	insig
MW0145479	Arg-Pro-Gly	Amino acid and Its metabolites	Small Peptide	C13H24N6O4	2	0.7036	-	9202.04	9709.51	13609.8	12163.9	12562.6	10222.8	12168.4	13255.5	9082.68	16559.4	14353.8	12449.4	0.908199	0.194763	0.5123	0.866461	-0.206794	insig
MW0124102	Fenazaquin	Others	Medicine	C20H22N2O	2	0.7023	-	9823.81	8708.51	8878.63	9726.02	11638	9365.51	10760.6	10454.2	11347	15672.1	11168.2	8529.63	1.09129	0.24026	0.55766	0.855867	-0.224542	insig
MW0124706	Clopyralid	Heterocyclic compounds	Heterocyclic compounds	C6H3Cl2NO2	2	0.7018	-	15854.3	8322.37	12776.2	10151.1	17937.2	12775.2	11900	18008.2	18015.5	19566.3	17312.8	12923.5	1.09801	0.115117	0.402475	0.796267	-0.328675	insig
MW0138447	Irigenin, 7-benzyl ether	Flavonoids	Flavonoid	C25H22O8	2	0.7015	-	8252.42	4266.81	5316.08	6344.67	6397.25	5893.33	4183.78	3223.08	6326.85	3366.98	6246.37	5958.47	1.04324	0.168756	0.486971	1.24449	0.315559	insig
MW0149716	Gln-Ile-Glu-Arg	Amino acid and Its metabolites	Small Peptide	C22H40N8O8	2	0.7013	-	852520	616078	1.0253e+06	416757	1.57341e+06	820992	854350	993758	765887	632075	828032	1.05007e+06	0.0886887	0.865734	0.951572	1.0353	0.0500495	insig
MW0149659	Gln-Cys-Phe	Amino acid and Its metabolites	Small Peptide	C17H24N4O5S1	2	0.701	-	14593.6	13953.7	14323.1	11827.6	19030.3	14365	14454.3	14469.5	16939.1	17316.8	14080.5	12890.8	0.286726	0.779929	0.916242	0.977175	-0.0333112	insig
MW0150873	His-Asp-His	Amino acid and Its metabolites	Small Peptide	C16H21N7O6	2	0.7006	-	4162.38	3238.36	2251.46	3468.03	4042.71	3627.26	2809.99	3664.3	3556.48	4176.3	4038.31	2781.59	0.0706861	0.917503	0.970802	0.98874	-0.0163371	insig
MW0055015	1-Pentadecanoyl-glycerol	GL	MG	C18H36O4	3	0.9988	-	1661.44	1192.59	1692.72	1675.08	2979.18	1581.93	1551.19	1559.77	1864.97	3283.59	1960.23	2132.02	0.635268	0.484848	0.755297	0.872987	-0.195968	insig
MW0057032	PC(18:1(9Z)/20:5(5Z,8Z,11Z,14Z,17Z))	GP	PC	C46H80NO8P	3	0.997	-	29304.1	29929.6	46425.4	39694.9	53570.4	41804.3	24376.9	13260.1	24932.3	22465.8	29983.3	30585.6	1.66099	0.00646822	0.0779287	1.65331	0.725359	up
MW0015258	9,10-Epoxystearic acid	FA	FFA	C18H34O3	3	0.9956	-	111596	111593	122124	109775	140346	120281	132155	132428	127804	167509	127700	115306	1.18759	0.121871	0.418134	0.89141	-0.165839	insig
MW0011579	(R)-10-hydroxystearic acid	FA	Oxidized lipids	C18H36O3	3	0.9956	-	251512	273895	275898	269240	307395	251292	278915	291352	272655	317022	268995	247746	0.489554	0.547482	0.803864	0.971699	-0.041419	insig
MW0057060	PC(18:2(9Z,12Z)/20:1(11Z))	GP	PC	C46H86NO8P	3	0.9948	-	49967	45515.1	47681.9	46895.4	63249.5	72245.4	48135.8	54537.8	46908.1	49785.4	50726.9	55386.4	0.478142	0.818182	0.923599	1.06571	0.0918178	insig
MW0144853	Albaflavenone	Aldehyde,Ketones,Esters	Ketones	C15H22O	3	0.9935	-	94307.2	87052.1	96836.7	90581.2	112415	95760.3	101034	101475	102267	96564.7	100801	94803.5	0.69603	0.398745	0.681238	0.96651	-0.0491432	insig
MW0057023	PC(18:1(9Z)/18:3(9Z,12Z,15Z))	GP	PC	C44H80NO8P	3	0.9911	-	42402.6	48962.1	108107	76015.1	87844.6	65749.8	216844	71690.3	54799.1	49779.3	75539.6	161439	0.729948	0.588745	0.805101	0.680982	-0.554311	insig
MW0011907	PE-NMe(18:1(9Z)/18:1(9Z))	GP	PE	C42H80NO8P	3	0.9887	-	75731.7	41110.8	86683.3	84515.1	108199	81496.5	110007	211219	118410	84120.9	83784.2	77964.6	1.09359	0.24026	0.55766	0.69691	-0.520955	insig
MEDP1316	MG(0:0/16:0/0:0)	GL	MG	C19H38O4	3	0.9864	-	17786.5	29093.9	19633.5	15659.5	29051.9	25843.7	20110.9	17293.2	15560.4	19504.4	14576.3	12189	1.37427	0.0421346	0.217408	1.38127	0.465995	up
MW0112852	3-Ketosphingosine	Alcohol and amines	Alcohols	C18H35NO2	3	0.9836	-	66004.2	47603.8	35423.3	50753.1	63548.3	91094.4	21643	71920	46650.8	61091.4	62120.5	30203.5	0.760147	0.389373	0.67924	1.20706	0.271493	insig
MW0138483	Isokaempferide	Flavonoids	Flavonoid	C16H12O6	3	0.9817	-	961.847	855.063	1297.73	1078.16	1432.27	604.783	1431.21	1684.63	738.766	846.771	1262.65	1420.14	0.611131	0.343708	0.659446	0.843676	-0.245238	insig
MW0143245	(4-Amino-2-methylpyrimidin-5-YL)methyl dihydrogen phosphate	Organic acid and Its derivatives	Organic acid and Its derivatives	C6H10N3O4P	3	0.9758	-	1813.1	1504.12	1730.47	819.739	1733.1	1248.63	2186.66	663.649	815.195	2296.38	1006.16	870.925	0.557091	0.628651	0.82865	1.12887	0.174875	insig
MW0056918	1,2-Dipalmitoleoyl-sn-glycero-3-phosphocholine	GP	PC	C40H76NO8P	3	0.9755	-	55725.7	88256.3	77639.8	91891.2	75429.9	44671.7	55497.9	62913.2	54662.6	80984.4	46667	52004.7	0.898414	0.16625	0.483764	1.22931	0.297849	insig
MW0059312	PE-NMe(15:0/22:0)	GP	PE	C43H86NO8P	3	0.975	-	692168	640981	772619	747271	929900	787885	969452	815020	802875	776768	791649	710827	0.748642	0.377504	0.67924	0.939225	-0.0904579	insig
MW0143692	5'-Dehydroinosine	Nucleotide and Its metabolites	Nucleotide and Its metabolites	C10H10N4O5	3	0.9746	-	131256	158902	130650	84480.4	171708	139190	146131	116478	107169	96577.6	121668	90015.9	0.982517	0.149733	0.458783	1.20374	0.267529	insig
MW0161394	3-Hydroxy-alpha-ionone	Aldehyde,Ketones,Esters	Ketones	C13H20O2	3	0.9705	-	9305.07	8630.29	8746.67	8487.12	11389.8	9139.77	8270.38	9761.35	8121.88	9252.04	9602.25	7705.2	0.699352	0.39771	0.681238	1.05664	0.0794822	insig
MW0106765	gamma-Glutamyl-beta-aminopropiononitrile	Amino acid and Its metabolites	Small Peptide	C8H13N3O3	3	0.9693	-	127256	111838	140975	113509	157032	129875	148329	156181	148537	140598	144002	135068	1.29189	0.0702638	0.294641	0.894317	-0.161141	insig
MW0168178	3-Hydroxy-9,10-secoandrosta-1,3,5(10)-triene-9,17-dione	Benzene and substituted derivatives	Phenolics	C19H24O3	3	0.9688	-	931.657	1331.16	531.974	1002.66	1123.52	960.631	1006.9	1259.26	1085.85	1631.51	1150.06	437.406	0.258424	0.562877	0.805101	0.895086	-0.159901	insig
MW0055011	(2r)-2,3-Dihydroxypropyl Dodecanoate	GL	MG	C15H30O4	3	0.9613	-	1580.95	1620.89	2127.21	1871.13	1015.6	2449.63	1399.62	2074.44	1092.8	2054.92	1055.09	2071.11	0.385724	0.605837	0.809338	1.09411	0.129763	insig
MW0142673	3,4-Dihydro-2-methylene-3-oxo-2H-1,4-benzoxazine-5-carboxylate	Organic acid and Its derivatives	Organic acid and Its derivatives	C10H7NO4	3	0.9494	-	696.558	1018.01	974.581	659.634	1625.88	1971.51	2397.66	3641.61	3853.73	4698.27	3436.93	675.261	1.54245	0.0095974	0.0955625	0.371384	-1.42902	down
MW0108629	N-Acetylhistidine	Amino acid and Its metabolites	Amino acid derivatives	C8H11N3O3	3	0.9431	-	117540	114006	128480	117589	152890	123321	123844	126630	126533	118426	126124	117728	0.242313	0.588745	0.805101	1.01967	0.0281018	insig
MW0014080	3-Hydroxy-beta-ionone	Aldehyde,Ketones,Esters	Ketones	C13H20O2	3	0.9344	-	8739.41	6789.66	10384.1	14836.6	15166	12460	15577.5	10154.9	7402.52	8066	13031.8	10816.3	0.173079	0.771646	0.912304	1.05114	0.0719592	insig
MW0014699	5beta-Pregnane-3,20-dione	Hormones and hormone related compounds	Hormones and hormone related compounds	C21H32O2	3	0.9283	-	9668.84	7274.41	8161.54	8975.32	9375.41	8450.31	9221.27	9849.17	7527.38	7832	6432.84	12262.1	0.0326016	0.829201	0.928919	0.977056	-0.033487	insig
MW0161276	Estra-1,3,5(10)-triene-3,17-diol	Alcohol and amines	Alcohols	C18H24O2	3	0.9267	-	16423.4	11984.1	16338.6	12171	16240	12743.9	9063.17	11421.7	11187.3	13388.9	10095.2	11610.9	1.62806	0.01501	0.118815	1.28658	0.363537	up
MW0103795	Ethenamine, N-methylene-	Heterocyclic compounds	Heterocyclic compounds	C3H5N	3	0.9258	-	30942.3	32434.4	33678.4	31320.8	26859.3	32647.6	34831.6	24217.8	34986.8	33473.4	34441	23852.1	0.133796	0.484848	0.755297	1.0112	0.0160614	insig
MW0157242	Strigolactone ABC-rings	Aldehyde,Ketones,Esters	Ketones	C14H18O3	3	0.9201	-	97351.3	139653	90434	55253.7	144520	112701	107785	78403.9	70932.7	58024.9	81782.3	56309	1.20766	0.0746651	0.30397	1.41187	0.497608	insig
MW0159895	(2R,3R)-2-Aminooctadecane-1,3-diol	Alcohol and amines	Alcohols	C18H39NO2	3	0.9196	-	130195	95902.3	116793	111715	326747	92481.7	56143.6	49956.4	33772.6	42870.7	44393.8	56519.7	1.99964	0.0021645	0.0536487	3.0806	1.62321	up
MW0137873	Dattelic acid	Organic acid and Its derivatives	Organic acid and Its derivatives	C16H16O8	3	0.9119	-	5309.71	5582.63	6624.42	6135.77	8111.73	7938.77	7152.82	7595.71	8164.69	8332.47	7299.41	5582.94	0.867871	0.267712	0.594129	0.899723	-0.152447	insig
MW0154118	N,N-dihydroxy-L-tryptophan	Heterocyclic compounds	Heterocyclic compounds	C11H12N2O4	3	0.9096	-	169591	156733	182491	117854	224462	219869	198243	226708	179214	219737	185887	122583	0.324555	0.657548	0.853767	0.945802	-0.0803892	insig
MW0142317	6-phospho-5-dehydro-2-deoxy-D-gluconic acid	Organic acid and Its derivatives	Organic acid and Its derivatives	C6H11O9P	3	0.9075	-	82567.6	84730.8	89852.4	84162.6	102115	81333.2	96803.7	93270.3	92433.6	109834	89755.2	87693.4	1.18171	0.12814	0.423585	0.920973	-0.118769	insig
MW0154083	N(alpha)-gamma-L-Glutamylhistamine	Alcohol and amines	Amines	C10H16N4O3	3	0.8984	-	1205.24	1505.49	850.05	1932.29	629.276	2335.7	1563.49	2121.54	1914.6	1123.56	1718.1	2321.1	0.914848	0.253334	0.579288	0.785889	-0.347602	insig
MW0160242	(E)-indol-3-ylacetaldoxime	Alcohol and amines	Amines	C10H10N2O	3	0.8911	-	3300.06	1161.88	4138.42	2563.83	7974.49	10884.6	5537.69	10178.7	7677.12	7717.68	4795.99	3751.39	0.911905	0.38922	0.67924	0.757044	-0.40155	insig
MW0143904	7-(3-methylbut-2-enyl)-L-tryptophan	Others	Others	C16H20N2O2	3	0.8892	-	8998.21	5904.29	10281.2	9249.39	11856	9386	8801.32	9188.87	8153.62	14831.7	10301.1	3903.47	0.189683	0.961032	0.985773	1.00897	0.012884	insig
MW0141109	1,2-Dihydrovomilenine	Alkaloids	Alkaloids	C21H24N2O3	3	0.8882	-	31786.1	31965	33404.7	33125.9	40073.7	33151.3	31865.6	31486.3	34332.2	30396.7	33417.7	31223	0.898317	0.309524	0.620942	1.05596	0.0785602	insig
MW0142061	2,4-Dinitroanisole	Benzene and substituted derivatives	Benzene and substituted derivatives	C7H6N2O5	3	0.8852	-	11668.2	4116	9098.69	14236.5	13839	7873.44	8927.34	6257.43	7109.75	5024.67	11627.1	14335	0.366632	0.569684	0.805101	1.14171	0.191196	insig
MW0129857	Mollicellin J	Others	Others	C21H19ClO6	3	0.8798	-	199549	202531	218492	171521	208227	202171	182079	205767	194968	313643	215568	100515	0.183301	0.937229	0.970802	0.991713	-0.0120049	insig
MW0054969	2-Monoolein	GL	MG	C21H40O4	3	0.878	-	67142.4	69956.1	134420	112786	160248	100182	79245.9	48175.7	36697.5	33610.9	41226.2	58549.4	1.82193	0.00548059	0.0721027	2.16713	1.11579	up
MW0157410	Testolic acid	Hormones and hormone related compounds	Hormones and hormone related compounds	C19H28O4	3	0.8688	-	16112.7	19519.3	19996	18833.8	21709.8	19602.7	18712.2	18622.8	17744.8	26865.8	18443.2	17131.3	0.114779	0.309524	0.620942	0.985145	-0.021592	insig
MW0140530	(2E)-3-(methoxycarbonyl)pent-2-enedioic acid	Organic acid and Its derivatives	Organic acid and Its derivatives	C7H8O6	3	0.8673	-	1026.06	352.64	633.073	366.421	437.283	512.191	279.969	541.803	602.789	841.653	272.421	680.082	0.144847	0.898149	0.970802	1.03385	0.0480271	insig
MW0011108	(Z)-Farnesol	Alcohol and amines	Alcohols	C15H26O	3	0.8647	-	120809	131158	142252	127654	137352	117635	153505	147316	124908	150967	123036	131990	0.95684	0.206021	0.527096	0.934039	-0.098445	insig
MW0141718	(2S,5R,8S)-2,10,10-trimethyl-3-oxotricyclo[6.3.0.01,5]undec-6-ene-6-carboxylic acid	Aldehyde,Ketones,Esters	Esters	C15H20O3	3	0.8642	-	55619.5	50912.5	58941.5	40379.1	80797.1	77754.3	66116.3	78012.9	65998.1	78250.5	63605.5	43708	0.491757	0.540309	0.800654	0.92093	-0.118836	insig
MW0154116	N,N-dihydroxy-L-isoleucine	Amino acid and Its metabolites	Amino acid derivatives	C6H13NO4	3	0.8626	-	3428.82	3690.51	4230.25	1552.48	2814.83	3062.79	2503.12	7935.13	3429.79	3645.12	3351.87	2575.24	0.524771	0.937229	0.970802	0.801172	-0.319816	insig
MW0156078	Progeldanamycin	Heterocyclic compounds	Heterocyclic compounds	C27H41NO6	3	0.8605	-	643981	623423	674363	668233	812708	640136	707175	715961	699546	664702	716745	649539	0.436097	0.630006	0.829192	0.978134	-0.0318959	insig
MW0058286	1-(9Z,12Z-octadecadienoyl)-2-octadecanoyl-glycero-3-phosphoethanolamine	GP	PE	C41H78NO8P	3	0.8589	-	4179.77	7880.42	3374.64	1256.92	8658.18	5878.89	4061.49	2082.32	593.175	1562.95	1351.35	1278.01	1.54511	0.0218738	0.150301	2.85735	1.51468	up
MW0144067	(+)-8'-Hydroxyabscisic acid	Organic acid and Its derivatives	Organic acid and Its derivatives	C15H20O5	3	0.8526	-	12079.9	9238.84	10287.8	7542.88	12745.8	11546.1	6947.17	11405.7	10045.7	11283.8	9297.74	8567.51	0.67924	0.374288	0.67924	1.10242	0.140668	insig
MW0142109	2,6-Dihydroxypseudooxynicotine	Aldehyde,Ketones,Esters	Ketones	C10H14N2O3	3	0.8328	-	72610.9	82705.7	96709.7	79794.2	88372	80428.1	100956	98922.8	80996.4	106969	94554.1	76597.3	1.0919	0.131007	0.423585	0.895571	-0.15912	insig
MW0148363	D-glucosaminic acid 6-phosphate	Organic acid and Its derivatives	Organic acid and Its derivatives	C6H14NO9P	3	0.832	-	11946.3	12682.6	13283.2	12839.3	17035.3	12348.1	13656.5	14812.8	15376.3	18658.6	13247.2	12503.6	0.890038	0.179654	0.48894	0.90799	-0.139251	insig
MW0157253	3-Ethenylcyclohexa-3,5-diene-1,2-diol	Alcohol and amines	Alcohols	C8H10O2	3	0.8156	-	2770.13	1072.23	2360.33	1137.74	3537.22	720.482	2308.83	2415.42	1681.82	1705.88	1341.25	1611.68	0.233026	0.859617	0.948846	1.04819	0.0679055	insig
MW0122525	7-Methyluric acid	Amino acid and Its metabolites	Amino acid derivatives	C6H6N4O3	3	0.8115	-	1.01719e+06	571205	650837	538852	1.13234e+06	915279	9150.89	15705.1	332469	278506	577118	21401.9	1.66176	0.00156433	0.0482508	3.90951	1.96699	up
MW0143957	7-Deoxyloganetic acid	Aldehyde,Ketones,Esters	Esters	C10H14O4	3	0.8094	-	170148	177257	191809	175960	210177	170879	200746	189670	179414	245292	187239	168186	0.741483	0.484848	0.755297	0.936512	-0.0946306	insig
MW0057419	PC(20:5(5Z,8Z,11Z,14Z,17Z)/18:3(6Z,9Z,12Z))	GP	PC	C46H76NO8P	3	0.8088	-	58248.5	116938	81532.8	73111.7	91034.5	91054.3	59738.1	33623	24053.4	33365.5	44176.4	36035.3	2.00797	0.000598969	0.0311313	2.21618	1.14808	up
MW0156150	Protodeoxyviolaceinic acid	Organic acid and Its derivatives	Organic acid and Its derivatives	C21H15N3O2	3	0.8043	-	2917.51	2904.12	4022.36	2410.86	3108.4	1959.08	2278.67	3539.38	2896.63	1069.17	2780.98	2456.41	0.706968	0.405163	0.684144	1.15319	0.205629	insig
MW0134100	5,7-Dihydroxy-2-(4-hydroxyphenyl)-8-(3,4,5-trihydroxyoxan-2-yl)chromen-4-one	Aldehyde,Ketones,Esters	Ketones	C20H18O9	3	0.8028	-	148183	166113	163323	159514	211638	165598	167449	170391	164729	174600	195681	155459	0.205359	0.393939	0.67924	0.986446	-0.0196885	insig
MW0154143	1D-3-amino-1-guanidino-1,3-dideoxy-scyllo-inositol 6-phosphate	Organic acid and Its derivatives	Organic acid and Its derivatives	C7H17N4O7P	3	0.8019	-	6558.05	5063.91	4228.88	2536.46	7969.77	8460.45	5384.77	8896.85	7294.27	7973.08	7012.44	3011.61	0.413859	0.545733	0.80293	0.87983	-0.184704	insig
MW0150273	Glutathionylaminopropylcadaverine	Alcohol and amines	Polyamines	C18H36N6O5S	3	0.7967	-	93314.6	94286.3	88211.9	82946.4	126817	93758.6	116792	116316	119943	189655	138889	98040.1	1.50281	0.025974	0.157432	0.743086	-0.4284	down
MW0014120	3-Hydroxysintaxanthin	Aldehyde,Ketones,Esters	Ketones	C31H42O2	3	0.7927	-	251830	258596	272642	251023	310828	255708	268390	275374	267957	332902	273369	254179	0.635353	0.24026	0.55766	0.957215	-0.0630853	insig
MW0155530	Phthalate 3,4-cis-dihydrodiol	Organic acid and Its derivatives	Organic acid and Its derivatives	C8H8O6	3	0.7922	-	6901.75	6554.32	9102.36	2889.59	7441.53	6782.55	5753.72	8828.5	7435.28	8375.97	6562.57	5354.95	0.383826	0.673079	0.862636	0.937631	-0.0929071	insig
MW0140209	Germacradienol	Alcohol and amines	Alcohols	C15H26O	3	0.7907	-	8117.16	11199.1	11509.7	11529.3	6869.96	12253.4	8157.72	11772.7	11662.1	10064	12320.1	11883.9	0.485804	0.309524	0.620942	0.933466	-0.0993303	insig
MW0144275	Acetyl-maltose	Carbohydrates and Its metabolites	Sugars	C14H24O12	3	0.7833	-	692.357	599.202	812.115	732.638	940.511	405.671	725.473	900.18	439.373	1666.28	800.496	790.084	0.654309	0.484848	0.755297	0.785904	-0.347574	insig
MW0000560	2,4,5-Trichlorophenoxyacetic acid	Benzene and substituted derivatives	Benzene and substituted derivatives	C8H5Cl3O3	3	0.7814	-	16125.6	18702.5	17922.3	15374.3	26233.8	17160.7	20088.7	17535.6	18241.7	24051.5	17900.4	17101.9	0.345647	0.588745	0.805101	0.970407	-0.0433377	insig
MW0151725	1-aci-nitro-2-(1H-indol-3-yl)ethane	Heterocyclic compounds	Indole and Its derivatives	C10H10N2O2	3	0.7808	-	13502.1	9057.65	9756.66	11227.6	11249	10042.7	10718.9	12745.6	9567.27	8805.34	6952.9	15410.8	0.21417	0.940669	0.971255	1.00989	0.0141978	insig
MW0053993	Hydroxysintaxanthin 5,6-epoxide	Heterocyclic compounds	Heterocyclic compounds	C31H42O3	3	0.7797	-	31452.2	27700.2	29788.7	29762.3	37050.3	29194.1	27358.1	30646.8	23144.9	30136	28524.3	25364.8	1.24122	0.0940768	0.354833	1.11971	0.163123	insig
MW0015132	7',8'-Dihydro-8'-hydroxyreticulataxanthin	Aldehyde,Ketones,Esters	Ketones	C33H46O3	3	0.7782	-	11672.3	25342.2	12296.2	7555.45	106571	82442.9	63683.2	102491	91677.7	79137.6	91443.1	23758.1	1.25857	0.24026	0.55766	0.543753	-0.878978	insig
MW0000410	Psychotrin	Alkaloids	Alkaloids	C28H36N2O4	3	0.771	-	4456.5	4478.42	3772.12	4055.01	5447.36	3981.64	3342.46	3918.78	4364.39	7818.87	3985.26	4129.04	0.115325	0.699134	0.866327	0.95037	-0.0734388	insig
MW0140381	Hydroxy-beta-cyclocitral	Aldehyde,Ketones,Esters	Aldehydes	C10H16O2	3	0.764	-	6966	6508	7906.38	6899.39	8814.34	6988.85	8154.32	7922.47	7844.23	7978.48	7460.73	7420.63	0.949307	0.250553	0.574822	0.942329	-0.0856972	insig
MW0166423	(R)-12-hydroxysqualene	Alcohol and amines	Alcohols	C30H50O	3	0.7621	-	20614.9	25844.4	22109.3	23869.2	27802.3	26255.6	25805.6	23522.3	22151.2	43597.9	20648.2	22890.8	0.365021	0.818182	0.923599	0.923587	-0.11468	insig
MW0141691	1-Amino-1-deoxy-scyllo-inositol 4-phosphate	Organic acid and Its derivatives	Organic acid and Its derivatives	C6H14NO8P	3	0.7616	-	58301.7	34710.6	52489.3	42328.6	67680.5	54165.3	53908	71919.2	68821.2	75554.1	64246.9	51130.8	1.24015	0.0701658	0.294641	0.803143	-0.316272	insig
MW0162175	(2S)-2-azaniumyl-3-[4-(3-methylbut-2-en-1-yl)-1H-indol-3-yl]propanoate	Others	Others	C16H20N2O2	3	0.7613	-	170306	116699	143053	109180	154056	115578	90053.5	135909	117912	123899	121374	113790	1.04752	0.167174	0.48446	1.1507	0.202514	insig
MW0161323	Bixin aldehyde	Aldehyde,Ketones,Esters	Aldehydes	C24H28O2	3	0.7527	-	16739.9	10486.7	14172	9007.36	15932.3	10638.9	6285.7	13930	11570.8	11084.1	12195.7	10134.8	0.85078	0.270219	0.595339	1.18061	0.239535	insig
MW0147927	cyclo(dehydrophenylalanyl-L-leucyl)	Amino acid and Its metabolites	Small Peptide	C15H18N2O2	3	0.7509	-	59378.8	65278.2	64371.7	36736	77739.5	48793.5	28191.9	79886.6	69135.9	62354.2	45802.8	33264.5	0.55204	0.595828	0.807631	1.10564	0.144886	insig
MEDN1198	1-O-glucosinoyl-β-D-glucose	Benzene and substituted derivatives	Benzene and substituted derivatives	C17H22O10	3	0.7482	-	4544.35	4060.01	5979.95	1438.03	5772.18	4311.12	3127.87	3108.11	3927.86	3485.28	2385.16	6296.43	0.347115	0.484439	0.755297	1.16905	0.225333	insig
MW0154477	N-hydroxy-L-isoleucine	Amino acid and Its metabolites	Amino acid derivatives	C6H13NO3	3	0.7404	-	3484.91	2762.14	3636.57	2693.88	3153.45	2245.06	3034.31	4270.61	2853.58	2712.64	2034.19	4674.34	0.280411	0.576315	0.805101	0.918096	-0.123283	insig
MW0013474	3-Demethylubiquinol-6	Others	Others	C38H58O4	3	0.7382	-	23745.9	32529.8	36529.2	26489.4	37784.5	26502	30695.5	32242.2	26530.6	26304.4	28370.7	22433.5	0.66469	0.332428	0.649872	1.10208	0.140226	insig
MW0152732	N2-(Carboxyethyl)-L-arginine	Amino acid and Its metabolites	Amino acids	C9H18N4O4	3	0.7377	-	5848.18	4490.9	4795.29	5091.5	6940.56	4575.9	5155.16	6103.1	4930.63	4151.09	5582.72	5818.31	0.0311381	0.999641	1	1.00004	6.05864e-05	insig
MW0142291	Methyl-D-erythritol Phosphate	Organic acid and Its derivatives	Organic acid and Its derivatives	C5H13O7P	3	0.7349	-	9259.64	9049.42	10981.9	10455.9	11589.9	11953.5	11634.1	13553.7	12711.6	4576.87	11928.7	6382.77	0.439877	0.798507	0.923599	1.04117	0.0582035	insig
MW0013480	2-Hexaprenyl-6-methoxyphenol	Alcohol and amines	Alcohols	C37H56O2	3	0.7305	-	15317.5	16548.2	18140.4	16768.7	22780	17462.3	18816.9	18995.7	17392.3	19442.7	17531.3	16903.1	0.344636	0.769394	0.910416	0.98107	-0.0275718	insig
MW0141049	1,1-Dichloroethane	Others	Hydrocarbon derivatives	C2H4Cl2	3	0.7251	-	85241.6	161834	132954	167659	69475.7	171123	143696	46213.4	103363	41842.2	42010.3	97762	1.2414	0.0631484	0.282345	1.65995	0.73114	insig
MW0014689	5alpha-Cholest-8-en-3-one	Aldehyde,Ketones,Esters	Ketones	C27H44O	3	0.7235	-	31841.4	26019.5	38313.3	7908.73	83293.9	82839.9	72600.9	99192.3	90444	85587.3	84826.9	31411.7	1.18726	0.072278	0.297691	0.582284	-0.780204	insig
MW0128160	(4,5-dihydroxy-6-{5-hydroxy-7-methoxy-4-oxo-2-phenyl-8-[3,4,5-trihydroxy-6-(hydroxymethyl)oxan-2-yl]-4H-chromen-6-yl}-2-(hydroxymethyl)oxan-3-yl)oxidanesulfonic acid	Organic acid and Its derivatives	Organic acid and Its derivatives	C28H32O17S	3	0.7232	-	211858	161406	468396	98377.7	436620	136302	666559	971963	1.24635e+06	963404	449713	626207	1.91484	0.00184687	0.0536487	0.30725	-1.70251	down
MW0159732	poly-cis-Polyprenyl diphosphate longer by one C5 unit	Organic acid and Its derivatives	Organic acid and Its derivatives	C15H28O7P2	3	0.7204	-	11181.7	11007.4	10907.2	11616.5	13798.1	9423.55	13137.2	11796.4	11638.9	12771.7	14147.5	9965.43	0.787597	0.292335	0.620942	0.924817	-0.11276	insig
MW0157196	S-Succinylglutathione	Amino acid and Its metabolites	Small Peptide	C14H21N3O9S	3	0.7203	-	24766.2	25497.9	25555.1	24622.3	32837.1	25665.6	22876.5	25312.7	23807.4	22321.3	24527.8	22846	1.40577	0.00865801	0.0918289	1.12176	0.165764	up
MW0012777	1b,3a,7b-Trihydroxy-5b-cholanate	Organic acid and Its derivatives	Organic acid and Its derivatives	C24H40O6	3	0.72	-	13684.6	13016	17832.4	14271.3	12377.6	20711.5	17769.3	16968.6	17074.8	22414.3	17921.2	15265.9	1.16047	0.148742	0.457769	0.855505	-0.225152	insig
MW0140188	(10S)-Juvenile hormone III diol	Hormones and hormone related compounds	Hormones and hormone related compounds	C16H28O4	3	0.7161	-	8511.69	8901.11	8908.62	8291.22	11428.2	11652.9	8700.59	10865.1	5143.32	13363.7	9370.7	33727.7	0.434096	0.588745	0.805101	0.710767	-0.492552	insig
MW0105232	4-Hydroxy-L-glutamic acid	Amino acid and Its metabolites	Amino acid derivatives	C5H9NO5	3	0.7146	-	2567.11	2018.54	2071.97	1675	3538.36	3064.14	3240.84	3033.38	3024.05	1756.43	2521.36	3018.01	0.553646	0.466505	0.753794	0.900028	-0.151958	insig
MW0127662	({3,5-dihydroxy-8-methyl-4-oxo-2-phenyl-4H,8H-pyrano[2,3-f]chromen-8-yl}methoxy)sulfonic acid	Organic acid and Its derivatives	Organic acid and Its derivatives	C20H16O9S	3	0.7122	-	8324.57	4234.61	6493.52	6571.02	6782.03	6474.08	7138.66	7039.47	6942.7	5638.96	4021.82	9031.99	0.090005	0.861344	0.948846	0.976546	-0.0342398	insig
MW0017177	cis-Carane	Others	Hydrocarbon derivatives	C10H18	3	0.7098	-	375970	357208	394094	366851	491338	399353	418790	436108	415697	409835	404180	372585	0.494986	0.589756	0.80569	0.970543	-0.0431357	insig
MW0162094	(3S,10S,13R)-10,13-dimethyl-17-(6-methylhept-5-en-2-yl)-2,3,4,5,6,9,11,12,14,15,16,17-dodecahydro-1H-cyclopenta[a]phenanthren-3-ol	Others	Others	C27H44O	3	0.708	-	1702.8	1817.08	3256.32	2027.77	2354.39	1493.78	1324.83	1630.03	1538	2142.2	1825.69	2095.1	0.828843	0.25666	0.582436	1.19859	0.261337	insig
MW0141690	1alpha-Hydroxytestosterone	Aldehyde,Ketones,Esters	Ketones	C19H28O3	3	0.707	-	14435.7	8792.86	13811	13544	14902.9	9437.99	20508.7	19730.9	15558.8	23573.7	13774.8	11982.2	1.43789	0.0387507	0.209284	0.71269	-0.488653	down
MW0140413	(4E)-2-Oxohexenoic acid	Organic acid and Its derivatives	Organic acid and Its derivatives	C6H8O3	3	0.7051	-	48197.8	37816.5	43732.2	34375.2	47371.1	35903.4	34655.2	40824	40711.4	39459.4	36812.6	36815.7	0.784253	0.281105	0.606678	1.07902	0.109724	insig
MW0004612	4-Hydroxy-2,6-dimethylaniline	Benzene and substituted derivatives	Phenolics	C8H11NO	3	0.7043	-	638.759	973.982	1411.67	1714.99	11420	8506.6	4512.53	7146.42	10721.8	15614.7	6024.87	734.723	0.933406	0.264703	0.590837	0.551133	-0.859528	insig
MW0142366	2-hydroxy-2H-pyran-4,6-dicarboxylic acid	Aldehyde,Ketones,Esters	Esters	C7H6O6	3	0.7024	-	8856.14	9202.79	7851.15	8243.8	14542	5221.77	9411.12	12125.6	14651.1	9682.3	13343.9	15757.7	1.3267	0.0578445	0.267627	0.719174	-0.475587	insig
MW0016287	[(1S,3R,6S,8R,11S,12S,15R,16R)-7,7,12,16-tetramethyl-15-[(2R)-6-methylhept-5-en-2-yl]-6-pentacyclo[9.7.0.01,3.03,8.012,16]octadecanyl] (E)-3-(3,4-dihydroxyphenyl)prop-2-enoate	Others	Others	C39H56O4	3	0.7022	-	47629	86956.2	50434.6	47839.1	57828.6	28548	89180.8	88497.4	110112	36010	62223.4	47553.2	0.875039	0.202055	0.519817	0.736283	-0.441668	insig
MW0153022	Lys-Ile-Val-Lys	Amino acid and Its metabolites	Small Peptide	C23H46N6O5	2	0.9646	-	432537	400710	452072	383350	468096	392803	403656	405296	531587	489488	415549	369202	0.364065	0.63205	0.829192	0.967412	-0.0477981	insig
MW0157706	Thr-Leu-Lys-Lys	Amino acid and Its metabolites	Small Peptide	C22H44N6O6	2	0.9402	-	17160.9	16261.7	19213.2	17225.2	20951.4	19037.7	16145.6	20044.3	16821.5	22069.5	17056.5	16247.6	0.191006	0.845145	0.941337	1.01352	0.0193714	insig
MW0049802	1,2-Dipalmitoyl-sn-glycerol	GL	DG	C35H68O5	2	0.9374	-	1551.39	2944.18	2711.31	11388.2	64974.3	49116.6	4405.63	1691.15	2117.61	2482.03	1511.72	1127.92	1.29717	0.0649351	0.282345	9.94941	3.31461	insig
MW0153153	Lys-Thr-Ile-Thr-Leu	Amino acid and Its metabolites	Small Peptide	C26H50N6O8	2	0.9353	-	1490.41	1352.48	1503.73	1495.11	32896.9	17765.2	11496.9	20654.8	18789.1	17241.2	15489.8	1185	0.965213	0.588745	0.805101	0.665874	-0.586679	insig
MW0123749	NSC250429	Aldehyde,Ketones,Esters	Ketones	C20H28O6	2	0.9263	-	121641	137884	138467	125500	136420	106998	105603	96920.5	116735	149470	90822.6	113016	1.05771	0.141457	0.444213	1.14027	0.189376	insig
MW0151597	Ile-Thr-His-Asp	Amino acid and Its metabolites	Small Peptide	C20H32N6O8	2	0.919	-	9446.12	10985	10269.7	11038.6	13019.5	9919.99	9289.1	9492.52	10159.2	13466.1	10873	9222.62	0.345796	0.393939	0.67924	1.03482	0.0493806	insig
MW0051263	1,2-Dioctanoyl-sn-glycerol	GL	DG	C19H36O5	2	0.9187	-	154616	146017	146449	138226	166911	155183	157653	155533	152190	202106	155831	144979	0.802787	0.309524	0.620942	0.937117	-0.0936996	insig
MW0157613	Thr-Gln-Leu-Lys	Amino acid and Its metabolites	Small Peptide	C21H40N6O7	2	0.9179	-	4576.14	544.394	5357.03	4499.02	6071.29	5424.1	5750.61	5362.88	4661.54	8460.91	4954.58	4459.34	0.812383	0.588745	0.805101	0.786689	-0.346135	insig
MW0155388	Phe-Tyr-Lys-Arg	Amino acid and Its metabolites	Small Peptide	C30H44N8O6	2	0.9173	-	4093.95	4385.69	3824.07	3763.49	7466.25	5078.5	5703.83	6233.77	6135.58	9772.74	4392.82	3282.64	0.774719	0.306123	0.620942	0.805485	-0.31207	insig
MW0156803	Ser-Ile-Phe-Glu	Amino acid and Its metabolites	Small Peptide	C23H34N4O8	2	0.9161	-	1081.46	2296.76	2156.03	1961.87	15562.5	8474.83	3721.41	10142.8	13134.4	20356.8	7914.89	907.38	0.777159	0.289386	0.61795	0.561317	-0.833112	insig
MW0145662	Asn-Ala-Leu-Ala-His	Amino acid and Its metabolites	Small Peptide	C22H36N8O7	2	0.9158	-	5306.86	6992.27	6025.4	5599.6	22852.3	13989.7	7981.6	15135.8	18918.4	29016.1	10170.7	5741.16	0.795963	0.24026	0.55766	0.698753	-0.517145	insig
MW0152462	Leu-Pro-Arg-Leu-Pro	Amino acid and Its metabolites	Small Peptide	C28H50N8O6	2	0.9075	-	22624.8	18170.2	18556.5	17191.2	23533.4	17442.4	16945.8	19330	18901.9	20276.9	18595.9	16676.4	0.645184	0.391673	0.67924	1.06134	0.0858832	insig
MW0158878	Val-Ala-Phe-Asp	Amino acid and Its metabolites	Small Peptide	C21H30N4O7	2	0.9062	-	2892.47	3785.11	2351.83	2633.4	35052.4	22363.8	11856	21471.8	28520.3	46479.5	17501	2283.59	0.98337	0.268978	0.594619	0.539207	-0.89109	insig
MW0144076	8-iso Prostaglandin F2d4	Hormones and hormone related compounds	Hormones and hormone related compounds	C20H30D4O5	2	0.9051	-	48345.5	51104	51515.9	46277.2	53692.8	45821.6	57687.2	57931.3	37933.1	57871.1	49346.9	45199	0.188184	0.681761	0.866327	0.969894	-0.0441016	insig
MW0144538	Ala-Gln-Glu-Val-His	Amino acid and Its metabolites	Small Peptide	C24H38N8O9	2	0.9003	-	5726.19	6417.59	5184.64	5650.79	6091.61	6059	6172.75	6269.07	5694.3	4733.03	5523.28	4700.13	0.775524	0.325194	0.639333	1.06156	0.0861892	insig
MW0145397	Arg-Ile-Phe-Lys	Amino acid and Its metabolites	Small Peptide	C27H46N8O5	2	0.8943	-	12839.6	11979.8	13825.6	12405.9	16869.4	14609.8	11859.3	13054.9	13737.3	18576.9	12884.9	11530.1	0.115813	0.699134	0.866327	1.01086	0.0155809	insig
MW0015145	7-[3-(Undeca-2,5-dien-1-yl)oxiran-2-yl]hept-5-enoic acid	FA	Others	C20H32O3	2	0.8928	-	16140.8	16976.5	13921.4	17326.8	15601.1	10941	18850.9	18090.2	18495	23373.1	14355.3	15396.9	1.20537	0.0986523	0.365692	0.837384	-0.256039	insig
MW0159225	Val-Tyr-Pro-Glu-Leu	Amino acid and Its metabolites	Small Peptide	C30H45N5O9	2	0.8906	-	7801.47	3976.96	7323.28	7037.39	4726.23	9165.02	4964.05	3300.86	6674.83	4130.58	4405.38	3655	1.32994	0.0446656	0.224623	1.47546	0.561168	up
MW0155436	Phe4Cl-TyrMe-OH	Amino acid and Its metabolites	Small Peptide	C24H21ClN2O7	2	0.8852	-	838899	312811	757781	663108	2.5498e+06	2.26274e+06	2.36228e+06	3.14605e+06	3.50099e+06	3.64842e+06	2.80278e+06	1.42872e+06	1.60997	0.0109332	0.0998378	0.437268	-1.19341	down
MW0151402	Ile-Gln-Phe-Arg	Amino acid and Its metabolites	Small Peptide	C26H42N8O6	2	0.8818	-	13011.3	12387.7	14856.1	13663.2	19887.4	15967.4	15310	13626.9	11957.8	20334.4	14748.7	12391.2	0.102021	0.818182	0.923599	1.01589	0.0227401	insig
MW0151500	Ile-Leu-Tyr-Asp	Amino acid and Its metabolites	Small Peptide	C25H38N4O8	2	0.881	-	14051.5	14989.6	14233.4	12742.9	18637	14780.3	19732.1	13778.5	17794.7	16455.3	15017.7	12389.2	0.546208	0.500243	0.763847	0.939763	-0.0896312	insig
MW0147962	Cymathere lactone	Amino acid and Its metabolites	Small Peptide	C18H26O3	2	0.8718	-	34151.7	39884.9	29111.5	32567.2	35498.7	27235.7	30134	25202.5	39465.4	24029	27906.8	26680.9	1.00622	0.18679	0.498585	1.14434	0.194516	insig
MW0159127	Val-Phe-Phe-Asn-Gly	Amino acid and Its metabolites	Small Peptide	C29H38N6O7	2	0.8709	-	1112.56	817.135	1817.52	880.652	1045.85	539.32	1173.21	1058.79	933.45	1213.62	918.543	541.828	0.0665438	0.764878	0.908171	1.06398	0.0894684	insig
MW0156950	Ser-Tyr-Asp-Glu	Amino acid and Its metabolites	Small Peptide	C21H28N4O11	2	0.8688	-	362688	528161	352804	220397	569023	425745	417097	281696	247413	197753	289546	196578	1.36463	0.0491277	0.240103	1.5084	0.59302	up
MW0151990	Kalkitoxin thioamide alcohol	Amino acid and Its metabolites	Small Peptide	C21H40N2O2S	2	0.8678	-	20119.9	31518.2	25734.4	15024.9	37561.6	38551.6	43503.2	41662.5	51664.2	46151.7	49358.3	24433.8	1.42193	0.0242023	0.156975	0.656261	-0.607659	down
MW0151428	Ile-Glu-Val-His-Gly	Amino acid and Its metabolites	Small Peptide	C24H39N7O8	2	0.8669	-	3348.28	4124.67	4217.1	3956.22	5233.54	4394.9	4024.82	4732.1	3671.34	7446.69	3772.37	3430.93	0.261835	0.818182	0.923599	0.933395	-0.0994396	insig
MW0144629	Ala-Leu-Ala-Pro-Lys	Amino acid and Its metabolites	Small Peptide	C23H42N6O6	2	0.8666	-	2629.8	1392.96	1546.95	2403.22	2784.91	2810.19	2657.72	1208.98	1649.24	4116.87	2576.11	1851.68	0.0261424	0.871181	0.954871	0.964969	-0.0514457	insig
MW0144606	Ala-His-Val-Asp	Amino acid and Its metabolites	Small Peptide	C18H28N6O7	2	0.8662	-	24465.8	23971.2	26114.9	24709.4	29906.5	24903.6	25106.7	26302.9	23579.5	32569.6	25511.1	22257.7	0.0650868	0.937229	0.970802	0.991913	-0.0117149	insig
MW0159061	Val-Leu-Glu-Ser-Phe	Amino acid and Its metabolites	Small Peptide	C28H43N5O9	2	0.8656	-	37564.7	31126.9	28657.2	30292	24480	36723.1	18789.1	19192.5	22843.1	17724.7	17338.3	17648.5	2.11903	0.00019085	0.0216526	1.66329	0.734041	up
MW0153203	Lys-Val-Ile-Arg	Amino acid and Its metabolites	Small Peptide	C23H46N8O5	2	0.8553	-	9154.6	8304.12	9270.09	9509.19	10461.1	9910.96	8223.99	9807.2	8985.65	12782.9	9362.64	8048.27	0.0218879	0.588745	0.805101	0.989502	-0.0152262	insig
MW0155072	Phe-Ala-Asn-Lys	Amino acid and Its metabolites	Small Peptide	C22H34N6O6	2	0.8551	-	6554.66	5211.76	6092.5	5557.61	6554.32	5462.39	6455.77	6282.26	6557.31	7089.52	6725.84	5620.41	1.15714	0.106933	0.381549	0.914852	-0.12839	insig
MW0149296	FTY720 phenoxy-biotin	Heterocyclic compounds	Heterocyclic compounds	C27H44N4O5S	2	0.8531	-	83.152	87.793	1031.93	119.985	82.544	122.714	76.848	576.473	449.787	66.845	107.128	65.824	0.00627445	0.484848	0.755297	1.13792	0.186396	insig
MW0152337	Leu-Gly-Arg-Leu-Val	Amino acid and Its metabolites	Small Peptide	C25H48N8O6	2	0.8509	-	7565.95	9819.62	8187.61	9358.43	10564.2	7805.43	10362.3	8938.86	8110.28	12913	7928.89	8463.11	0.486186	0.550608	0.804467	0.939785	-0.0895977	insig
MW0145835	Asn-Lys-Phe-Asp	Amino acid and Its metabolites	Small Peptide	C23H34N6O8	2	0.8447	-	1143.16	1715.64	1467.49	1297.69	1730.88	1809.23	2043.1	1458.83	1469.51	2635.72	1302.08	1517	0.678331	0.390569	0.67924	0.878947	-0.186152	insig
MW0159042	Val-Ile-Leu-Asp	Amino acid and Its metabolites	Small Peptide	C21H38N4O7	2	0.8436	-	610508	727927	732658	703018	878231	677563	657974	553591	376850	546421	643413	340654	1.58224	0.0114621	0.102642	1.38828	0.473297	up
MW0007334	HPF	Others	Others	C26H16O6	2	0.8425	-	88104.1	49979.6	82864.3	58560.8	217256	175016	203479	357340	442838	427732	308726	146724	1.79355	0.00482905	0.0682619	0.356035	-1.48991	down
MW0152573	Leu-Val-Val-Val-Asp	Amino acid and Its metabolites	Small Peptide	C25H45N5O8	2	0.8417	-	35652.8	34069	35412.3	35352.9	25982	39662.8	27660.1	26486.3	28667.2	28952.6	20364	23498.9	1.6996	0.00441555	0.0682619	1.32451	0.405455	up
MW0138520	3-[(2S,3R,4S,5R,6S)-4,5-dihydroxy-6-(hydroxymethyl)-3-[(2S,3S,4R,5R,6S)-3,4,5-trihydroxy-6-methyloxan-2-yl]oxyoxan-2-yl]oxy-5,7-dihydroxy-2-(4-hydroxy-3-methoxyphenyl)chromen-4-one	Flavonoids	Flavonoid	C28H32O16	2	0.8417	-	954033	2360.46	274576	2375.23	345476	3791.16	260640	379536	291532	469907	417326	774973	1.27643	0.342606	0.659446	0.610125	-0.712823	insig
MW0159183	Val-Thr-Lys-Arg	Amino acid and Its metabolites	Small Peptide	C21H42N8O6	2	0.8401	-	8970.49	6740.35	10031.8	8163.83	10402.1	9110.12	8500.52	9155.78	12343.4	9323.43	7385.23	7495.58	0.122772	0.88932	0.963604	0.985514	-0.0210522	insig
MW0158723	Tyr-Phe4Cl-OH	Amino acid and Its metabolites	Small Peptide	C24H21ClN2O7	2	0.8363	-	155.449	1512.57	1711.05	144.943	562.812	542.84	435.921	1105.91	1245.62	762.02	1056.76	220.518	0.420423	0.920982	0.970802	0.959169	-0.0601434	insig
MW0143854	6k-PGF1d4	Hormones and hormone related compounds	Hormones and hormone related compounds	C20H30D4O6	2	0.8329	-	46398.7	58290.8	56634.8	45238.9	58089.4	50685.9	50417.8	50179.1	45197.2	58556.6	48662.2	40856.2	0.724003	0.319955	0.629926	1.07306	0.101727	insig
MW0144583	Ala-Gly-Pro-His-Lys	Amino acid and Its metabolites	Small Peptide	C22H36N8O6	2	0.8273	-	3275.72	5176.15	3750.09	3364.08	3552.61	2812.23	2907.84	2621.87	2344.72	5317.06	2662.82	2803.32	0.849848	0.0930736	0.352968	1.17544	0.233197	insig
MW0145509	Arg-Thr-Ala-Arg	Amino acid and Its metabolites	Small Peptide	C19H38N10O6	2	0.8221	-	5737.57	6053.16	6351.65	5731.12	24253.1	13398.1	10480.4	16480.5	22281.4	33875.9	12343.2	5627.35	1.01205	0.393939	0.67924	0.608619	-0.716388	insig
MW0145372	Arg-His-Gln-Arg	Amino acid and Its metabolites	Small Peptide	C23H41N13O6	2	0.8192	-	118.847	206.854	306.234	105.944	474.814	120.359	597.946	228.602	228.054	207.453	465.479	109.613	0.686824	0.393939	0.67924	0.72561	-0.462734	insig
MW0145959	Asn-Val-Phe-Lys	Amino acid and Its metabolites	Small Peptide	C24H38N6O6	2	0.8165	-	6279.66	4653.47	8318.34	3701.14	8910.67	7911.83	4238.32	6075.74	8745.56	9958.85	9440.73	11603.7	0.728195	0.249123	0.572488	0.794502	-0.331877	insig
MW0156981	Ser-Val-Lys-Arg	Amino acid and Its metabolites	Small Peptide	C20H40N8O6	2	0.8162	-	8846.73	6963.51	9893.91	9410.53	12030.7	9256.03	9371.81	10763.2	8909.59	10725.3	8315.42	20349.9	0.726276	0.588745	0.805101	0.824158	-0.279007	insig
MW0153005	Lys-Ile-Asp-Asn-Glu	Amino acid and Its metabolites	Small Peptide	C25H43N7O11	2	0.8107	-	9881.87	10364.1	10815.4	9127.26	12560.7	10433.5	11295.8	10682	10292.3	9545.55	9755.89	9117.96	0.498633	0.484393	0.755297	1.04108	0.0580847	insig
MW0053901	Medica 16	FA	FFA	C20H38O4	2	0.8106	-	21340.1	22471.5	15346	21808	26933.1	10084.6	29498	27957.6	16954	19152.4	14104.3	23772	0.473689	0.537062	0.798485	0.897632	-0.155803	insig
MW0145854	Asn-Phe-Glu-Tyr-Ile	Amino acid and Its metabolites	Small Peptide	C33H44N6O10	2	0.8103	-	8752.1	8394.64	9203.45	8068.73	11278.4	7836.22	6824.38	7682.99	7930.53	8426.79	7429.18	7207.2	1.48348	0.0380918	0.207422	1.17653	0.234544	up
MW0159182	Val-Thr-Leu-Asp-Met	Amino acid and Its metabolites	Small Peptide	C24H43N5O9S	2	0.8102	-	471.021	389.223	491.224	381.036	606.728	588.556	211.341	231.817	534.847	459.515	166.727	613.667	1.03129	0.202609	0.519817	1.32006	0.400608	insig
MW0159008	Val-Gly-Asp-Ile-Val	Amino acid and Its metabolites	Small Peptide	C22H39N5O8	2	0.8044	-	18982.7	24214.4	23034.6	22940.2	18955.5	27855.5	15256	14768.9	14641.5	17128.5	13892.3	10056.2	1.9511	0.000541253	0.0311313	1.58593	0.665327	up
MW0136721	(-)-Maackiain-3-O-glucosyl-6''-O-malonate	Flavonoids	Flavonoid	C25H24O13	2	0.7999	-	579.521	1034.36	1147.69	779.625	3386.58	2300.18	2282.68	4564.19	4201.22	4975.54	2370.72	1840.79	1.57932	0.0271923	0.161294	0.456036	-1.13278	down
MW0141359	13,14-dihydro-15-keto Prostaglandin F2d4	Hormones and hormone related compounds	Hormones and hormone related compounds	C20H30D4O5	2	0.7969	-	147672	125731	136466	134002	184184	128417	153543	140225	146509	183262	138148	139684	0.587449	0.24026	0.55766	0.950189	-0.073713	insig
MW0151445	Ile-His-Arg-Arg	Amino acid and Its metabolites	Small Peptide	C24H44N12O5	2	0.7909	-	18916.2	16203.7	18305	16406.1	25253.2	18376.3	21065.6	20970.4	21944.5	20913.9	20092.4	19283.4	1.01355	0.226607	0.555707	0.913015	-0.131289	insig
MW0152558	Leu-Val-Arg-Lys	Amino acid and Its metabolites	Small Peptide	C23H46N8O5	2	0.7869	-	8239.94	22064.7	9523.27	8378.68	10787.5	6562.2	8057.21	9119.8	10566.3	10894	11462.5	7612.07	0.238065	0.937229	0.970802	1.13592	0.183866	insig
MW0154299	N-Arachidonoyl-3-hydroxy-Aminobutyric Acid	Amino acid and Its metabolites	Amino acid derivatives	C24H39NO4	2	0.7841	-	44867.2	12886.3	10142.2	27641.6	34248.7	22642	31687.5	57465.1	47522.1	30402.6	41770.7	28482.9	1.24881	0.0746052	0.30397	0.64226	-0.638771	insig
MW0000119	(10S,13S,16S,1R,9R,14R,18R)-13-ethyl-8-methyl-8,15-diazahexacyclo[14.2.1.0<1,9 >.0<2,7>.0<10,15>.0<12,17>]nonadeca-2,4,6-triene-14,18-diol	Alkaloids	Alkaloids	C20H26N2O2	2	0.7833	-	24641.1	9589.9	18960.1	21335.9	120972	92202	63591.1	92821.5	122564	208646	78673.6	23643.2	1.21462	0.147073	0.453639	0.487679	-1.036	insig
MW0152851	Lys-Ala-Leu-Glu	Amino acid and Its metabolites	Small Peptide	C20H37N5O7	2	0.7773	-	10564	25992.4	23376.1	26435.3	24860.5	28093.7	26552.7	19738.2	20765.9	22886.8	16528.9	22069.1	0.122276	0.555832	0.805101	1.08387	0.116188	insig
MW0155229	Phe-Ile-His-Arg	Amino acid and Its metabolites	Small Peptide	C27H41N9O5	2	0.7734	-	193.362	172.847	152.256	160.397	292.839	345.17	148.306	119.452	282.017	288.301	174.192	244.119	0.149505	0.823004	0.926069	1.04814	0.0678331	insig
MW0156724	Ser-Glu-Arg-Lys	Amino acid and Its metabolites	Small Peptide	C20H38N8O8	2	0.7583	-	12949.2	12134.8	13030.8	13108.9	16435.7	12891.4	15397.5	13396.6	14528.9	14749.6	16724.3	15166.3	1.33295	0.0671305	0.286699	0.895376	-0.159434	insig
MW0140724	(Z)-2-tetracos-15-enamidoethanesulfonic acid	Others	Others	C26H51NO4S	2	0.7562	-	127935	197763	176032	171508	147097	206788	153200	121884	106076	118660	90360	103654	1.76223	0.00414517	0.0682619	1.48036	0.565946	up
MW0153037	Lys-Leu-Gly-Gln-Ser	Amino acid and Its metabolites	Small Peptide	C22H41N7O8	2	0.7505	-	263.79	526.818	821.638	344.225	448.724	219.151	681.153	204.027	1083.14	929.177	135.216	770.149	0.498355	0.303926	0.620942	0.690098	-0.535127	insig
MW0145251	Arg-Ala-Leu-Lys	Amino acid and Its metabolites	Small Peptide	C21H42N8O5	2	0.75	-	10226.2	12075.8	12460.8	9832.1	16320.3	11950.8	13129.7	15496.2	15097.3	15014	11442	11972.7	0.976449	0.219723	0.546551	0.886966	-0.17305	insig
MW0155760	Pro-Ala-Asp-Lys-Thr	Amino acid and Its metabolites	Small Peptide	C22H38N6O9	2	0.7469	-	17652.1	22863.2	17629.7	19770.6	35846	20406.5	19602.2	14425.4	19524.9	15667.3	10917.9	10882	1.41464	0.025974	0.157432	1.47405	0.55979	up
MW0151609	Ile-Thr-Val-Lys-Leu	Amino acid and Its metabolites	Small Peptide	C27H52N6O7	2	0.7459	-	22837.3	19638.7	20555	18926.8	24841.1	20855.7	24362.3	23056.1	24395.5	22278	24612.1	19854	1.03995	0.150299	0.459503	0.921308	-0.118245	insig
MW0153186	Lys-Tyr-Thr-Ser-Ser	Amino acid and Its metabolites	Small Peptide	C25H40N6O10	2	0.7444	-	2299.8	4367.13	2288.94	2760.89	4733.54	3293.48	3224.48	2294.01	3056.85	2019.71	1322.93	1952.9	1.16932	0.0887533	0.347013	1.4234	0.50934	insig
MW0155049	PGF2 diethyl amide	Hormones and hormone related compounds	Hormones and hormone related compounds	C24H43NO4	2	0.7406	-	15592.5	14377	10608.2	15604.8	15613.9	12521.3	13339.5	25176.8	16359.5	12406.6	15758.3	16237.4	0.775461	0.179654	0.48894	0.849309	-0.235639	insig
MW0155431	Phe4Cl-Phe4Cl-OH	Amino acid and Its metabolites	Small Peptide	C23H18Cl2N2O6	2	0.7404	-	855.751	484.775	543.132	524.833	992.094	877.531	653.845	810.696	396.253	629.288	930.731	1139.91	0.112838	0.741463	0.892586	0.938035	-0.0922869	insig
MW0015052	(10R,13S,17S)-10,13-Dimethyl-3,6-dioxo-2,3,6,7,8,9,10, 11,12,13,14,15,16,17-tetradecahydro-1H-cyclopenta[a]phenanthren-17-yl heptanoate	Aldehyde,Ketones,Esters	Esters	C26H38O4	2	0.7395	-	19981.6	1.07469e+06	11731.5	990343	1.25472e+06	1.05922e+06	19673	1.11085e+06	1.07137e+06	1.03671e+06	1.03423e+06	1.03135e+06	0.446603	0.937229	0.970802	0.831551	-0.266124	insig
MW0156883	Ser-Phe-Val-Lys	Amino acid and Its metabolites	Small Peptide	C23H37N5O6	2	0.7346	-	9711.68	10226.2	9644.39	10552.2	11712.4	9584.44	11555	11378.1	11111.7	14162.8	6465.81	11475.7	0.403309	0.480746	0.755297	0.928681	-0.106744	insig
MW0147083	Carbaprostacyclin-biotin	Others	Others	C36H60N4O5S	2	0.7321	-	6457.58	7478.98	8429.26	6033.81	6401.91	5975.43	8185.02	7930.73	7371.88	7217.25	7499.52	5492.62	0.635671	0.399025	0.681238	0.933175	-0.0997802	insig
MW0144747	Ala-Thr-Ile-Lys	Amino acid and Its metabolites	Small Peptide	C19H37N5O6	2	0.7293	-	15041.1	6385.55	13792.6	14527.8	70774.9	51955.2	35933.2	52675.8	76797.1	122890	40165.3	13820.7	1.153	0.165995	0.483764	0.503904	-0.98878	insig
MW0153149	Lys-Thr-Glu-Lys-Ala	Amino acid and Its metabolites	Small Peptide	C24H45N7O9	2	0.7273	-	143316	279084	182425	180609	306982	190569	183133	137398	146386	153318	106425	112489	1.5229	0.0270389	0.161073	1.52891	0.612505	up
MW0155094	Phe-Arg-Leu-Glu	Amino acid and Its metabolites	Small Peptide	C26H41N7O7	2	0.7235	-	10634.6	11102.5	12513.9	9627.52	11836.9	11053.4	8928.07	8711.31	8384.86	10186.3	9467.73	9958.65	1.8109	0.00402033	0.0682619	1.20008	0.263132	up
MW0157549	Thr-Arg-Gly-Glu-Val	Amino acid and Its metabolites	Small Peptide	C22H40N8O9	2	0.7228	-	4545.8	4154.46	4258.42	3628.45	4532.12	3718.59	5311.96	4118.64	4713.68	3707.47	4985.74	4147.19	0.807318	0.253039	0.579288	0.920442	-0.119602	insig
MW0146172	Asp-Leu-His-Ala-His	Amino acid and Its metabolites	Small Peptide	C25H37N9O8	2	0.7214	-	17030.8	16664.1	19614.6	17918.9	20722.4	17697	17145	19362.1	17686.5	19446.6	18825.1	18510.7	0.24272	0.772329	0.912334	0.988033	-0.0173696	insig
MW0144594	Ala-His-Leu-Asp	Amino acid and Its metabolites	Small Peptide	C19H30N6O7	2	0.7208	-	2535.11	2056.28	2662.78	2404.11	2305.89	1641.73	3781.15	2071.49	2681.46	2456.32	2076	2585.95	0.871282	0.278719	0.60353	0.869255	-0.202148	insig
MW0153088	Lys-Phe-Arg-Lys	Amino acid and Its metabolites	Small Peptide	C27H47N9O5	2	0.72	-	690.867	418.813	408.962	438.334	6712.25	3892	2685.68	5492.42	5896.82	6384.48	8514.81	1327.78	1.41785	0.0799067	0.317795	0.414535	-1.27044	insig
MW0151417	Ile-Glu-His-Lys	Amino acid and Its metabolites	Small Peptide	C23H39N7O7	2	0.7197	-	36938.4	80668.2	64727.2	56192.5	57540.3	70206	53999.1	41555.3	36200.8	40926.3	29915.3	30574	1.61411	0.0104842	0.0993816	1.57083	0.651531	up
MW0010167	Ortophosphate	Others	Metal, Non-metal and related compounds	H3O4P	2	0.7195	-	9268.73	13754.8	16823.7	22302.8	12636.7	12745	10888.6	8689.11	5474.48	7611.47	7513.57	2413.24	1.62994	0.00638256	0.0777105	2.0552	1.03928	up
MW0153488	Met-Ala-Lys-Lys-Asp	Amino acid and Its metabolites	Small Peptide	C24H45N7O8S	2	0.7194	-	6014.28	4613.94	1687.55	5379.85	5218.46	4448.88	8263.25	5900.14	8984.99	10041.6	8465.07	4511.48	1.46293	0.0135442	0.115333	0.592702	-0.754622	down
MW0154554	N-methylundec-10-enamide	FA	Others	C12H23NO	2	0.7187	-	11658.3	7673.51	4446.48	10233.3	13058	11600.3	7688.01	10017.5	8782.88	10098.9	13284.5	10137.3	0.216751	0.885367	0.961388	0.977685	-0.0325581	insig
MW0153234	Lyso-PAF C-16-d4	Heterocyclic compounds	Heterocyclic compounds	C24H48D4NO6P	2	0.718	-	10005.6	11178.2	10638.1	8519.76	12001.6	10338.3	10561.9	11842	9760.12	9341.49	9873.84	10017.2	0.280959	0.728546	0.880856	1.02093	0.0298834	insig
MW0144084	8-Isoquinoline methanamine(hydrochloride)	Heterocyclic compounds	Heterocyclic compounds	C11H11N	2	0.7179	-	32527.9	37786.5	35493.1	38203	42852.3	35237.1	39834.4	37960.4	37917.3	39105	40643.3	36913.3	0.850303	0.292579	0.620942	0.955787	-0.0652386	insig
MW0153028	Lys-Leu-Asn-His-Gln	Amino acid and Its metabolites	Small Peptide	C27H46N10O8	2	0.717	-	2719.86	3663.36	3097.92	3456.42	3084.84	3320.86	3469.81	2821.12	2622.15	4234.31	3229.1	2966.9	0.0237333	0.999932	1	0.999993	-1.06655e-05	insig
MW0145850	Asn-Phe-Ala-Arg	Amino acid and Its metabolites	Small Peptide	C22H34N8O6	2	0.7166	-	6641.19	7417.16	8677.25	6991.54	8078.59	6786.3	8149.63	8309.69	7251.52	9551.15	7033.17	7643.79	0.850638	0.286098	0.614713	0.930184	-0.104413	insig
MW0157815	Thr-Thr-Gly-Leu-Ile	Amino acid and Its metabolites	Small Peptide	C22H41N5O8	2	0.7141	-	6543.38	10036.3	7418.88	11314	9653.27	11209.9	5773.65	5931.37	6398.9	3948.94	4177.52	5226.26	1.93541	0.0010271	0.0331539	1.78582	0.836583	up
MW0145407	Arg-Leu-Arg-Glu-Lys	Amino acid and Its metabolites	Small Peptide	C29H56N12O8	2	0.7123	-	2672.02	2795.03	2207.37	1951.37	8054.04	4987.81	2556.03	2350.7	2193.75	2248.7	1877.84	1684.77	1.21006	0.0930736	0.352968	1.75558	0.811947	insig
MW0155408	Phe-Val-His-Arg	Amino acid and Its metabolites	Small Peptide	C26H39N9O5	2	0.7098	-	79.502	92.939	486.175	82.969	99.878	44.647	51.235	70.918	48.326	319.429	42.897	282.719	0.145616	0.484848	0.755297	1.08655	0.119758	insig
MW0012993	1-Stearoyl-2-arachidonyl-sn-glycero-3-phosphocholine	GP	PS	C46H84NO8P	2	0.7081	-	55283.9	32237.1	43851.1	35767.1	51606.3	55547.3	35659.3	39227.1	35938.3	36932.5	47204.1	56802.7	0.539522	0.49998	0.763847	1.08948	0.123644	insig
MW0115925	(4-Ethylnaphthalen-1-yl)[1-(5-fluoropentyl)-1H-indol-3-yl]methanone	Aldehyde,Ketones,Esters	Ketones	C26H26FNO	2	0.7002	-	107152	96945.9	107638	97400.2	115417	97513.2	124376	110685	113120	156157	120691	87218.9	1.0407	0.151729	0.462093	0.873384	-0.195311	insig
MW0000550	(1'S,5'S)-averufin	Benzene and substituted derivatives	Benzene and substituted derivatives	C20H16O7	3	0.9912	-	122654	102755	123447	83724.7	166730	156569	140933	157283	125672	155602	134661	81734.9	0.284658	0.704975	0.868874	0.949732	-0.0744079	insig
MW0153304	MAG(16:1)	GL	MG	C19H36O4	3	0.9627	-	4829.92	3282.63	3944.41	5810.95	6125.62	4001.01	5739.17	3618.93	4761.24	6285.03	5259.52	3331.04	0.233224	0.806567	0.923599	0.965498	-0.0506549	insig
MW0064745	TG(12:0/12:0/12:0)	GL	TG	C39H74O6	3	0.9464	-	7818.82	11367.2	9875.91	8119.5	8596.98	8774.89	10468.5	8480.14	10248.6	18068.6	11108.4	12031.5	1.2893	0.0930736	0.352968	0.774842	-0.368025	insig
MW0158067	(5Z,8Z,14Z)-(11R,12R)-10,11,12-Trihydroxyicosa-5,8,14-trienoic acid	FA	FFA	C20H34O5	3	0.941	-	6502.01	28611.9	18184.5	17830.2	27292	18516	21460	25325.8	3038.74	4389.71	8899.89	26420.9	0.793413	0.421303	0.701161	1.30604	0.385201	insig
MW0063874	TG(10:0/12:0/12:0)	GL	TG	C37H70O6	3	0.9212	-	2960.57	3463.14	3358.71	4370.93	3908.62	3989.16	5049.73	2411.11	3574.38	3782.71	3834.05	4385.92	0.256122	0.700302	0.866327	0.957167	-0.0631567	insig
MW0154994	(2R,5R,8S)-2,10,10-Trimethyltricyclo[6.3.0.01,5]undec-6-ene-6-carbaldehyde	Terpenoids	Sesquiterpenoids	C15H22O	3	0.9179	-	38269.5	17858.2	20470.9	24258.2	25476.9	19896.5	19014.6	18845	17908.3	23371.6	18517.3	16783	1.18715	0.0930736	0.352968	1.27779	0.353651	insig
MW0159911	17-Hydroxyandrost-4-en-3-one	Aldehyde,Ketones,Esters	Ketones	C19H28O2	3	0.9095	-	33497.9	23618.2	27900.8	24952.6	57115.7	57458	14673.9	43687.1	29815	45468.7	41764.4	16779.3	0.547465	0.542225	0.801499	1.16835	0.224472	insig
MW0050190	1-(9Z,12Z-octadecadienoyl)-2-(4Z,7Z,10Z,13Z,16Z,19Z-docosahexaenoyl)-sn-glycerol	GL	DG	C43H68O5	3	0.8835	-	7201.98	26798.3	32122.4	22180.5	43493.1	20070	3731.68	6749.2	6282.05	5784.52	31975.4	18275.8	1.37438	0.0778556	0.312322	2.08611	1.06082	insig
MW0049588	1-Myristoleoyl-2-pentadecanoyl-sn-glycerol	GL	DG	C32H60O5	3	0.8366	-	642.113	673.516	478.211	673.866	576.505	480.952	864.899	688.75	376.271	720.918	377.835	648.437	0.0444995	0.780478	0.916242	0.958678	-0.0608824	insig
MW0144115	9,10-Epoxy-18-hydroxy-octadecanoic acid	FA	Oxidized lipids	C18H34O4	3	0.8334	-	2943	1258.52	2351.85	2853.66	3885.48	2303.47	2809.51	2313.56	5344.09	3101.28	4114.4	1206.62	0.442448	0.44228	0.726491	0.825645	-0.276406	insig
MW0154739	2-[(E)-16-hydroxy-3,7,11,15-tetramethylhexadec-2-enyl]-3-methylnaphthalene-1,4-dione	Terpenoids	Terpenoids	C31H46O3	3	0.8047	-	91670.7	81348.1	95957.7	91704.8	119082	90594.4	103026	103848	101878	91339.1	102058	97387.1	0.713108	0.400981	0.682015	0.951332	-0.071979	insig
MW0163852	(2S)-2-azaniumyl-3-(7-chloro-1H-indol-3-yl)propanoate	Others	Others	C11H11ClN2O2	3	0.7933	-	15038.1	14561.5	15664.2	14825.4	19731.1	17222.2	16838.3	17723.4	18034.3	16300.2	17530.7	16648.5	0.8884	0.267957	0.594129	0.94147	-0.0870132	insig
MW0160197	(9R,10S,12S,13S,14R,16S,18R)-13-ethyl-8-methyl-8,15-diazahexacyclo[14.2.1.01,9.02,7.010,15.012,17]nonadeca-2,4,6-triene-14,18-diol	Alkaloids	Alkaloids	C20H26N2O2	3	0.7587	-	5096.72	3747.84	5291.23	4156.4	6086.2	3565.42	4764.32	5892.89	4562.85	9482.27	3343.83	3260.41	0.289534	0.937229	0.970802	0.892586	-0.163937	insig
MW0105657	Arginyl-glycyl-aspartic acid	Amino acid and Its metabolites	Small Peptide	C12H22N6O6	2	0.8281	99896-85-2 | 119865-10-0 | 124123-27-9	48861.4	45348.1	52733.8	47860.2	66660.4	51376.4	61829.8	56109.7	61581.6	60305.3	51141.9	44864.2	0.737906	0.378257	0.67924	0.931537	-0.102315	insig
MEDP0058	L-Saccharopine	Amino acid and Its metabolites	Amino acids	C11H20N2O6	2	0.7033	997-68-2	4343.04	3693.53	5200.41	4553.04	6643.86	5059.35	4143.84	4031.01	5275.98	4151.97	4591.18	4249.48	0.730632	0.287114	0.614991	1.11533	0.157474	insig
MW0138079	Epigallocatechin	Benzene and substituted derivatives	Benzene and substituted derivatives	C15H14O7	2	0.7278	970-74-1	55530.9	92192.8	90535	100623	115448	113995	120072	155098	156567	152123	144253	137804	1.82776	0.000852545	0.0311313	0.656325	-0.607517	down
MEDN0587	N-Acetylvaline	Amino acid and Its metabolites	Amino acid derivatives	C7H13NO3	1	0.7814	96-81-1	1837.91	3034.7	2184.43	3183.49	3176.11	3895.86	4585.25	4342.6	4725.34	5449.26	5660.13	5246.06	1.97295	0.000207594	0.0216526	0.576917	-0.793564	down
MEDN0747	2,4-Di-tert-butylphenol	Benzene and substituted derivatives	Phenolics	C14H22O	1	0.9751	96-76-4	36935.8	58683.6	52448.5	50931.7	55054.3	53641.6	55460.5	60529.4	55315.1	61800.9	35177.3	33332.7	0.156494	0.588745	0.805101	1.02016	0.0287922	insig
FDATN00091	Ruxolitinib	Others	Medicine	C17H18N6	2	0.7204	941678-49-5	37327.3	30826.3	37346.1	34478.7	45390.9	35407.3	38242.8	36959	32610.3	37750.6	35787.5	35199.1	0.179287	0.749776	0.896373	1.01952	0.0278917	insig
MW0006458	Butylparaben	Benzene and substituted derivatives	Benzene and substituted derivatives	C11H14O3	2	0.9308	94-26-8	6345.66	4526.81	3391.8	7812.73	9076.24	3041.92	6075.42	5586.78	4573.53	4350.5	8453.56	6293	0.280163	0.874408	0.95716	0.967803	-0.0472152	insig
MW0139397	Pracinostat	Heterocyclic compounds	Heterocyclic compounds	C20H30N4O2	2	0.7217	929016-96-6	2875.21	3198.12	3195.8	1710.43	3170.82	2549.82	3267.64	3239.24	4784.17	3294.86	2495.09	2407.67	0.776982	0.296541	0.620942	0.856917	-0.222772	insig
MW0006159	Cl-amidine	Benzene and substituted derivatives	Benzene and substituted derivatives	C14H19ClN4O2	2	0.7205	913723-61-2	11190.6	9974.84	9995.55	13563	11871.7	17058.3	13931.3	18405.4	20871.3	18463	11354.8	11587.6	1.19691	0.107289	0.381838	0.778475	-0.361278	insig
MW0000921	[2-(Dimethoxymethyl)-1-heptenyl]benzene	Benzene and substituted derivatives	Benzene and substituted derivatives	C16H24O2	3	0.9187	91-87-2	548.238	627.837	481.012	1125.85	535.75	518.66	1348.05	2539.45	2395.97	2513.71	729.316	1161.28	1.87441	0.004329	0.0682619	0.35904	-1.47778	down
MEDN0602	Deoxyguanosine 5'-monophosphate(dGMP)	Nucleotide and Its metabolites	Nucleotide and Its metabolites	C10H14N5O7P	1	0.8682	902-04-5	54290.6	63844	73297.1	88985	86868.5	72025.3	117696	146611	154261	150001	129617	129246	2.1838	1.08255e-05	0.00798421	0.530932	-0.9134	down
MW0014858	eicosa-5Z,8Z,14Z-trienoic acid	FA	Oxidized lipids	C20H34O2	2	0.9019	90105-02-5	5149.91	18190.8	12671.3	10185.7	6422.19	5535.56	5880.88	5390.22	3404.16	4901.86	1646.96	4443.05	1.51886	0.0151515	0.118815	2.26575	1.17999	up
MEDN1837	3,5-Di-tert-butyl-4-hydroxybenzyl alcohol	Benzene and substituted derivatives	Benzene and substituted derivatives	C15H24O2	1	0.8611	88-26-6	7690.18	8434.15	8767.57	8221.58	9830.43	9174.82	11503.1	13359.4	16690.1	11333.2	8602.29	7885.95	1.38155	0.132035	0.423585	0.751273	-0.412592	insig
MW0009839	Taprostene sodium salt	Organic acid and Its derivatives	Organic acid and Its derivatives	C24H29NaO5	2	0.7105	87440-45-7	223258	599134	687455	590878	912343	593072	459149	657507	491002	353752	384186	635462	0.444123	0.341818	0.65906	1.20968	0.274631	insig
MW0124512	Isosorbide dinitrate	Heterocyclic compounds	Heterocyclic compounds	C6H8N2O8	3	0.8137	87-33-2	16688.5	13488.1	18844.1	16257.6	24425.8	18462.6	16215.4	20696	17474.4	23256.8	16875.4	17188.6	0.306256	0.759325	0.903122	0.96831	-0.0464585	insig
MW0153324	(1S,2R)-5,7,8-trimethoxy-2,3-dimethyl-1-(2,4,5-trimethoxyphenyl)-1,2-dihydronaphthalene	Lignans and Coumarins	Lignans	C24H30O6	3	0.7938	86702-02-5	11165.7	22310.9	10675	24383.7	16551.3	14596.6	11796.5	10197.2	7257.12	11976.3	7116.94	6658.72	1.65152	0.0146688	0.118815	1.81233	0.857845	up
MW0142130	2-((4-Methoxy-3-methyl-2-pyridylmethyl)sulfo)-5-trifluoromethyl-1H-benzimidazole	Benzene and substituted derivatives	Benzene and substituted derivatives	C16H14F3N3OS	3	0.7455	86604-69-5	4872.4	2834.51	3544.28	3740.03	3491.78	3519.1	3922.53	4477.44	3306.52	3755.25	2388.44	4949.29	0.134444	0.776912	0.915053	0.965027	-0.051359	insig
MW0108755	1-Methyl-3-(1-methyl-1H-indol-3-yl)-4-(pentylamino)-1H-pyrrole-2,5-dione	Heterocyclic compounds	Heterocyclic compounds	C19H23N3O2	2	0.9109	861891-50-1	373.271	629.854	309.374	587.277	461.844	616.064	626.544	631.051	22204.5	600.179	911.515	913.285	1.13531	0.0151515	0.118815	0.115026	-3.11997	down
MW0001663	1-Naphthylacetic acid	Benzene and substituted derivatives	Benzene and substituted derivatives	C12H10O2	2	0.7379	86-87-3	693849	803547	609104	679476	709407	547178	732779	775310	695400	683906	544196	558121	0.112992	0.870204	0.954817	1.01325	0.018985	insig
MW0103590	Guanosine-5'-monophosphate	Nucleotide and Its metabolites	Nucleotide and Its metabolites	C10H14N5O8P	1	0.8197	85-32-5 | 128952-18-1 | 29593-02-0	15131.3	13821.2	15273.2	16780.8	14426.7	14158.8	17262.3	19948.2	19553.6	22389.1	20818.9	17722.2	2.04738	0.000383011	0.026581	0.761226	-0.393604	down
MEDN1159	FFA(15:1)	FA	FFA	C15H28O2	1	0.802	84743-29-3	7355.04	7221.52	8877.69	8262.47	7353.8	8084.03	10679.3	10780.1	12440.2	8661.1	8190.11	6664.15	1.22698	0.0864658	0.339024	0.821293	-0.28403	insig
MW0120498	2-Pyridin-4-yl-1,5,6,7-tetrahydropyrrolo[3,2-c]pyridin-4-one	Aldehyde,Ketones,Esters	Ketones	C12H11N3O	2	0.8049	845714-00-3	39598.4	42935.1	38456.2	35651.7	43620.5	37617.5	37864.7	37238.2	48516.1	33599.4	37147.4	37092.5	0.379963	0.669941	0.862085	1.02774	0.0394771	insig
MW0109790	Hydroxypropanedioic acid	Organic acid and Its derivatives	Organic acid and Its derivatives	C3H4O5	2	0.7996	80-69-3	72832.8	59940.3	67787.1	63497.1	93207.3	60716.3	80795.4	81298	62726.1	77024.8	84396.3	98193.1	1.06242	0.140632	0.442624	0.862824	-0.212862	insig
MEDN0494	8,15-DiHETE	FA	FFA	C20H32O4	1	0.7754	77667-08-4	12477.9	24342.1	23517.6	23993.8	18447.5	31121.1	18983.7	20055.2	25697.2	23176.1	13885.7	16282.1	0.425353	0.417662	0.696772	1.13398	0.181391	insig
MW0010241	Methsuximide	Alcohol and amines	Amines	C12H13NO2	2	0.7516	77-41-8	5432.48	4054.26	4901.88	3646.28	6458.43	5213.32	5056.01	6868.61	5797.74	6790.24	5430.26	4562.4	0.963192	0.183804	0.496342	0.860931	-0.216031	insig
MW0053489	Geranyl diphosphate	Organic acid and Its derivatives	Phosphoric acids	C10H20O7P2	2	0.7324	763-10-0	24334.4	28535.6	31331.3	39219.1	33323.2	32096.8	37783.2	41830.3	48022.3	46725.6	42847.7	46105.8	1.9667	0.000666116	0.0311313	0.717166	-0.479622	down
MW0015446	9E-heptadecenoic acid	FA	Oxidized lipids	C17H32O2	3	0.8743	76261-97-7	15276.7	23194.2	34084.4	23954.7	35023	19122.8	20355.3	27642.7	21910	32269.1	11729	15577.8	0.52804	0.449148	0.732571	1.16351	0.218483	insig
FDATN00053	Fludarabine phosphate	Others	Medicine	C10H13FN5O7P	2	0.9078	75607-67-9	2338.75	1824.21	1839.04	2211.48	3104.96	3222.89	401.66	2314.28	1591.36	1968.83	2787.48	1281.76	1.11413	0.128952	0.423585	1.40559	0.491174	insig
MW0102977	Triptophenolide	Terpenoids	Ditepenoids	C20H24O3	2	0.8571	74285-86-2	38956.3	34611.4	64907.2	12772.9	213637	116766	3492.56	55819.9	40361.9	49320.3	62828.3	39810.2	0.728259	0.699134	0.866327	1.9141	0.936664	insig
MW0108927	N-Tris(hydroxymethyl)methyl-2-aminoethanesulfonic acid	Organic acid and Its derivatives	Organic acid and Its derivatives	C6H15NO6S	2	0.7133	7365-44-8	29126.3	27871.4	31675.1	30909.7	39752	33229.9	30169.5	32497.3	26637.5	27765.5	31245.7	30469	0.854884	0.26253	0.589398	1.07707	0.107119	insig
MW0015393	alpha-Dimorphecolic acid	FA	Oxidized lipids	C18H32O3	1	0.8285	73543-67-6	2342.41	2414.7	2287.16	2452.37	5844.36	2849.32	2915.28	3314.8	4652.17	3869.55	2625.24	1898.16	0.348746	0.393939	0.67924	0.943715	-0.0835766	insig
MW0149294	Fruticosonine	Heterocyclic compounds	Heterocyclic compounds	C20H28N2O	3	0.7321	73326-88-2	108865	103913	125639	139991	158712	124565	120527	130339	120273	125814	127494	131049	0.0298967	0.905507	0.970802	1.00819	0.0117706	insig
MW0193946	L-Tryptophan	Amino acid and Its metabolites	Amino acids	C11H12N2O2	1	0.7733	73-22-3	4424.37	7305.64	7063.8	7454.6	8128.52	7378.8	6599.14	6494.5	6780.42	7426.05	6076.94	7023.22	0.0755511	0.695273	0.866327	1.03355	0.0476098	insig
MW0108521	N-[(R)-4-phosphopantothenoyl]-L-cysteine	Amino acid and Its metabolites	Amino acid derivatives	C12H23N2O9PS	3	0.7732	7196-09-0	2384.78	7333.42	4115.94	2842.36	2256.09	5391.06	8526.47	8046.44	6342.2	6400.91	7406.53	5561.62	1.65555	0.00970771	0.0955625	0.575243	-0.797757	down
MEDN1433	6-trans-12-epi Leukotriene B4	FA	Oxidized lipids	C20H32O4	1	0.7875	71548-19-1	3936.55	3682.68	3260.47	7095.64	5172.67	4335.85	4190.36	3567.34	4153.23	4422.42	4430.01	3049.41	0.610917	0.699134	0.866327	1.15416	0.206849	insig
MW0005453	5-(Diphenylphosphinyl)pentanoic acid	Benzene and substituted derivatives	Benzene and substituted derivatives	C17H19O3P	2	0.7159	71140-70-0	27145.1	30427	31996.5	24040.6	30135.8	28412	29974.1	30079.1	29749.5	29183.9	24318.2	28087.4	0.00652368	0.932406	0.970802	1.00446	0.0064243	insig
MW0115593	1,1,1-Trichloroethane	Others	Hydrocarbon derivatives	C2H3Cl3	3	0.8263	71-55-6	7136.65	16778.6	17245.1	14502.8	12488.3	15858.8	15479	17053.6	7014.81	10664.7	13727.7	7207.91	0.639654	0.393939	0.67924	1.18079	0.239747	insig
MW0143975	7-Hydroxylauric acid	Aldehyde,Ketones,Esters	Esters	C12H24O3	3	0.7929	70393-62-3	8633.23	8513.35	5341.93	5744.23	6970.52	6030.54	4256.08	6213.76	10214.6	5469.7	6058.68	5027.76	0.637484	0.533506	0.79796	1.10723	0.146951	insig
MW0109192	Phenyl dihydrogen phosphate	Benzene and substituted derivatives	Benzene and substituted derivatives	C6H7O4P	1	0.7428	701-64-4	7262.18	5594.3	7507.5	6564.26	8746.67	6409.06	8217.05	9002.02	7910.05	8887.07	9208.77	8000.72	1.60507	0.0121569	0.106124	0.82154	-0.283597	down
MW0159685	Glutathione	Amino acid and Its metabolites	Amino acid derivatives	C10H17N3O6S	3	0.7101	70-18-8	4294	6934.57	3729.68	5654.52	5373.51	3153.68	1779.58	6737.79	5403.52	8229.24	5469.87	6117.85	0.205242	0.480665	0.755297	0.863716	-0.21137	insig
MW0012919	LPE(18:0/0:0)	GP	PC	C23H48NO7P	1	0.8992	69747-55-3	33194.3	48696.2	42858.5	41020.5	37423.9	52323.3	36542.9	39182.3	37141.5	41240	30977.2	31118.6	1.1851	0.0793816	0.316614	1.18184	0.241033	insig
MW0141493	16-Oxohexadecanoic acid	FA	Oxidized lipids	C16H30O3	3	0.7591	69275-06-5	3010.6	5944.65	6410.99	3608.69	4100.72	3287.64	4171.7	5382.7	5623.02	6863.34	3647.27	4773.31	0.780114	0.383577	0.67924	0.865467	-0.208449	insig
MW0142590	3 Arachidonic Acid-d8	Others	Others	C20H24D8O2	2	0.7283	69254-37-1	322819	229635	278544	270788	381720	310371	369565	390585	402852	415232	344259	290843	1.45363	0.0331123	0.184578	0.810486	-0.303141	down
MEDN1006	Uric acid	Organic acid and Its derivatives	Organic acid and Its derivatives	C5H4N4O3	1	0.9342	69-93-2	1465.1	5144.84	490.57	3952.89	4794.41	6175.68	3288.46	387.42	5473.27	1724.95	3440.72	4650.38	0.142535	0.676418	0.865316	1.16126	0.215688	insig
FDATN01519	D-phenylalanine	Amino acid and Its metabolites	Amino acids	C9H11NO2	1	0.9673	673-06-3	4792.62	10143.3	9945.74	10388.3	10129.4	8830.92	10241.1	9097.19	8923.25	11141.5	9424.45	9134.22	0.60431	0.937229	0.970802	0.935621	-0.0960042	insig
MW0125832	Nitrofurantoin	Heterocyclic compounds	Heterocyclic compounds	C8H6N4O5	2	0.7186	67-20-9 | 178170-37-1	4714.51	4110.74	4779.01	3618.59	6316.49	6386.15	5818.55	6070.4	4797.79	5739.96	5297.12	5089.42	0.761218	0.363444	0.676547	0.911994	-0.132904	insig
MW0122029	6-Bromoindirubin-3'-oxime	Heterocyclic compounds	Heterocyclic compounds	C16H10BrN3O2	2	0.7198	667463-62-9 | 710323-58-3	3421.66	2311.02	2991.38	2808.44	4193.57	3577.19	3144.62	4301.26	3471.74	3608.73	4333.52	2456.97	0.548791	0.416858	0.696268	0.90554	-0.14315	insig
MW0054613	LPE(20:4/0:0)	GP	LPE	C25H44NO7P	1	0.941	652149-09-2	30369.8	46484	41021.2	40134.9	43940.3	46754.8	34970.4	39916.5	35658.2	33308.6	24048.1	23191	1.39511	0.0268509	0.160642	1.30149	0.380162	up
MEDN0084	Benzoic acid	Benzene and substituted derivatives	Benzene and substituted derivatives	C7H6O2	1	0.9143	65-85-0	22535	18952	20415.8	20493.7	23146.3	20125.8	20376.3	23280.7	16622.1	22438	21253.4	20823.1	0.194559	0.901002	0.970802	1.00701	0.0100784	insig
MW0102911	Traumatic acid	FA	FFA	C12H20O4	1	0.8714	6402-36-4	53945.2	38239.8	51803.9	31543.5	60448	47751.9	33547.1	44536.1	38457.9	45645.5	31629.1	44145.4	0.969209	0.158294	0.467473	1.19235	0.253804	insig
MEDN0379	Tridecanoic acid	FA	FFA	C13H26O2	3	0.8781	638-53-9	7383.79	8215.29	9193.58	7283.83	8875.66	7278.12	9020.41	10444.9	12694.7	10162.6	7558.62	7624.52	1.20108	0.105601	0.379392	0.838703	-0.253768	insig
MW0143448	4-Phenethylphenol	Benzene and substituted derivatives	Benzene and substituted derivatives	C14H14O	3	0.7526	6335-83-7	1716.65	1216.82	1837.82	1142.45	1316.68	2003.08	2053.31	2848.53	2455.35	2487.63	1744.65	2040.03	1.70731	0.00742279	0.0851474	0.677464	-0.561783	down
MEDTN01089	D-Gulono-1,4-lactone	Aldehyde,Ketones,Esters	Esters	C6H10O6	1	0.7782	6322-07-2 | 3327-64-8	5276.01	3300.42	4279.06	3608.33	4416.33	2613.89	5888.99	5496.35	3957.22	3131.5	3255.97	5565.28	0.64529	0.343119	0.659446	0.860736	-0.216358	insig
MW0052448	Docosahexaenoic acid	FA	FFA	C22H32O2	2	0.7141	6217-54-5	1428.99	1294	1797.48	1475.71	1434.12	1272.27	879.388	1193.85	740.359	447.646	1223.85	502.047	1.77319	0.00264153	0.0613109	1.74501	0.803231	up
MW0122798	alpha-Mangostin	Heterocyclic compounds	Heterocyclic compounds	C24H26O6	2	0.7172	6147-11-1	2293.32	636.255	843.517	1650.38	9489.91	6028.87	4013.55	7170.66	7357.18	16294.6	6947.28	1353.45	1.1235	0.171878	0.48894	0.485485	-1.0425	insig
MW0117239	1-Methylxanthine	Nucleotide and Its metabolites	Nucleotide and Its metabolites	C6H6N4O2	2	0.7256	6136-37-4	24731.3	8159.14	17614.4	25231.9	42098.1	42895	65230.9	77483.1	58200.9	74541.9	74588.9	39364	1.78489	0.000843308	0.0311313	0.412753	-1.27665	down
MW0107786	L-Leucine	Amino acid and Its metabolites	Amino acids	C6H13NO2	3	0.7402	61-90-5	80862.6	63822	81037.7	78652.5	104875	79189.3	86843	94387	93303.9	91854	93182.7	89087.7	1.21936	0.099201	0.366199	0.890243	-0.167729	insig
MW0103478	Adenosine monophosphate	Nucleotide and Its metabolites	Nucleotide and Its metabolites	C10H14N5O7P	1	0.8072	61-19-8	22529.1	34515.4	37146.4	44425	39527.4	33653.7	56105	84016.3	86821.2	91917.6	76851.1	54608.7	2.07728	0.000253591	0.0225966	0.470326	-1.08827	down
MW0153949	3-Monobromobisphenol A	Benzene and substituted derivatives	Benzene and substituted derivatives	C15H15BrO2	3	0.7194	6073-11-6	34457.4	39051.6	40701.4	45992.7	55777.5	50205.5	52880.6	56803.3	54276.6	59911.8	64362.3	56924.6	1.74815	0.00453714	0.0682619	0.771198	-0.374826	down
MW0124192	Furmecyclox	Heterocyclic compounds	Heterocyclic compounds	C14H21NO3	3	0.8394	60568-05-0	14955.4	12542.5	14334.6	12411.8	17924.9	14632.4	14096.6	17327.5	17259	19820.8	15878.4	13072.7	0.93922	0.198922	0.518019	0.890686	-0.167011	insig
MW0109344	Pro-Air	Aldehyde,Ketones,Esters	Ketones	C16H22N2O3	2	0.7155	60443-17-6 | 72332-33-3	19289.9	23731.3	22583.2	19013.1	23879.4	21404.2	24218.3	20731.2	33305	21924.8	22628.6	20638.3	0.803097	0.484848	0.755297	0.905573	-0.143098	insig
MEDN0283	2-Hydroxybutyric acid	Organic acid and Its derivatives	Organic acid and Its derivatives	C4H8O3	1	0.7523	600-15-7 | 565-70-8	944.485	3236.78	4264.4	3179.09	10217.8	5170.94	3704.23	5657.76	8560.59	13036.5	12792.8	531.412	0.439423	0.2612	0.587593	0.610015	-0.713083	insig
MEDN0383	FFA(18:2)	FA	FFA	C18H32O2	1	0.9481	60-33-3	7700.6	13308.7	11772.9	10109.9	9442.9	10066.6	9957.7	19154.7	8085.66	7008.35	7405.57	4679.04	0.667651	0.656293	0.852935	1.10855	0.148678	insig
MW0054179	Jasmonic acid	Hormones and hormone related compounds	Hormones and hormone related compounds	C12H18O3	2	0.7153	59366-47-1	15011.3	7197.31	16383	15036.3	9114.45	9598.35	14721.1	15774.8	9747.63	22142.1	6734.3	7561.27	0.102254	0.806438	0.923599	0.943394	-0.084067	insig
MEDP1130	Eicosa-8,11,14-trien-5-ynoic acid	FA	Oxidized lipids	C20H30O2	1	0.8888	58688-54-3	12759.8	26793.1	28344	20012.5	20476.3	20465.7	16051.1	14832	5485.36	14678.2	10589.5	9740.99	1.63728	0.00665159	0.0782407	1.80522	0.852173	up
MW0114155	D-Erythrose	Carbohydrates and Its metabolites	Sugars	C4H8O4	1	0.9992	583-50-6 | 1758-51-6	1.0868e+06	992510	1.09421e+06	1.11575e+06	1.21911e+06	1.0142e+06	1.18176e+06	1.22034e+06	1.09091e+06	1.08411e+06	1.01274e+06	1.00176e+06	0.197854	0.818204	0.923599	0.989527	-0.0151893	insig
MW0169291	Idebenone	Benzene and substituted derivatives	Benzene and substituted derivatives	C19H30O5	2	0.7222	58186-27-9	924.579	2520.76	3818.94	1591.74	9901.19	3922.6	2359.29	2594.36	3851.96	614.952	2913.33	3488.23	0.38387	0.699134	0.866327	1.43342	0.519464	insig
MW0103709	Uridine-5'-monophosphate	Nucleotide and Its metabolites	Nucleotide and Its metabolites	C9H13N2O9P	1	0.8983	58-97-9	32505.6	30058.6	40569.1	38331	49314.9	45865.4	37434.2	46968	71512.5	53863.1	53082.3	52198.1	1.45368	0.0381071	0.207422	0.751114	-0.412896	down
MW0123166	Bropirimine	Heterocyclic compounds	Heterocyclic compounds	C10H8BrN3O	2	0.7517	56741-95-8	4440.99	3497.17	4954.97	4414.92	8589.03	2701.31	5037.01	9367.17	5626.99	7629.3	4910.55	5388.42	1.0943	0.188888	0.502255	0.753393	-0.408525	insig
MW0054069	Isodeoxycholic acid	Bile acids	Bile acids	C24H40O4	2	0.8663	566-17-6	22120.2	21486.4	22834.7	20552.8	19033.8	16622.5	17472.8	25801.7	30441.6	25702.3	18482.7	20077.4	0.730107	0.289119	0.61795	0.888909	-0.169893	insig
MW0141191	1,8-Diazacyclotetradecane-2,9-dione	Aldehyde,Ketones,Esters	Ketones	C12H22N2O2	3	0.8835	56403-09-9	99762.5	97642.9	105081	81914.7	127603	82089.9	110712	93730.3	101044	101448	121122	107216	0.678998	0.406716	0.684841	0.935181	-0.0966823	insig
MW0009105	Nitazoxanide	Benzene and substituted derivatives	Benzene and substituted derivatives	C12H9N3O5S	2	0.7908	55981-09-4	68477	34183.4	34566.4	73399.4	46549.6	191661	129400	174691	20907.5	185605	229010	100926	0.895652	0.122006	0.418134	0.533987	-0.905124	insig
MW0146873	Bromochloroacetic acid	Organic acid and Its derivatives	Organic acid and Its derivatives	C2H2BrClO2	3	0.8135	5589-96-8 | 68238-35-7 | 69430-36-0	3649.32	2958.51	3482.15	3841.64	4787.66	3192.54	4802.84	4697.88	4155.66	4206.21	4246.44	3907.02	1.43736	0.0437113	0.222239	0.842243	-0.247692	down
MW0107162	Glycylglycine	Amino acid and Its metabolites	Small Peptide	C4H8N2O3	2	0.7012	556-50-3	15969.8	15150.1	21354.3	19938.7	28163.9	17512.3	12455.6	17536.6	16777.4	22255.3	24088.2	20151.6	0.260249	0.762713	0.906375	1.04259	0.0601788	insig
MW0015222	7-Methylxanthine	Nucleotide and Its metabolites	Nucleotide and Its metabolites	C6H6N4O2	2	0.721	552-62-5	25808	28661.3	34720.6	17423.4	39730.4	35157	32733.7	36428.9	31130.1	36882.1	29166.8	27488.5	0.519088	0.582862	0.805101	0.93639	-0.0948179	insig
MEDN1360	4-Methyloctanoic acid	Organic acid and Its derivatives	Organic acid and Its derivatives	C9H18O2	1	0.7975	54947-74-9	1553.39	1571.12	2326.86	2021.5	3797.47	2714.39	2589.75	3185.46	5700.97	2412.43	1967.92	1256.24	0.474706	0.699134	0.866327	0.817211	-0.29122	insig
MEDN0807	FFA(14:0)	FA	FFA	C14H28O2	1	0.9577	544-63-8	46101.8	59437.3	56857.8	49923.8	55528.5	45299.5	44593.1	51650.8	50422	51752.4	38426.1	41167.1	1.08997	0.113374	0.3994	1.12639	0.171704	insig
MW0138112	Esculin	Heterocyclic compounds	Heterocyclic compounds	C15H16O9	2	0.7076	531-75-9	69666.5	44334.9	59196	68252.8	92759.9	64701.6	72124.6	90595.2	88046.5	79501	87244.7	78551	1.36464	0.0451054	0.226016	0.804155	-0.314454	down
MW0103710	Uridine-diphosphate-N-acetylglucosamine	Nucleotide and Its metabolites	Nucleotide and Its metabolites	C17H27N3O17P2	3	0.8262	528-04-1	2574.8	2200.95	1775.31	2150.5	3401.39	2856.94	3273.47	1710.61	4179.9	4552.42	4017.07	4428.67	1.30953	0.0363515	0.200222	0.67502	-0.566997	down
MW0009246	O-Desmethylnaproxen	Benzene and substituted derivatives	Benzene and substituted derivatives	C13H12O3	1	0.7363	52079-10-4	1404.19	1580.68	1953.7	814.473	2095.33	1809.51	1525.29	1796.86	1469.69	1699.53	1931.86	1342.12	0.190142	0.933456	0.970802	0.988995	-0.0159654	insig
MW0052918	Fludrocortisone acetate	Aldehyde,Ketones,Esters	Esters	C23H31FO6	2	0.7311	514-36-3	5468.88	3742.08	4119.82	4142.88	6602.96	5334.53	5951.72	5699.88	4064.05	4361.69	4266.52	7905.9	0.414466	0.540877	0.800654	0.91198	-0.132926	insig
MW0121803	6,6'-(1,2-phenylene)bis(1,3,5-triazine-2,4-diamine)	Benzene and substituted derivatives	Benzene and substituted derivatives	C12H12N10	2	0.7462	5118-79-6	81549.2	55816.2	76277.8	74813	109090	74602.9	91333.9	93922.5	84653.5	92795	101128	101141	1.30479	0.0662927	0.285703	0.8357	-0.258943	insig
MW0053564	Gibberellin A7	Organic acid and Its derivatives	Organic acid and Its derivatives	C19H22O5	2	0.8176	510-75-8	22671.9	18131.8	25434.1	20540	28003.9	22213	24914.6	35911.1	42837	39168.6	22464.5	24466.9	1.43396	0.0930736	0.352968	0.721926	-0.470077	insig
MW0055369	Norethindrone acetate	Hormones and hormone related compounds	Hormones and hormone related compounds	C22H28O3	2	0.8451	51-98-9	47334.5	58519.4	49386.3	34995	126672	71133.5	35115.8	77363.7	32517.3	45789.8	53748.6	38949.3	0.91166	0.309524	0.620942	1.36882	0.452937	insig
MW0012560	16-Hydroxyhexadecanoic acid	FA	FFA	C16H32O3	1	0.9351	506-13-8	22616.6	29080	22896.7	22397.3	25275.1	21670.5	26135.9	30643.2	40263.7	26828.2	23136.7	19728.5	0.841512	0.24026	0.55766	0.863256	-0.212139	insig
MEDP0902	12-Hydroxydodecanoic acid	Organic acid and Its derivatives	Organic acid and Its derivatives	C12H24O3	1	0.9428	505-95-3	11420.8	9503.19	12128.3	7766.34	12944	9906.94	7126.94	14788.2	11714.7	11718.1	10651.4	9630.2	0.0586498	0.806453	0.923599	0.970138	-0.0437387	insig
MEDN0658	Hexadecanedioic acid	FA	FFA	C16H30O4	1	0.7585	505-54-4	2070.98	2439.08	2698.53	1343.75	2335.97	1297.22	940.532	2168.85	2762.95	1846.01	1716.03	1591.86	0.454298	0.587394	0.805101	1.10514	0.14423	insig
MW0011832	1,11-Undecanedicarboxylic acid	FA	FFA	C13H24O4	1	0.9287	505-52-2	9026.6	8259.84	8170.47	8527.11	10443.5	8551.59	9631.52	8793.83	11969.7	9766.17	9795.54	9252.62	1.26547	0.0961784	0.359827	0.894776	-0.160401	insig
MW0015892	Arbutin	Benzene and substituted derivatives	Benzene and substituted derivatives	C12H16O7	2	0.769	497-76-7	3405.22	2658.74	3248.6	3855.35	4096.11	2723.81	3219.05	3193.92	2982.06	3307.46	1949.74	2423.57	0.91895	0.166083	0.483764	1.17054	0.227169	insig
MW0169017	Daidzein	Flavonoids	Isoflavones	C15H10O4	1	0.8232	486-66-8	45921.9	12015.5	43244.6	46283	81085.7	91092.3	81217.9	129100	131339	139635	109077	61357.7	1.51337	0.00954131	0.0955625	0.490456	-1.02781	down
MW0168657	Daphnetin	Aldehyde,Ketones,Esters	Ketones	C9H6O4	2	0.7296	486-35-1	15301.9	21468.3	76182.3	22797.8	31959.5	14820.4	21047.4	8432.9	8548.53	20389.3	31920.1	16037.8	0.957002	0.24026	0.55766	1.7159	0.778962	insig
MW0137751	Coumestrol	Lignans and Coumarins	Coumarins	C15H8O5	2	0.9044	479-13-0	12155.2	13993.5	16261.8	9048.75	19031.4	16590.2	15921.8	18937.9	15722	18211.8	14549.1	13801	0.763968	0.339313	0.657774	0.896414	-0.157763	insig
MW0117288	Tofacitinib	Heterocyclic compounds	Heterocyclic compounds	C16H20N6O	2	0.7415	477600-75-2	147811	201425	204375	135239	266348	131064	282824	438815	166476	328869	180924	117199	0.814808	0.212059	0.53555	0.716954	-0.480047	insig
MW0053757	Glycolithocholic acid	Bile acids	Bile acids	C26H43NO4	2	0.7164	474-74-8	14756.4	13409	15621.7	14787.2	20109.5	14700.4	16614.3	21019.5	18130.3	18001.8	15180.1	14190	0.867719	0.265205	0.590837	0.905446	-0.143299	insig
MW0015301	8-Amino-7-oxononanoic acid	Organic acid and Its derivatives	Organic acid and Its derivatives	C9H17NO3	2	0.8167	4707-58-8	29248.9	28192.9	21966.2	23657.9	37972.4	45536.6	13507.5	29557.3	19501.9	22180	28788.5	16240.2	1.39872	0.0639929	0.282345	1.43768	0.523738	insig
MW0149125	Farnesoic acid	Aldehyde,Ketones,Esters	Esters	C15H24O2	3	0.8344	462-11-3 | 7548-13-2	37602.8	41090.9	35104.6	32471.8	42910.7	37222.1	17818.5	18089	30724.8	4890.37	35934.7	35308.5	1.32726	0.025974	0.157432	1.58583	0.665241	up
MW0005837	6-Phenylundecane	Benzene and substituted derivatives	Benzene and substituted derivatives	C17H28	3	0.8381	4537-14-8	12658	11763.1	13662.9	11125.6	10116.7	8682.7	8779.06	12016.8	9871.05	11666.2	9009.76	9408.89	0.899205	0.218882	0.546417	1.11946	0.162799	insig
MW0103498	2-Chloro-2'-Deoxyadenosine	Nucleotide and Its metabolites	Nucleotide and Its metabolites	C10H12ClN5O3	2	0.7477	4291-63-8	583568	545279	596102	554637	698321	558330	593019	615784	583242	557722	604388	587184	0.053552	0.484848	0.755297	0.998559	-0.0020797	insig
MW0052653	Estradiol acetate	Aldehyde,Ketones,Esters	Esters	C20H26O3	2	0.7593	4245-41-4	5949.57	5998.67	7013.44	5281.96	11496.5	6785.59	6081.19	7595.79	8843.72	5784.33	5438.67	4770.67	0.423715	0.699134	0.866327	1.10415	0.142939	insig
MW0137279	4-(Methyloxy)-2,3,6a,9a-tetrahydrocyclopenta[c]furo[3',2':4,5]furo[2,3-h]chromene-1,11-dione	Heterocyclic compounds	Heterocyclic compounds	C17H12O6	2	0.8223	408530-29-0	6010.88	6700.8	7168.4	7596.91	8829.13	6711.13	7016.12	7454.79	6847.48	6160.53	7329.69	6506.22	0.423241	0.53731	0.798485	1.04121	0.058255	insig
MW0125145	Methyl bisnorbiotinyl ketone	Aldehyde,Ketones,Esters	Ketones	C9H14N2O2S	3	0.8551	40720-05-6	4750.29	5056.58	5993.76	4180.84	5423.27	4739.79	5307.81	5809.66	7353.04	4796.51	4940.27	4126.43	0.488249	0.500003	0.763847	0.932294	-0.101143	insig
MW0170035	alpha-CEHC	Benzene and substituted derivatives	Benzene and substituted derivatives	C16H22O4	2	0.7661	4072-32-6	7114.2	11779.2	11417.1	11252.3	17201.3	11939.6	11215.2	12936.7	12319.3	12601.5	7359.87	8742.86	0.289385	0.58017	0.805101	1.08482	0.117457	insig
MW0104392	beta-D-Glucose pentaacetate	Aldehyde,Ketones,Esters	Ketones	C16H22O11	3	0.737	3891-59-6	4373.86	4412.15	4763.24	4227.87	6259.38	5019.61	5700.14	5262.18	7318.67	5101.68	5079.65	4313.28	0.915006	0.256712	0.582436	0.886517	-0.17378	insig
ZINC898179	Columbianetin	Heterocyclic compounds	Heterocyclic compounds	C14H14O4	3	0.756	3804-70-4	66496.6	45758.5	54396.2	39966.1	63344.2	60426.5	14823	122614	23387.9	80638.3	56483.6	44719.5	0.48811	0.90546	0.970802	0.964168	-0.0526437	insig
MW0127350	4-Hydroxyphenyl thiocyanate	Benzene and substituted derivatives	Benzene and substituted derivatives	C7H5NOS	2	0.9236	3774-52-5	15376.6	17461.6	17290.9	17161.2	19926.1	17068.2	18727.6	20490.4	22015.2	17296.4	18177.7	17909.3	1.2157	0.0981791	0.365342	0.909855	-0.136291	insig
MEDN0380	FFA(16:1)	FA	FFA	C16H30O2	1	0.9688	373-49-9	35656.4	66361.3	70940.4	58893.1	51648.6	55499.2	47082.2	48970.9	60504.5	59826.3	35936.1	39063.2	0.702738	0.254367	0.57974	1.16341	0.218363	insig
MW0106158	cis-3-Hexenyl acetate	Aldehyde,Ketones,Esters	Esters	C8H14O2	1	0.9106	3681-71-8	6522.25	7777.24	7696.28	6944.87	8396.09	7206.67	6953.44	6875.22	9005.35	6663.64	6528.24	6650.92	0.489361	0.393939	0.67924	1.04374	0.0617592	insig
MEDN0628	Thymidine-5'-phosphate(dTMP)	Nucleotide and Its metabolites	Nucleotide and Its metabolites	C10H15N2O8P	1	0.7293	365-07-1	31906.7	28776.1	34839	35080.3	44850.7	35919.6	40215.7	41697	35132.3	38345.1	43927	39106.1	1.1849	0.104328	0.379078	0.886543	-0.173737	insig
MW0144865	Rhamnose	Carbohydrates and Its metabolites	Sugars	C6H12O5	1	0.8527	3615-41-6	58279.3	78668	41630.9	62058.2	114135	69323.9	33577.2	109583	75103.1	86301.8	117978	107566	0.516024	0.301879	0.620942	0.800016	-0.321899	insig
MEDN0528	1,2-Ethanediol, 1-(3-methoxy-4-(sulfooxy)phenyl)-	Organic acid and Its derivatives	Organic acid and Its derivatives	C9H12O7S	2	0.729	3415-67-6	9617.17	5490.86	8846.02	5646.25	12882.4	9584	8670.92	13133	10063.3	12194.9	10454.5	8595.03	0.959142	0.206585	0.527096	0.824994	-0.277545	insig
MW0049167	FFA(10:0)	Organic acid and Its derivatives	Organic acid and Its derivatives	C10H20O2	1	0.9557	334-48-5	76191.3	68894.4	73336.1	66047.4	76097.9	58589.9	74377.9	94888.2	97714.2	70952.7	63789.7	68291.6	0.877233	0.22114	0.547233	0.891797	-0.165213	insig
MEDP0519	L-Norleucine	Amino acid and Its metabolites	Amino acids	C6H13NO2	3	0.8638	327-57-1	7276.45	12516.3	12670.6	12980.8	12748.7	12465.6	13335.3	13774.5	13695.2	15258.5	13218.3	14740.2	1.30299	0.0021645	0.0536487	0.840953	-0.249903	down
MEDL02770	Myricanone	Others	Others	C21H24O5	3	0.8292	32492-74-3	9077.76	10149.5	14093.7	10912.4	33753.7	16591.7	11257.3	15825	11416.4	14313	12086.3	11376.3	0.410495	0.818182	0.923599	1.23998	0.310317	insig
MW0142027	2,3-Diphenylquinoxaline-6-carboxylic acid	Organic acid and Its derivatives	Organic acid and Its derivatives	C21H14N2O2	2	0.7003	32387-96-5	17227.3	11134.9	15848.8	11079.2	19086.3	14819	9887.51	13743.6	9809.71	14474.5	10844.5	13403.3	1.17967	0.101496	0.370729	1.23603	0.305711	insig
MW0104827	Oxoadipic acid	Organic acid and Its derivatives	Organic acid and Its derivatives	C6H8O5	1	0.7956	3184-35-8	125981	109146	114900	250537	94811.1	112456	150126	344591	152120	207954	96702.6	201724	1.02404	0.179654	0.48894	0.700502	-0.51354	insig
MEDN0445	Orotidine	CoEnzyme and vitamins	CoEnzyme and vitamins	C10H12N2O8	1	0.8022	314-50-1	33752.5	35574.7	36416.2	45356.9	50576.8	43304.2	49725.3	75304.4	75657.1	87369.4	73969.7	86146.7	2.05024	0.000260479	0.0225966	0.546623	-0.871383	down
FDATN01185	Aristolochic acid	Benzene and substituted derivatives	Benzene and substituted derivatives	C17H11NO7	3	0.7478	313-67-7	7207.89	6295.46	8427.22	7512.57	9223.39	7557.25	2608.52	9997.03	8644.65	8478.43	9191.02	8697.25	0.223692	0.24026	0.55766	0.970743	-0.0428389	insig
MW0016406	Carnosine	Amino acid and Its metabolites	Amino acid derivatives	C9H14N4O3	2	0.7036	305-84-0	13566.1	12655.1	20020.7	15197.8	20011.3	14635.4	18284	17253.8	19795.9	15491.2	15643.9	14119.3	0.486341	0.641973	0.83983	0.955246	-0.0660555	insig
MW0115262	Sedoheptulose	Carbohydrates and Its metabolites	Carbohydrates and Its metabolites	C7H14O7	1	0.8036	3019-74-7	7907.06	8224.92	8208.76	7576.58	8793.8	10992.9	7805.58	11318	9471.16	7280.17	8048.73	7162.11	0.181945	0.588745	0.805101	1.0121	0.017353	insig
MW0119641	3-Indoleacrylic acid	Organic acid and Its derivatives	Organic acid and Its derivatives	C11H9NO2	3	0.734	29953-71-7	84167.2	27849.2	31439.5	17728.3	39604.7	43992.7	30541.4	39802.5	32204.4	39424.4	115025	24396.3	0.175707	0.937229	0.970802	0.869888	-0.201098	insig
MW0155740	{(1r,2r,3r)-2-[(3e)-4,8-Dimethylnona-3,7-Dien-1-Yl]-2-Methyl-3-[(1e,5e)-2,6,10-Trimethylundeca-1,5,9-Trien-1-Yl]cyclopropyl}methyl Trihydrogen Diphosphate	Terpenoids	Triterpene	C30H52O7P2	3	0.7145	29849-75-0	989.118	575.904	260.207	640.125	749.51	813.718	786.972	273.427	987.476	740.324	1888.33	842.171	0.54484	0.393939	0.67924	0.729988	-0.454056	insig
MW0015396	9(S)-HpODE	FA	Oxidized lipids	C18H32O4	2	0.7495	29774-12-7	174672	165478	184714	166611	170957	150757	168539	200749	183036	180473	142246	135962	0.0779823	0.974736	0.994024	1.00216	0.00311578	insig
MW0052762	Ethynodiol diacetate	Aldehyde,Ketones,Esters	Esters	C24H32O4	2	0.7249	297-76-7	3115.36	7583.84	7110.64	5609.95	4219.77	3772.87	2397.93	3651.91	4772.84	2347.98	3228.32	2138.86	1.51062	0.0309524	0.174642	1.6945	0.760863	up
MW0103704	Galactose-uridine-5'-diphosphate	Nucleotide and Its metabolites	Nucleotide and Its metabolites	C15H24N2O17P2	3	0.9583	2956-16-3	22891.5	18202.3	19027.3	28336.3	49044.8	44188.1	48181.2	68195.5	74710.3	67328.2	66906.6	65871.7	1.93223	0.00031926	0.0233228	0.464451	-1.1064	down
MW0148125	(r)-3-Aminoazepan-2-one	Organic acid and Its derivatives	Organic acid and Its derivatives	C6H12N2O	3	0.846	28957-33-7	1.78367e+06	1.64497e+06	1.90021e+06	1.75995e+06	2.25759e+06	1.80599e+06	1.90406e+06	1.98956e+06	1.84458e+06	1.86545e+06	1.92276e+06	1.81978e+06	0.339411	0.727339	0.880399	0.982917	-0.0248588	insig
MW0010257	(8E,15E)-1,8,15-Heptadecatriene-11,13-diyne	Others	Hydrocarbon derivatives	C17H22	3	0.8332	28834-02-8	52037.8	58955.1	62554.3	59888.6	82147.4	66776.9	65182.8	62795.5	58174	66798.9	73819.9	62570.2	0.263471	0.809453	0.923599	0.982069	-0.0261032	insig
MW0052930	Fluprostenol-d4	Hormones and hormone related compounds	Hormones and hormone related compounds	C23H29F3O6	2	0.7117	282550-19-0	18141.6	15063	17833.6	18373.3	22690.5	17784.5	19604.5	23831.8	20827	19581.2	15891.6	14225.4	0.259263	0.703374	0.868671	0.964242	-0.0525327	insig
MEDN1299	1-Aminocyclohexanoic acid	Organic acid and Its derivatives	Organic acid and Its derivatives	C7H13NO2	1	0.7129	2756-85-6	202180	223315	212027	200952	307866	201887	265624	235479	214915	251805	299814	283143	1.11105	0.142733	0.44704	0.869386	-0.201931	insig
MEDN1246	3-(pyrazol-1-yl)-L-alanine	Amino acid and Its metabolites	Amino acids	C6H9N3O2	3	0.7327	2734-48-7	11365.1	8593.16	10954.8	5968.73	11731.6	9698.23	6070.64	11194.8	8940.71	11483.4	7223.24	7391.42	0.584484	0.449067	0.732571	1.11486	0.156857	insig
MW0056887	1-Palmitoyl-2-oleoyl-sn-glycero-3-phosphocholine	GP	PC	C42H82NO8P	2	0.7089	26853-31-6	281221	266239	134109	280549	280102	251747	138369	138595	110073	130379	96679	23451	1.65157	0.000684892	0.0311313	2.34331	1.22855	up
MW0126440	Rhazidigenine Nb-oxide	Heterocyclic compounds	Heterocyclic compounds	C19H26N2O2	3	0.7267	26066-43-3	4152.43	4805.19	5086.23	4483.14	7438.73	5341.83	4679.64	7371.27	5481.06	6259.99	4509.24	4548.31	0.309028	0.699134	0.866327	0.95306	-0.0693611	insig
MEDN1751	2-Hexyldecanoic acid	FA	FFA	C16H32O2	2	0.7308	25354-97-6	36919.8	37743.5	44034.9	35485	45491.5	38233	38811.9	47838.4	57156.3	46253.8	37398	33925.8	0.705926	0.334927	0.652004	0.910184	-0.13577	insig
MEDN1079	FFA(22:6)	FA	FFA	C22H32O2	1	0.9577	25167-62-8	15368.4	42893	42246	33351.4	27080.4	18473.3	20115.2	16054.8	16079.9	19844.9	9535.09	11288.5	1.53761	0.0177714	0.131014	1.93086	0.949244	up
MW0168514	2-Hydroxymyristic acid	Organic acid and Its derivatives	Organic acid and Its derivatives	C14H28O3	2	0.9229	2507-55-3	9528.19	9775.37	10097.6	11932.9	12117.9	9652.35	10414.7	12269.5	13543.7	9537.33	10356.1	9328.28	0.34448	0.699134	0.866327	0.964165	-0.0526474	insig
MW0149430	Gambirtannine	Heterocyclic compounds	Heterocyclic compounds	C21H18N2O2	3	0.8047	24987-88-0	12830.6	11774.8	20643.8	12260.6	22383.3	18149.9	19076	23842.4	17989	14069.3	16856.4	17231.8	0.661235	0.445618	0.729384	0.898943	-0.153699	insig
MEDP1264	Deoxy-5-methylcytosine-ester	Nucleotide and Its metabolites	Nucleotide and Its metabolites	C10H16N3O7P	3	0.8771	2498-41-1	4313.12	4313.8	5262.74	4544.04	5127.34	4291.74	5058.16	5111.47	4214.53	4938.05	4912.22	4582.17	0.533882	0.496499	0.763167	0.966553	-0.0490786	insig
MW0194137	8Z,11Z,14Z,17Z-eicosatetraenoic acid	FA	Oxidized lipids	C20H32O2	1	0.9503	24880-40-8	29546.4	80802	62338	56299.7	59099	46106	34502.5	30890.7	26653.1	34962.7	18663.9	21595.2	1.78166	0.00407225	0.0682619	1.99794	0.998511	up
MEDP1615	Azobenzene-4-sulfonic acid	Organic acid and Its derivatives	Organic acid and Its derivatives	C12H10N2O3S	2	0.7643	2484-88-0	41764.2	26838.3	38626.3	28873.5	54858.1	42071.7	40649.9	59997.4	47053.2	51163.6	46740.4	38172.7	1.08523	0.137449	0.436567	0.821179	-0.284231	insig
MW0012754	1-Acetoxy-2-hydroxy-16-heptadecyn-4-one	FA	Others	C19H32O4	3	0.7362	24607-10-1	2321.2	1538.64	1142.78	2439.13	2716.2	800.315	5685.94	2804.37	2616.96	2328.78	1824.96	1579.51	1.09347	0.179654	0.48894	0.650708	-0.619919	insig
MEDN1078	Epoxyoleic acid	FA	FFA	C18H34O3	1	0.9404	24560-98-3	3922.52	3815.16	6662.75	3604.93	7942.86	6435.51	7655.01	7592.06	13361.1	6198.29	9764.06	3347.89	1.03654	0.130437	0.423585	0.67581	-0.56531	insig
MW0002412	2,6-Di-tert-butylhydroquinone	Benzene and substituted derivatives	Benzene and substituted derivatives	C14H22O2	3	0.8122	2444-28-2	16538.9	12635.5	13400	14432.4	16851	13138.3	15823.4	16662.4	11638	13356.5	10813.7	22283.5	0.0836762	0.755354	0.899169	0.960462	-0.0581991	insig
MEDTP01677	FFA(12:1)	FA	FFA	C12H22O2	2	0.9336	2430-94-6	55687.5	41224.2	46702.5	27078.9	51959.3	40026.4	25825.2	51796	45076.7	51885.6	32383.4	29665.8	0.558111	0.505784	0.768984	1.11007	0.15065	insig
MW0011944	Abn-cbd	Benzene and substituted derivatives	Benzene and substituted derivatives	C21H30O2	2	0.7139	22972-55-0	3283.3	3509.22	4146.24	2531.58	3744.34	3200.38	2413.9	4994.29	1144.67	4017.99	2584.56	3038.49	0.712274	0.544787	0.80293	1.12208	0.166178	insig
MW0007109	Fenamiphos	Benzene and substituted derivatives	Benzene and substituted derivatives	C13H22NO3PS	2	0.8271	22224-92-6	489035	491475	544588	518311	641787	525246	549279	567746	503107	506483	526087	493265	0.273814	0.818182	0.923599	1.02049	0.0292679	insig
MW0154323	N-Benzylphthalimide	Heterocyclic compounds	Indole and Its derivatives	C15H11NO2	3	0.7111	2142-01-0	2673.87	1887.61	2162.62	2919.46	4194.19	2288	2828.91	2868.89	1777.44	2659.03	1957.26	3143.84	0.215661	0.720874	0.876831	1.05844	0.0819418	insig
MW0125802	Nifenazone	Aldehyde,Ketones,Esters	Ketones	C17H16N4O2	2	0.7675	2139-47-1	80793.7	84441.6	99984	80228.2	120618	85265.6	107743	109113	76611.5	94539.2	92218.5	86914.7	0.272507	0.754811	0.899169	0.972126	-0.0407847	insig
MW0103471	Adpribose	Nucleotide and Its metabolites	Nucleotide and Its metabolites	C15H23N5O14P2	3	0.793	20762-30-5	623.138	4556.06	4388.02	4155.3	5564	4249.47	2979.66	5248.39	4293.74	7331.6	7574.17	5384.72	0.899214	0.152477	0.462093	0.717292	-0.479367	insig
MW0054695	5,8,11-Eicosatrienoic acid	FA	FFA	C20H34O2	1	0.9345	20590-32-3	6581.91	17986.5	17037	15747.2	12513.4	13048.4	14155.7	11213	10702.6	11822	6596.69	8598.26	0.850593	0.130398	0.423585	1.31426	0.394251	insig
MW0193980	D-Sorbitol-6-phosphate	Carbohydrates and Its metabolites	Phosphate sugars	C6H15O9P	2	0.7198	20479-58-7	626.788	1003.89	926.044	1230.64	2480.4	2236.01	1633.34	3451.66	3861	4065.81	3265.07	2029.72	1.66316	0.0094826	0.0955625	0.46452	-1.10619	down
MW0137530	brefeldin A	Heterocyclic compounds	Heterocyclic compounds	C16H24O4	2	0.7244	20350-15-6 | 60132-23-2 | 11006-23-8	15255.2	8305.04	10573.8	6817.75	13231.9	9225.04	5021.4	9876.81	8073.26	9481.83	6550.02	6040.06	1.3206	0.0714217	0.295921	1.40773	0.493367	insig
MW0133421	4,7,8-Trihydroxycoumarin	Aldehyde,Ketones,Esters	Ketones	C9H6O5	3	0.7173	20328-40-9	22136	18493.7	23628.2	18749.2	33570.7	22393.3	24888.5	34999.9	29295.3	33151.9	32175.3	28547.2	1.54935	0.0214182	0.147903	0.759164	-0.397517	down
MW0122873	Annuionone A	Heterocyclic compounds	Heterocyclic compounds	C13H20O3	3	0.7115	201288-96-2	6222.78	3176.2	3935.09	4133.2	6395.84	4618.42	2881.68	4937.24	4796.44	6069.91	3525.18	3281.92	0.526048	0.508462	0.771306	1.11726	0.159962	insig
MW0011836	Neral dimethyl acetal	Others	Hydrocarbon derivatives	C12H22O2	3	0.7104	201045-20-7	5655.36	3792.78	4564.2	2641.43	5678.88	3859.37	1854.77	5320.17	4904.08	5558.59	2468.72	3037.52	0.590789	0.545004	0.80293	1.13171	0.1785	insig
MEDN1207	Cysteinyldopa	Amino acid and Its metabolites	Small Peptide	C12H16N2O6S	3	0.766	19641-92-0	9310.07	7169.25	9556.14	6009.5	12962.6	9867.29	11530.7	17163.7	17151.8	438.062	12241.7	12310.5	0.209718	0.344926	0.659446	0.77467	-0.368347	insig
MW0014128	3-Hydroxytetradecanoic acid	Organic acid and Its derivatives	Organic acid and Its derivatives	C14H28O3	2	0.9326	1961-72-4 | 3422-31-9	11943.9	12798.2	12529.1	10408	14944.9	11492.8	13801.2	12548.7	17352.1	13311.9	11545.4	10776	0.592696	0.459149	0.745378	0.934221	-0.0981649	insig
MW0012998	LPC(18:0/0:0)	GP	LPC	C26H54NO7P	2	0.7662	19420-57-6	37602.8	41090.9	35104.6	32471.8	42910.7	37222.1	35648.5	21016.5	20242.2	21614.8	35934.7	35308.5	1.49663	0.0649351	0.282345	1.33362	0.415352	insig
MEDL02168	(±)8(9)-DiHET	FA	FFA	C20H34O4	1	0.7892	192461-96-4	4814.45	4459.29	5251.26	4689.24	7589.94	5125.6	6665.61	5741.76	7471.06	5227.88	4160.56	3785.36	0.190612	0.807085	0.923599	0.966039	-0.0498462	insig
MW0012050	11,12-DiHETrE	FA	Oxidized lipids	C20H34O4	2	0.7276	192461-95-3	76078.5	79439.3	83409.5	78101	114940	89110.6	78843.5	111871	103246	104751	93910.1	84370.3	0.852974	0.264981	0.590837	0.903096	-0.147049	insig
ZINC3979037	2-Hydroxyxanthone	Flavonoids	Xanthone	C13H8O3	2	0.7258	1915-98-6	5388.48	3491.53	5632.65	5444.59	3927.64	4504.31	5156.76	6318.26	5806.92	4718.96	7389.99	8181.36	1.36818	0.0408439	0.213791	0.75559	-0.404324	down
MW0115763	trans-4-Methylene-2-octyl-5-oxotetrahydrofuran-3-carboxylic acid	Heterocyclic compounds	Heterocyclic compounds	C14H22O4	2	0.8237	191282-48-1	31506.8	30869.7	29986.7	25115.7	40634.1	29923.6	31964.6	26323.5	37547	30477.7	25094.2	25623.8	0.437284	0.535812	0.798485	1.06217	0.0870138	insig
MW0105040	3-Hydroxydodecanoic acid	Organic acid and Its derivatives	Organic acid and Its derivatives	C12H24O3	2	0.7125	1883-13-2 | 53941-38-1	1185.78	382.657	402.471	1178.65	1526.82	832.354	391.105	1353.78	1258.32	1217.41	1249.89	1303.58	0.560565	0.24026	0.55766	0.813206	-0.298307	insig
MW0111680	1,1-Dimethoxynonane	Others	Hydrocarbon derivatives	C11H24O2	3	0.917	18824-63-0	683846	713833	729231	768400	956192	711562	870952	985688	986146	1.04237e+06	827547	678339	1.29607	0.0709994	0.295157	0.846416	-0.240561	insig
MEDN0685	Undecanedioic acid	FA	FFA	C11H20O4	1	0.9391	1852-04-6	6053.81	6603.94	7210.89	6135.52	7277.67	5545.48	5597.86	5606.08	8001.17	5751.38	6737.11	6962.95	0.0816625	0.954299	0.981161	1.00442	0.00635869	insig
MW0138699	Kanzonol V	Heterocyclic compounds	Heterocyclic compounds	C24H24O4	3	0.7251	184584-65-4	2137.78	1744.24	1753.36	1517.75	1984.42	1375.41	1889.26	2060.6	1493.41	1575.57	1254.54	2469.88	0.0225872	0.860825	0.948846	0.978564	-0.0312616	insig
MW0154074	N(6)-[(indol-3-yl)acetyl]-L-lysine	Amino acid and Its metabolites	Amino acid derivatives	C16H21N3O3	3	0.7361	17929-68-9	40030.9	41563	42218.8	40654.9	54712.6	42505.9	45988.5	45325.9	43640.8	41378.8	40722.5	39568	0.189334	0.937229	0.970802	1.01972	0.0281789	insig
MW0010092	Zinniol	Benzene and substituted derivatives	Benzene and substituted derivatives	C15H22O4	2	0.8198	17811-28-8	32236.1	55564.2	47996.6	28347	72138.3	33372.4	42269.3	34634	26735.2	33087.8	25006.4	52131.3	0.778135	0.2754	0.601031	1.26087	0.334419	insig
MW0143167	4-(N-Maleimido)phenyltrimethylammonium iodide	Heterocyclic compounds	Heterocyclic compounds	C13H15IN2O2	3	0.7017	17804-54-5	8125.28	6265.84	9047.07	8298.4	11354.7	8613.52	9800.17	10383.9	9175.59	8804.49	10162.6	10320	1.09238	0.140498	0.442624	0.881631	-0.181753	insig
MW0002692	2-Amino-5-nitrobenzophenone	Benzene and substituted derivatives	Benzene and substituted derivatives	C13H10N2O3	2	0.7334	1775-95-7	4267.1	2309.13	6603.44	1597.37	4188.99	8183.19	5451.26	7045.06	2690.82	7503.73	4772.26	2680.45	0.385788	0.714587	0.873992	0.900664	-0.150939	insig
MW0137896	Delphinidin 3,5-diglucoside	Flavonoids	Anthocyanidins	C27H31O17+	2	0.7295	17670-06-3	38514.4	42087	35955.6	33259	43951	38124.5	36512.7	52782.6	48040.9	51119	36805.9	36164.4	0.885265	0.20146	0.519751	0.887027	-0.172951	insig
MW0114953	Glcnac6P	Organic acid and Its derivatives	Organic acid and Its derivatives	C8H16NO9P	2	0.722	1746-32-3	5105.07	3753.17	5425.25	2999.42	6932.47	7221.05	5595.89	7821.96	6762.21	7125.93	5783.45	3274.02	0.591467	0.405821	0.684422	0.864506	-0.210053	insig
MW0169026	Dehydroabietic acid	Organic acid and Its derivatives	Organic acid and Its derivatives	C20H28O2	1	0.8648	1740-19-8	56768	62341.9	65774.5	56761.3	81736.1	59263.8	75105.6	80200.7	100381	70362	64891.7	56443.3	1.05724	0.168572	0.486971	0.855295	-0.225506	insig
MEDN0819	3-Hydroxymandelic acid	Organic acid and Its derivatives	Organic acid and Its derivatives	C8H8O4	2	0.7077	17119-15-2	7603.26	7943.46	9765.54	6363.65	18281.1	22563.6	17864.3	32813.1	28100.6	28665.7	18226.6	11785	1.51823	0.0303321	0.174642	0.527594	-0.922499	down
MEDN1510	4-Ethyloctanoic acid	Organic acid and Its derivatives	Organic acid and Its derivatives	C10H20O2	1	0.956	16493-80-4	43241.2	47712.5	46683.3	41642.7	58157.6	44223.2	46404.6	53416.5	59301.8	49757.3	44145.2	44971.4	0.62945	0.441157	0.725505	0.94518	-0.0813391	insig
MW0106696	Fenamidone	Aldehyde,Ketones,Esters	Ketones	C17H17N3OS	2	0.8661	161326-34-7	5178.1	3707.71	5616.84	5432.66	7590.58	5816.78	4806.32	5943.23	4795.9	5270.8	5349.82	5500.06	0.262226	0.61588	0.818029	1.05294	0.0744296	insig
MW0113844	Acetaminophen glucuronide	Benzene and substituted derivatives	Benzene and substituted derivatives	C14H17NO8	2	0.8028	16110-10-4	3008.65	4279.85	4259.65	2126.51	4782.15	2507.7	1585.23	5066	4030.26	4169.36	3126.15	2381.73	0.22992	0.88589	0.961388	1.02976	0.0423016	insig
MEDN1477	D-Mannitol 1-phosphate	Carbohydrates and Its metabolites	Phosphate sugars	C6H15O9P	3	0.9913	15806-48-1	4361.81	3046.88	4335.33	3481.07	5505.38	3538.05	4454.77	5225.3	4662.05	4604.2	5125.32	4799.4	1.27971	0.0716685	0.296059	0.840584	-0.250536	insig
MW0105648	Arg-Arg	Amino acid and Its metabolites	Small Peptide	C12H26N8O3	1	0.7336	15483-27-9	4621.98	4847.23	4885.36	3873.79	5413.11	4146.55	4516.03	3892.93	7636.05	4553.59	5275.59	5497.47	0.710031	0.588745	0.805101	0.885768	-0.174999	insig
MW0123659	Dihydro-5-(2-octenyl)-2(3H)-furanone	Aldehyde,Ketones,Esters	Ketones	C12H20O2	3	0.7371	15456-69-6	45569.3	20978.9	26977.5	33526.6	50148.1	22589	9386.65	22139.5	19366.4	28883	28354.4	12250.2	1.39884	0.0507909	0.245637	1.65965	0.730882	insig
MW0001563	1-Ethyl-3,5-diisopropylbenzene	Benzene and substituted derivatives	Benzene and substituted derivatives	C14H22	3	0.8447	15181-13-2	8861.45	9191.51	8948.79	11025	7840.44	10423.9	10938.7	12651.9	13698.7	13719	9737.35	9534.29	1.54148	0.0280513	0.16498	0.800955	-0.320206	down
MEDP1251	2-Mercaptobenzothiazole	Benzene and substituted derivatives	Benzene and substituted derivatives	C7H5NS2	2	0.9705	149-30-4 | 118090-09-8 | 155-04-4 | 57948-09-1 | 27157-85-3	8473.41	6520.75	10644	6888.31	8593.27	6671.16	13179.3	13919.4	14027.3	7018.88	8485.73	9053.3	1.29869	0.0649351	0.282345	0.72759	-0.458803	insig
MW0151251	(1-Hydroxy-3,7,11-trimethyldodeca-2,6,10-trienyl)phosphonic acid	Organic acid and Its derivatives	Organic acid and Its derivatives	C15H27O4P	2	0.874	148796-53-6 | 140633-12-1	1445.53	1546.1	861.362	1199.59	2334.84	1530.89	2028.5	2106.49	1798.51	1884.18	1358.26	1205.72	0.768376	0.35196	0.668292	0.859044	-0.219196	insig
MW0114341	Dodecanal dimethyl acetal	Aldehyde,Ketones,Esters	Aldehydes	C14H30O2	3	0.9188	14620-52-1	825604	747381	840901	733744	783871	627927	682613	816776	735132	735689	608906	663571	0.836209	0.247714	0.570193	1.07466	0.103875	insig
MW0157972	trans-1,2-Cyclohexanediol	Alcohol and amines	Alcohols	C6H12O2	1	0.93	1460-57-7 | 1072-86-2	33872.2	33070.2	30784.5	29840.3	39775.3	32121	32663.8	32623.1	46941	31469.1	28064.4	32383	0.166001	0.937229	0.970802	0.977071	-0.0334647	insig
MEDL02332	FFA(12:0)	FA	FFA	C12H24O2	1	0.8065	143-07-7	30820.2	31819.3	34687.5	30301.6	42845.2	29557.3	44777.5	44790.6	37746.5	29959	24015.6	26030.9	0.123611	0.782157	0.91692	0.964842	-0.0516356	insig
MW0105037	3-Hydroxydecanoic acid	Organic acid and Its derivatives	Organic acid and Its derivatives	C10H20O3	2	0.7633	14292-26-3 | 5561-87-5 | 33044-91-6	5153.11	5438.67	4310.96	3969.72	4611.05	5502.67	5555.02	5387.2	7324.47	5093.7	3898.39	4591.86	0.626856	0.395209	0.679739	0.910066	-0.135957	insig
MW0061069	Perilloside A	Terpenoids	Terpenoids	C16H26O6	3	0.7175	141206-20-4	3590.78	4096.71	4536.99	2216.82	21657.8	7566.41	3941.04	7227.75	223.413	4610.6	4982.85	1957.46	0.891552	0.588745	0.805101	1.90321	0.928433	insig
MEDN0732	12-HOME	FA	FFA	C18H34O3	1	0.8407	141-22-0	19052	38745.2	28434.5	32208.5	18631.3	15960.8	37083.7	20830.7	47049.5	18071.3	16314.2	34306.9	0.391437	0.594919	0.807631	0.881237	-0.182398	insig
MW0012229	12-Hydroxyjasmonic acid	FA	Oxidized lipids	C12H18O4	2	0.7657	140631-27-2	7013.23	5464.45	6608.87	4185.58	6898.86	5820.82	4027.96	7518.69	5380.57	5465.59	4640.73	4700.53	0.838822	0.309576	0.620942	1.13417	0.181637	insig
MW0168289	N-Acetyl-S-geranylgeranyl-L-cysteine	Terpenoids	Ditepenoids	C25H41NO3S	2	0.7123	139332-94-8	197.483	259.258	104.045	116.332	179.647	151.226	151.952	307.945	196.543	173.321	94.559	258.21	0.428599	0.472352	0.755297	0.852402	-0.230394	insig
MW0123158	Brinzolamide	Alcohol and amines	Amines	C12H21N3O5S3	2	0.7743	138890-62-7	4691.86	3530.31	3597.15	3353.03	5782.82	7425.27	2472.52	4102.68	3618.05	3728.35	5045.55	2700.68	1.06543	0.172924	0.48894	1.3098	0.389342	insig
MW0062139	Ponasterone A	Hormones and hormone related compounds	Hormones and hormone related compounds	C27H44O6	2	0.7394	13408-56-5	1283.15	6078.44	1453.99	3137.25	3989.3	3063.27	7594.81	6252.47	4885.17	5407.67	2314.49	1052.41	0.64739	0.278608	0.60353	0.690929	-0.533391	insig
MW0122488	7-Hydroxygranisetron	Benzene and substituted derivatives	Benzene and substituted derivatives	C18H24N4O2	3	0.8378	133841-15-3	4603.33	4988.86	7551.79	4103.67	46250.7	10540.1	6389.84	12879.3	5274.62	8876.59	8038.82	7257.31	0.16147	0.588745	0.805101	1.60189	0.679774	insig
MW0124130	Fludioxonil	Heterocyclic compounds	Heterocyclic compounds	C12H6F2N2O2	2	0.7162	131341-86-1	2528.42	3603.7	3223.97	5449.16	3042.28	2737.61	2968.1	4132.53	1820.96	2175.2	2099.42	2337.89	1.1393	0.159068	0.46876	1.32516	0.406165	insig
MW0115454	Valeraldehyde dibutyl acetal	Aldehyde,Ketones,Esters	Aldehydes	C13H28O2	3	0.8262	13112-65-7	402583	365065	413882	378963	493042	410300	466018	548479	542826	496455	437507	384735	1.35253	0.0547016	0.258018	0.856682	-0.223168	insig
MW0148782	dTDP-L-oleandrose	Nucleotide and Its metabolites	Nucleotide and Its metabolites	C17H28N2O14P2	3	0.7275	130832-66-5	7717.67	5038.46	6029.75	4824.42	7220.13	5562.43	6572.67	6106.1	6031.37	5976.28	4853.07	4829.1	0.37036	0.562073	0.805101	1.0589	0.0825641	insig
MW0052883	Farnesyl diphosphate	Organic acid and Its derivatives	Phosphoric acids	C15H28O7P2	3	0.8873	13058-04-3	4404.13	2436.28	2029.28	4025.78	4435	3598.76	3627.25	3213.04	3078.24	3903.42	3432.99	3884.46	0.246153	0.938396	0.971255	0.990059	-0.0144142	insig
MEDL01909	1,7-Bis(4-hydroxyphenyl)-3-heptanone	Phenolic acids	Phenolic acids	C19H22O3	2	0.8321	130233-83-9	118023	65196.3	65705	33400.6	302155	391687	132455	125243	147468	40212.8	73513.1	30975.8	0.561871	0.818182	0.923599	1.77527	0.828042	insig
MW0149874	Glutaminyl-arginine	Amino acid and Its metabolites	Small Peptide	C11H22N6O4	2	0.8476	126590-89-4	1888.08	4237.61	609.293	1069.05	2490.29	2165.72	1920.67	1175.46	490.877	1162.62	682.851	822.798	1.17608	0.179654	0.48894	1.99192	0.994162	insig
MW0014823	5-oxoETE	FA	Oxidized lipids	C20H30O3	1	0.8734	126432-17-5	1910.4	1528.23	1179.73	1362.43	2756.48	2309.39	1778.13	3479.46	3265.26	2206.85	1649.3	2059.28	0.975905	0.189806	0.50373	0.765096	-0.386287	insig
MW0115718	Dibromochloromethane	Others	Others	CHBr2Cl	3	0.7166	124-48-1	10888	22444.5	20373.6	13662.3	12974.8	13152.2	13642.3	10926.2	12333.2	9366.09	10691.1	9989.37	1.38751	0.0411255	0.213791	1.39653	0.481851	up
MW0055441	Caprylic acid	Organic acid and Its derivatives	Organic acid and Its derivatives	C8H16O2	1	0.7878	124-07-2	5444.3	5467.29	7354.6	8058.79	7298.13	5024.4	5044.12	5111.59	8829.45	5318.61	5577.34	5401.75	0.524432	0.484848	0.755297	1.09536	0.131407	insig
MW0016023	Azelaic acid	Organic acid and Its derivatives	Organic acid and Its derivatives	C9H16O4	1	0.9595	123-99-9	10744.2	11323.9	11422.8	10665.8	14531.9	10251.2	10405.6	12342.2	12252.8	11833.8	12035.3	11974.8	0.38478	0.658691	0.854452	0.973119	-0.0393118	insig
MW0006514	Pyrocatechol	Benzene and substituted derivatives	Phenolics	C6H6O2	2	0.7189	120-80-9	11187.9	11196	11798.6	7728.45	15602.8	16815.7	12761.1	17868.4	15832.7	16633.2	12999.2	7404.8	0.460932	0.473175	0.755297	0.890181	-0.16783	insig
MEDL00602	2-Methylheptanoic acid	Organic acid and Its derivatives	Organic acid and Its derivatives	C8H16O2	1	0.9444	1188-02-9	52477.2	55516.6	55535.9	49243.7	64364.9	53900.8	1864.42	61058.8	63064.6	53416.1	46548.8	55595.1	0.755735	0.937229	0.970802	1.17578	0.233622	insig
MW0009286	2-Methylbenzoic acid	Benzene and substituted derivatives	Phenolic acids	C8H8O2	1	0.7751	118-90-1	17336.8	8590.06	12748.9	17551.3	22870.4	14063.1	18550.3	25363.8	29808.6	25221.9	26306	27302.4	1.73343	0.00280987	0.0614657	0.610677	-0.711518	down
MW0157420	Tetracenomycin D3	Benzene and substituted derivatives	Benzene and substituted derivatives	C20H12O8	3	0.7039	117241-61-9	6790.99	5602.68	8188.4	2813.19	5856.32	5001.8	3866.04	6580.46	6640.26	7207.46	4248.05	5627.41	0.0618343	0.98826	1	1.00245	0.00352941	insig
ZINC13452167	Combretastatin A4	Heterocyclic compounds	Heterocyclic compounds	C18H20O5	2	0.7382	117048-59-6	4370.33	4066.75	4328.6	4599.23	5911.69	4769.36	4788.13	6028.77	6648.48	4869.19	5592.61	4958	1.28725	0.0746786	0.30397	0.852845	-0.229645	insig
MW0062091	2,3-Dimethyl-5-((2E,6E)-3,7,11-trimethyldodeca-2,6,10-trien-1-yl)cyclohexa-2,5-diene-1,4-dione	FA	Others	C23H32O2	3	0.7628	1168-52-1	3439.59	1838.35	3652.02	3290.18	10223.7	4725.29	1687.24	6774.84	4082.32	6081.15	3765.43	4699.4	0.0928171	0.992753	1	1.00291	0.00418561	insig
MW0013829	3,4-Dimethyl-5-pentyl-2-furanpropanoic acid	Organic acid and Its derivatives	Organic acid and Its derivatives	C14H22O3	3	0.7969	116627-39-5	2779.94	1089.38	1400.28	2076.75	909.202	1853.43	1116.05	2041.55	532.511	2297.81	1299.6	924.632	0.675287	0.44299	0.726797	1.23098	0.299803	insig
MW0119229	3,5-Pyridinedicarboxylic acid, 2,4,6-trimethyl-, diethyl ester	Benzene and substituted derivatives	Benzene and substituted derivatives	C14H19NO4	2	0.8981	1150-55-6	2538.12	1652.85	1818.5	2208.25	2906.74	1976.18	2814.37	2034.34	2114.49	3538.22	1869.23	2001.03	0.517166	0.5331	0.79796	0.91156	-0.133591	insig
MW0133128	urolithin B	Benzene and substituted derivatives	Benzene and substituted derivatives	C13H8O3	2	0.7142	1139-83-9	796.002	1415.51	434.309	1266.16	2793.56	700.8	2745.19	3333.09	3734.93	4084.66	2508.13	4544.87	1.89647	0.000730042	0.0311313	0.35351	-1.50018	down
MEDN0387	FFA(11:0)	FA	FFA	C11H22O2	1	0.9492	112-37-8	11405.6	545.245	4392.96	1833.46	6490.84	5513.2	7550.86	24613.1	9926.74	21761	1343.62	6660.92	0.986777	0.132035	0.423585	0.420024	-1.25146	insig
MEDL02766	FFA(9:0)	Organic acid and Its derivatives	Organic acid and Its derivatives	C9H18O2	1	0.9595	112-05-0	712872	509346	595408	530694	615705	536145	460329	615341	598206	557373	481059	505273	0.859373	0.269786	0.59533	1.08783	0.121448	insig
MW0102906	cis,cis-Muconic acid	FA	FFA	C6H6O4	1	0.8089	1119-72-8	14220.9	15836.3	15434.4	14005.6	16546.4	14130.4	16552.4	15275.8	21263.4	15172.5	14549.5	15682.6	0.952605	0.309524	0.620942	0.915508	-0.127356	insig
MW0053869	Heptanoic acid	FA	FFA	C7H14O2	1	0.9704	111-14-8	28088.1	24811.6	28849.5	25291.8	31390.6	28113.9	22801.3	34320.3	32264.8	28561.1	25739.2	24752.2	0.0120637	0.882744	0.960979	0.988759	-0.0163086	insig
ZINC5996059	Aristolodione	Aldehyde,Ketones,Esters	Ketones	C18H13NO4	3	0.7201	109771-09-7	8634.09	11918.3	11100.6	8728.18	11031.4	11329.7	10326.5	8568.95	6998.06	7872.67	7849.36	7145.08	1.63577	0.011988	0.106124	1.28674	0.363722	up
MW0114511	Fumagillol	Heterocyclic compounds	Heterocyclic compounds	C16H26O4	2	0.7031	108102-51-8	14613	17992.3	19346.8	15423.7	26510.2	16926.4	26726.6	29640.9	21487.2	20293.7	15430.5	16928.4	0.841938	0.277059	0.60353	0.849089	-0.236013	insig
MW0112905	Ethyl pentyl ketone	Aldehyde,Ketones,Esters	Ketones	C8H16O	3	0.7957	106-68-3	8477.16	6172.82	7505.22	8575.19	10852.9	8104.36	10280.1	8887.66	7531.46	8145.29	5746.27	7616.74	0.162269	0.785076	0.91879	1.0307	0.0436303	insig
MW0139589	Risedronic acid	Organic acid and Its derivatives	Organic acid and Its derivatives	C7H11NO7P2	2	0.7173	105462-24-6	4997.39	4862.52	4707.28	5370.14	7056.07	5281.55	5420.69	6046.49	6454.65	5777.75	5483.54	5375	0.808405	0.353596	0.669543	0.933932	-0.0986107	insig
MW0149546	Geroquinol	Aldehyde,Ketones,Esters	Ketones	C16H22O2	3	0.7949	10457-66-6	30201.9	22041.7	25876.8	20127	27945.4	22212.8	18564.3	26090.9	49775.1	25476.5	20565.4	15480.4	0.0477068	0.588745	0.805101	0.951607	-0.0715625	insig
MW0143129	3-tert-Butyl-5-methylpyrocatechol	Benzene and substituted derivatives	Benzene and substituted derivatives	C11H16O2	3	0.7197	1010-99-7	123037	135852	148670	50654.4	121025	97753.7	73833.2	125354	122303	116669	91433	119294	0.0686434	0.783067	0.917213	1.04332	0.0611751	insig
MW0061027	Pentadecanoic acid	FA	FFA	C15H30O2	1	0.9207	1002-84-2	14962.2	14547.5	10332.2	12330	13110.5	13165.2	11953.4	30134.6	13834.6	12721.5	11446.3	10971.9	0.319569	0.699134	0.866327	0.86147	-0.215127	insig
MEDN0381	FFA(16:0)	FA	FFA	C16H32O2	1	0.9895	-	115793	142903	125767	105273	127509	119948	90393.1	55251.5	43355.3	53590.7	65498.6	58150	2.12902	2.30092e-05	0.00798421	2.01287	1.00926	up
MEDL01837	Nordihydrocapsiate	Phenolic acids	Phenolic acids	C17H26O4	1	0.9721	-	292935	215505	222955	242029	285455	226407	273559	291407	195013	227049	175714	360402	0.00339228	0.843368	0.940409	0.975145	-0.0363114	insig
MEDN1033	FFA(18:0)	FA	FFA	C18H36O2	1	0.9694	-	37602.8	41090.9	35104.6	32471.8	42910.7	37222.1	35648.5	4992.04	4616.98	2149.92	35934.7	35308.5	1.40099	0.0649351	0.282345	1.90815	0.932173	insig
MEDL00401	Confertifoline	Aldehyde,Ketones,Esters	Esters	C15H22O2	1	0.9642	-	99370.5	102226	107854	96051	119663	101126	123853	134132	168508	132607	96954.1	85898.4	1.01947	0.15438	0.464731	0.844111	-0.244496	insig
MW0114809	Mannose 6-phosphate	Carbohydrates and Its metabolites	Phosphate sugars	C6H13O9P	1	0.9249	-	1254.27	984.051	3537.94	12380.9	16516.4	2486.44	26924.7	45519.4	31739.4	46865.2	39505.6	47171.8	1.99549	1.90126e-05	0.00798421	0.156315	-2.67748	down
MEDN1267	LPE(0:0/22:5)	GP	LPE	C27H46NO7P	1	0.9239	-	22883.1	35463.3	27146	27168.9	30666.2	33373.8	24878	28038.1	8581.27	20843.8	11975.7	9349.94	1.57466	0.0110582	0.100318	1.70451	0.769356	up
MW0054593	LPE(0:0/22:6)	GP	LPE	C27H44NO7P	1	0.9209	-	24984.3	49669.2	40953.2	35386.9	36133.6	44926.6	33890.8	32058.8	25696.8	28755.2	20098	20331.9	1.49503	0.0188277	0.136108	1.44284	0.52891	up
MW0109045	4-Chloro-L-phenylalanine	Amino acid and Its metabolites	Amino acids	C9H10ClNO2	1	0.9136	-	108067	91032.2	107594	103042	134674	105877	105944	121816	115482	111800	117075	111122	0.681739	0.401446	0.682015	0.951771	-0.0713139	insig
MW0003278	2-Naphthalenesulfonic acid	Benzene and substituted derivatives	Benzene and substituted derivatives	C10H8O3S	1	0.9074	-	2405.64	5610.78	5376.09	2325.9	30336.4	9387.3	1294.48	3745.14	2030.1	1925.22	6392.72	2620.4	1.23842	0.132035	0.423585	3.07874	1.62234	insig
MEDN1285	LPE(0:0/16:0)	GP	LPE	C21H44NO7P	1	0.8988	-	19817.1	36007.9	28850.1	81529.1	34323	43825.1	13384.9	32219.6	30754.1	24161.5	12694.2	18307	1.36181	0.0411255	0.213791	1.85789	0.893665	up
MW0054582	LPE(0:0/20:3)	GP	LPE	C25H46NO7P	1	0.8966	-	2616.66	2127.24	2044.62	2453.07	2977.75	2863.05	2133.32	2966.98	2827.93	3249.78	1251.85	1472.57	0.509249	0.608769	0.811394	1.08487	0.117528	insig
MEDN1274	LPE(20:3/0:0)	GP	LPE	C25H46NO7P	1	0.877	-	10215.2	11464.8	11231.6	12436.7	12890.6	13729.2	10646.1	11827	10058.4	11352.9	11446.2	7618.81	1.13819	0.0950024	0.356388	1.14327	0.193162	insig
MEDN1087	UDP-D-galactose	Carbohydrates and Its metabolites	Sugars	C15H24N2O17P2	1	0.8445	-	8408.13	2272.21	3515.35	10777.7	23520.3	4407.03	19443.2	32424.6	29170.5	33041.3	36329.3	33573.9	1.88578	0.000294428	0.0233228	0.287531	-1.79821	down
MEDL00692	FFA(17:0)	FA	FFA	C17H34O2	1	0.7844	-	89553.1	93566.4	127609	118190	148875	118484	101209	142146	116203	136627	90810.5	133842	0.276365	0.747982	0.895855	0.965929	-0.0500113	insig
MW0011294	(3Z)-2-Propylpent-3-enoic acid	Organic acid and Its derivatives	Organic acid and Its derivatives	C8H14O2	1	0.7758	-	1912.56	3891.64	2158.62	1397.36	2453.48	1017.31	900.854	4659.36	5154.37	2544.76	1899.85	2247.53	0.500926	0.35755	0.673494	0.737127	-0.440014	insig
MW0004918	2-Dodecylbenzenesulfonic acid	Benzene and substituted derivatives	Benzene and substituted derivatives	C18H30O3S	1	0.7505	-	198941	215405	214837	114515	843970	394542	273310	383383	169863	230359	194253	224472	0.298945	1	1	1.34329	0.425771	insig
MEDTN01418	2-Hydroxyoctadecanoic acid	FA	FFA	C18H36O3	1	0.7241	-	1.0755e+06	1.14008e+06	1.20845e+06	1.05709e+06	1.38074e+06	991800	1.21462e+06	1.38074e+06	1.62254e+06	1.23612e+06	1.01189e+06	903988	0.491559	0.4871	0.757105	0.929956	-0.104766	insig
MEDL01893	9-Oxo-nonanoic acid	Organic acid and Its derivatives	Organic acid and Its derivatives	C9H16O3	1	0.7073	-	9579.29	9067.7	9135.11	8886.82	12459.7	8036.83	11374.3	10826.8	9855.42	9497.18	11147.9	11544.8	1.13715	0.127676	0.423585	0.889783	-0.168474	insig
MEDN0161	Guanosine 3',5'-cyclic monophosphate	Nucleotide and Its metabolites	Nucleotide and Its metabolites	C10H11N5O7P-	1	0.7004	-	17149	16287.2	20225.2	18446.9	22703.2	18476.5	20292.1	19072.2	16792.3	16135.9	18542.9	15208.7	0.688259	0.348923	0.664342	1.06831	0.0953317	insig
MW0104208	10-Hydroxydecanoic acid	Organic acid and Its derivatives	Organic acid and Its derivatives	C10H20O3	2	0.9444	-	9159.94	7078.04	8530.52	4955.33	10488.1	7089.24	3945.69	8327.98	7713.1	19134.6	5898.43	8790.85	0.0959941	0.937229	0.970802	0.87903	-0.186016	insig
MW0006925	4-Dodecylbenzenesulfonic acid	Benzene and substituted derivatives	Benzene and substituted derivatives	C18H30O3S	2	0.9251	-	48542.6	50917.1	65103.7	39729.2	203012	92520.9	10826.4	71406.1	37601.3	51020.3	52762.9	24865.1	1.24586	0.24026	0.55766	2.01152	1.00828	insig
MW0002271	2,4-Dihydroxybenzophenone	Benzene and substituted derivatives	Benzene and substituted derivatives	C13H10O3	2	0.9058	-	3548.48	3928.47	4268.78	3868.34	4263.63	3913.39	3579.48	3327.19	3368.95	3517.83	3749.87	3478.06	1.77535	0.00460301	0.0682619	1.13176	0.178563	up
MW0114388	Embelin	Aldehyde,Ketones,Esters	Ketones	C17H26O4	2	0.8554	-	2683.17	1107.15	1448.64	1982.55	2454.8	1077.94	2264.84	1975.59	1626.26	1362.08	801.744	3904.79	0.15598	0.711843	0.873596	0.901044	-0.150331	insig
MW0133680	4'-Hydroxyflavanone	Aldehyde,Ketones,Esters	Ketones	C15H12O3	2	0.8518	-	17799.7	16406.4	13482.5	14472.1	18109.6	21863.2	20615.4	24128.8	26370.8	38267	13250	19806.4	1.22753	0.132035	0.423585	0.717035	-0.479884	insig
MW0110063	Trp-His	Amino acid and Its metabolites	Small Peptide	C17H19N5O3	2	0.8456	-	13145.4	8038.07	6094.37	10928.6	12214.3	11472.1	10127	9978.06	8558.08	10682.1	11217.5	11918.5	0.174451	0.936348	0.970802	0.990582	-0.013652	insig
MW0015111	7-(6-Oct-1-enyl-2,3-diazabicyclo[2.2.1]hept-2-en-5-yl)hept-5-enoic acid	Others	Others	C20H32N2O2	2	0.82	-	2270.47	4996.61	4096.14	4044.64	3744.31	4802.45	6887.28	5829.08	6184.56	7378.22	3558.3	3913.53	1.33112	0.0548337	0.258018	0.709747	-0.494624	insig
MW0109526	Ramiprilat	Amino acid and Its metabolites	Amino acid derivatives	C21H28N2O5	2	0.8104	-	194426	170641	152136	206548	103865	222921	211917	202939	200201	207686	209831	194772	1.07882	0.179654	0.48894	0.855942	-0.224415	insig
MW0111943	3-carboxy-2,3-dihydroxypropanoate	Organic acid and Its derivatives	Organic acid and Its derivatives	C4H6O6	2	0.8048	-	35346.5	31680.8	42979.1	27991.2	92662.7	103789	86855.9	146701	131808	136342	76666.9	59825.9	1.52902	0.0308956	0.174642	0.524051	-0.932221	down
MW0105890	L-Asparaginyl-L-Arginine	Amino acid and Its metabolites	Small Peptide	C10H20N6O4	2	0.7756	-	12021.1	12695.1	14642	11408.9	15119.5	11309.5	9787.1	11114.1	15608.7	10102	12291	12490.5	0.702156	0.398613	0.681238	1.08128	0.11274	insig
MEDP0797	1-Hydroxyanthraquinone	Others	Others	C14H8O3	2	0.7692	-	33497.6	24257.3	34527.3	34474.8	44783.9	31766.7	38619	43535.6	38319.9	41176.1	41318.1	46781.7	1.47021	0.0268213	0.160642	0.814044	-0.296822	down
MW0115122	Phenol glucuronide	Benzene and substituted derivatives	Benzene and substituted derivatives	C12H14O7	2	0.7578	-	4050.75	4356.35	4525.77	4147.81	6998.52	2583.03	5658.72	5233.59	4645.5	4914.08	4783.71	6255.61	0.995655	0.234125	0.55766	0.846656	-0.240152	insig
MW0006787	Dichlorprop	Benzene and substituted derivatives	Benzene and substituted derivatives	C9H8Cl2O3	2	0.7456	-	27858.9	26349.9	31380.5	25728.2	41780.2	32907.1	32783.4	35210.6	31811.5	25321.4	30136.8	30461.7	0.0489483	0.987029	1	1.0015	0.00216857	insig
MW0124469	Isoguvacine	Benzene and substituted derivatives	Phenolics	C6H9NO2	2	0.7353	-	511913	468604	531722	491767	637530	515450	539082	577494	529220	529324	555140	524352	0.525432	0.53586	0.798485	0.970004	-0.0439377	insig
MW0006390	Bisphenol AF	Benzene and substituted derivatives	Benzene and substituted derivatives	C15H10F6O2	2	0.7314	-	4774.09	4565.09	4839.17	3439.32	6602.89	7586.12	5353.66	7584.71	6407.26	7224.16	5304.44	3528.92	0.492952	0.504964	0.768984	0.898414	-0.154548	insig
MW0126103	Phenolphthalein	Heterocyclic compounds	Heterocyclic compounds	C20H14O4	2	0.7277	-	4105.39	3603.9	4143.05	2487.92	6053.11	6262.8	4437.88	7395.49	5921.37	6961.52	4329.17	2665.79	0.56981	0.393626	0.67924	0.840591	-0.250525	insig
MW0012491	15-OxoEDE	FA	Oxidized lipids	C20H34O3	2	0.726	-	171810	180189	223885	177435	236990	178893	193959	218261	239861	195811	169712	151156	0.0140314	0.996699	1	1.00038	0.000545211	insig
MW0122726	Acetamiprid	Heterocyclic compounds	Heterocyclic compounds	C10H11ClN4	2	0.723	-	9483.73	9225.69	9279.88	8770.86	10105.3	9332.52	9279.5	10028.4	10822.5	9314.3	10128	8028.3	0.328362	0.598741	0.807631	0.975644	-0.0355738	insig
MW0138976	Mollicellin I	Aldehyde,Ketones,Esters	Ketones	C21H22O6	2	0.7215	-	11873.1	13945.2	10844.6	13607	14333.3	11875.5	16188.1	20357.1	23118.5	22264.9	13269.6	15729.1	1.78938	0.0076143	0.0866283	0.689449	-0.536485	down
MW0158439	Tyr-Gln-Leu-Lys	Amino acid and Its metabolites	Small Peptide	C26H42N6O7	2	0.7202	-	2216.84	2820.23	1912.12	1537.32	2266.94	1081.71	2230.9	1993.55	3588.8	1818.89	1861.89	1869.1	0.572697	0.511008	0.773477	0.885659	-0.175176	insig
MEDL02005	(3R)-3-acetyloxy-3-[(1R,2R,5R,6R,7R,10S,11R,14S)-11-(furan-3-yl)-5-(2-hydroxypropan-2-yl)-2,6,10-trimethyl-3,13-dioxo-12,15-dioxatetracyclo[8.5.0.01,14.02,7]pentadecan-6-yl]propanoic acid	Others	Others	C28H36O10	2	0.7185	-	1110.35	1865.9	525.423	1099.35	5615.88	4757.52	2580.82	4175.74	3486.52	7757.3	3622.17	726.23	0.760116	0.362749	0.676547	0.670033	-0.577695	insig
MW0141201	1-[2-Hydroxy-3-(4-phenoxyphenoxy)propyl]-3-(2-methylpropanoyl)-1H-indole-5-carboxylic acid	Benzene and substituted derivatives	Benzene and substituted derivatives	C28H27NO6	2	0.7153	-	17777.7	19444.7	21679.2	15447.7	25852.9	21250.4	21406.4	18522.1	20147.2	22033.2	22435.9	19106.5	0.275457	0.823776	0.926069	0.982218	-0.025885	insig
FDATP01419	Fosfosal	Organic acid and Its derivatives	Phosphoric acids	C7H7O6P	2	0.7133	-	56900.3	54424.8	60578.3	60534.8	80807.6	67273.5	63919.9	71479.5	60520.3	65716	71144.9	66080.7	0.581978	0.490256	0.758533	0.954014	-0.0679174	insig
MW0012978	3-Palmitoyl-sn-glycerol	GL	MG	C19H38O4	2	0.7074	-	84405.5	103125	90788.2	78244.5	93933.2	91952.5	64961.9	52538.7	29812.3	48896.9	26302.4	19769.1	1.92024	9.46154e-05	0.0131326	2.23892	1.1628	up
MW0139654	Sappanone A dimethyl ether	Aldehyde,Ketones,Esters	Ketones	C18H16O5	2	0.7065	-	8949.9	6724.47	9941.09	6884.26	13549.7	11832.8	13339.8	17738.8	16027.1	20542	12660.1	10288.6	1.62079	0.0159634	0.123095	0.638902	-0.646332	down
MW0007828	Modafinil Acid	Benzene and substituted derivatives	Benzene and substituted derivatives	C15H14O3S	2	0.706	-	45829.1	51527.7	45914.3	45065.4	56629.4	48820	46535.2	46374	57895.8	42290.2	42682.7	47412.9	0.459084	0.561785	0.805101	1.03741	0.0529913	insig
MW0107980	N-Valylphenylalanine	Amino acid and Its metabolites	Small Peptide	C14H20N2O3	2	0.7057	-	11195.4	16253.8	12523.7	9499.67	14399.1	13231.6	10318.3	11969.6	9498.37	10223.3	16626.7	8880.59	0.888777	0.314321	0.622365	1.14199	0.191544	insig
MW0103452	ADP-D-ribose	Nucleotide and Its metabolites	Nucleotide and Its metabolites	C15H23N5O14P2	2	0.705	-	25266.5	24670.5	26739.2	24889	32572.4	27331.3	29041.7	30615	26655.7	26552.5	27024.8	24590.5	0.285815	0.742843	0.893033	0.981692	-0.0266574	insig
MW0194168	Uridine-5'-diphospho-N-acetylgalactosamine	Nucleotide and Its metabolites	Nucleotide and Its metabolites	C17H27N3O17P2	2	0.7045	-	9846.58	7618.88	9532.58	9681.45	12342	9456.9	10517.6	12323	10574.7	11164.6	11362.7	12077.9	1.37602	0.0434574	0.221761	0.859717	-0.218066	down
MW0011889	1,2-Dimyristoyl-sn-glycero-3-phospho-l-serine	GP	PS	C34H66NO10P	2	0.7041	-	32092.1	46622	28062.6	34580.1	37738.2	46874.4	38576.2	21521.7	11939.5	19681	24454	19385.2	1.66589	0.0104808	0.0993816	1.66696	0.73722	up
MW0012096	9alpha,15S-Dihydroxy-11-oxothromba-5Z,13E-dien-1-oic acid	Hormones and hormone related compounds	Hormones and hormone related compounds	C20H32O6	2	0.7025	-	7704.56	9667.72	8150.5	8339.25	10416.1	8750.61	8376.78	9114.51	12390.6	8311.51	8922.84	7622.61	0.243338	0.937229	0.970802	0.968759	-0.045791	insig
MW0158533	Tyr-Lys-Arg-Glu	Amino acid and Its metabolites	Small Peptide	C26H42N8O8	2	0.7009	-	6059.76	3224.26	2143.96	3925.16	5660.66	2864.31	9579.13	9116.26	10365.5	8578.73	4704.07	6814.56	1.81181	0.00271019	0.0614657	0.485739	-1.04175	down
MW0017013	CerP(d18:0/16:0)	SL	Cer	C34H70NO6P	2	0.7007	-	26885.7	116273	86077.7	65114.6	71887.7	82147.6	56711.9	40139.7	20964.5	31980.1	18222.6	39636.1	1.53522	0.0129594	0.111725	2.15929	1.11056	up
MW0142373	2-Hydroxy-5-(methylsulfanyl)-3-oxopent-1-enyl phosphate	Aldehyde,Ketones,Esters	Esters	C6H11O6PS	3	0.9841	-	799.137	1112.47	868.456	1658.28	1345.57	986.986	1863.44	1867.51	773.046	1285.61	572.585	841.476	0.0369484	0.791737	0.923599	0.939924	-0.0893843	insig
MW0148777	dTDP-L-4-oxovancosamine	Nucleotide and Its metabolites	Nucleotide and Its metabolites	C17H27N3O13P2	3	0.9815	-	51398.9	52549.9	59034.1	56915	68403.9	56839.5	60513	58545.6	52534.7	52766.1	55139.4	51433.5	0.55704	0.431467	0.713798	1.04294	0.0606515	insig
MW0154248	N-Acetyl-L-phosphinothricin	Organic acid and Its derivatives	Organic acid and Its derivatives	C7H14NO5P	3	0.9756	-	57800.9	53819.6	61168.5	59439	72531.4	58646.4	66653.1	68072.2	65803	62598.8	63076.7	61175.9	1.04071	0.185922	0.498037	0.938113	-0.0921666	insig
MW0148744	dTDP-4-ethylamino-3-O-methyl-2,4-dideoxy-L-threo-pentopyranose	Nucleotide and Its metabolites	Nucleotide and Its metabolites	C18H31N3O13P2	3	0.9706	-	30991.7	32301.3	34234.5	31447.9	41340.7	33862	37241.3	37380.6	30008.8	35903.5	32987.8	30136.7	0.0160838	0.967639	0.989463	1.00255	0.00367321	insig
MW0103167	Cyclohexene, 4-methyl-1-(1-methylethyl)-	Terpenoids	Terpenoids	C10H18	3	0.9516	-	275158	229185	284405	264449	365334	282166	299685	319648	282807	298608	313508	306580	0.817402	0.318631	0.62821	0.93402	-0.0984753	insig
MW0148743	dTDP-4-dimethylamino-4,6-dideoxy-5-C-methyl-L-mannose	Nucleotide and Its metabolites	Nucleotide and Its metabolites	C19H33N3O14P2	3	0.9353	-	3517.24	6486.51	5889.57	3687.5	6467.85	5482.74	6507.15	6782.5	6459.88	6776.16	5304.38	2630.44	0.312294	0.393939	0.67924	0.915001	-0.128155	insig
MW0160218	Demethylmorphine	Alkaloids	Isoquinoline alkaloids	C16H17NO3	3	0.9323	-	45857.8	47156.1	55174.6	48108.7	66655.4	54734	50001.5	53909.7	47183.4	47415.5	53347	48322.4	0.598592	0.818182	0.923599	1.05832	0.0817784	insig
MW0139983	Yuzu-Lactone	Aldehyde,Ketones,Esters	Esters	C12H20O2	3	0.8867	-	49972.5	45415.9	62926.6	20391	49632.9	37098.4	31988.5	54037.4	51150.9	48939.3	38207.8	37986.9	0.0723514	0.941166	0.971255	1.01192	0.0170931	insig
MW0140527	(E)-2-methylgeranyl diphosphate	Organic acid and Its derivatives	Phosphoric acids	C11H22O7P2	3	0.8825	-	7938.97	7854.5	7688.35	4380.55	9915.92	10952.5	9012.34	12566.2	9477.59	11078.7	6575.43	4097.26	0.203736	0.671278	0.862085	0.922801	-0.115909	insig
MW0150781	Palmitic acid	FA	FFA	C16H32O2	3	0.8791	-	6684.1	9476.05	9494.8	7482.38	18119.2	10400.4	8509.75	9905.43	5631.98	5929.06	5873.3	3771.17	1.33983	0.0649351	0.282345	1.55618	0.638008	insig
MW0157203	Stealthin C	Benzene and substituted derivatives	Benzene and substituted derivatives	C18H13NO4	3	0.8497	-	133139	116072	148430	137544	175202	143499	146747	169611	155006	148794	163457	151792	1.05891	0.152824	0.462134	0.912851	-0.131549	insig
MW0155588	Piperidione	Aldehyde,Ketones,Esters	Ketones	C9H15NO2	3	0.847	-	6444.21	7976.71	10765.8	4750.43	9704.35	5347.25	4149.41	11876.9	9527.26	9597.77	6406.1	6227.44	0.135971	0.765711	0.908382	0.941484	-0.0869909	insig
MW0113327	6-(2-ethenyl-5-hydroxy-4-methoxyphenoxy)-3,4,5-trihydroxyoxane-2-carboxylic acid	Organic acid and Its derivatives	Organic acid and Its derivatives	C15H18O9	3	0.8218	-	6854.38	5476.86	7295.82	5331.8	17641.2	28720.6	17623.2	30493	49425.9	35990.4	14318.7	34294	1.67564	0.0178263	0.131014	0.391559	-1.3527	down
MW0140291	N(6)-[(3R)-3-methyl-D-ornithyl]-L-lysine	Organic acid and Its derivatives	Organic acid and Its derivatives	C12H26N4O3	3	0.821	-	9214.61	7410.4	10344	6801.15	11360.5	6402.45	2398.02	9056.99	8213.46	9031.54	8065.59	7984.48	0.688622	0.41224	0.691049	1.15158	0.203609	insig
MW0146955	(6E,11E,13R,16E)-10-ethenyl-2,6,10,13,17,21-hexamethyldocosa-2,6,11,16,20-pentaene	Others	Hydrocarbon derivatives	C30H50	3	0.8168	-	5857.27	6541.97	417.599	6647	4856.65	4245.34	495.831	3950.92	3009.32	4891.23	6446.78	3993.81	0.299415	0.458858	0.745378	1.25355	0.326023	insig
MW0147768	Copal-8-ol diphosphate	Organic acid and Its derivatives	Phosphoric acids	C20H38O8P2	3	0.8032	-	813.722	1169.48	385.856	432.633	703.683	560.425	1268.95	658.355	504.359	27578.9	686.998	493.853	0.779585	0.588745	0.805101	0.13035	-2.93954	insig
MW0148611	Di-trans,poly-cis-hexaprenyl diphosphate	Organic acid and Its derivatives	Phosphoric acids	C30H52O7P2	3	0.8002	-	8455.11	11552.1	9455.75	9008.94	6607.05	10106.8	7886.45	7389.84	2723.81	6480.2	4207.69	4127.54	1.6438	0.00631952	0.0777105	1.6817	0.749917	up
MW0015657	all-trans-Pentaprenyl diphosphate	Organic acid and Its derivatives	Phosphoric acids	C25H44O7P2	3	0.7934	-	3500.6	5404.46	3835.22	4759.55	3677.2	4101.52	2951.42	3179.94	2660.81	3393.04	1812.94	2287.87	1.78353	0.00289449	0.0618084	1.55216	0.63428	up
MW0010284	1,2-Dimethyl-4-(6-methyl-4-heptenyl)-1,3-cyclohexadiene	Others	Hydrocarbon derivatives	C16H26	3	0.7875	-	5773.77	4442.41	6444.32	4630.71	6901.44	5720.19	7107.83	7877.3	7884.22	7304.52	5519.41	5167.21	1.19136	0.0934647	0.353485	0.829967	-0.268874	insig
MW0161446	UDP-D-galactofuranose	Nucleotide and Its metabolites	Nucleotide and Its metabolites	C15H24N2O17P2	3	0.7677	-	1754.19	3297.77	2320.76	3028.96	7079.24	3845.52	5591.36	6665.25	4965.18	6643.37	6527.6	9269.51	1.69501	0.0105349	0.0993816	0.537701	-0.895124	down
MW0148711	dTDP-2-deoxy-beta-L-fucose	Nucleotide and Its metabolites	Nucleotide and Its metabolites	C16H26N2O14P2	3	0.7634	-	11555.9	11242.7	12168.3	12459.3	13656.1	12614.2	11137.3	11908.3	10472.1	10537.3	11256.9	10364.6	1.69162	0.0105256	0.0993816	1.12211	0.166218	up
MW0148144	Dammara-20,24-diene	Others	Hydrocarbon derivatives	C30H50	3	0.7632	-	27023.3	21858.7	3860.97	47612.9	41747.7	8493.19	16444.8	9069.34	59045.7	21497.9	70481.9	3694.07	0.0577886	0.720264	0.876831	0.835563	-0.259179	insig
MW0126453	Riesling acetal	Heterocyclic compounds	Heterocyclic compounds	C13H22O3	3	0.7327	-	4258.57	1390.27	494.068	2837.49	3143.09	1276.6	2681.98	2737.26	3956.51	2530.67	3725.03	2006.14	0.921606	0.303949	0.620942	0.759746	-0.396411	insig
MW0141138	(3R,6R)-1,3,4,6-tetrachlorocyclohexa-1,4-diene	Others	Hydrocarbon derivatives	C6H4Cl4	3	0.7261	-	65157.9	71129.3	83451.3	59278.1	94404.8	23939.1	74524.5	156979	69995.8	64618.9	69183.2	54890.9	0.619259	0.937229	0.970802	0.810621	-0.302901	insig
MW0168213	Bromodichloromethane	Others	Hydrocarbon derivatives	CHBrCl2	3	0.7091	-	22118.9	28074.1	25452.3	20635.9	25299.2	24490	25544.7	21490	17371.8	16175.6	21371.3	14577.7	1.45975	0.0327327	0.183353	1.25349	0.325947	up
MW0009644	Didemethylcitalopram	Benzene and substituted derivatives	Benzene and substituted derivatives	C18H17FN2O	3	0.7052	-	5946.58	3749.39	4914.56	2198.75	3977.79	4068.78	2063.64	6243.32	3968.54	5244.57	3006.22	2335.27	0.441558	0.704074	0.868671	1.08723	0.120662	insig
MW0113881	methyl 2,2-dimethyl-4,6-dioxo-5-[(E)-N-prop-2-enoxy-C-propylcarbonimidoyl]cyclohexane-1-carboxylate	Aldehyde,Ketones,Esters	Esters	C17H25NO5	3	0.7003	-	9489.84	5611.75	9844.83	5410.96	9283.01	8227.98	3092.45	7728.85	7823.53	8750.58	5992.5	4230.18	0.968873	0.192143	0.507989	1.27248	0.347647	insig
MW0148399	Diacetyl-10-gingerdiol	Heterocyclic compounds	Heterocyclic compounds	C25H40O6	2	0.7963	-	949769	1.55663e+06	903852	595728	1.51381e+06	1.18612e+06	1.16776e+06	804039	684651	566396	739748	520800	1.29061	0.0662265	0.285703	1.49572	0.580843	insig
MW0151772	IRIFLOPHENONE TRIMETHYL ETHER	Aldehyde,Ketones,Esters	Ketones	C16H16O5	2	0.7904	-	11673.5	8854.65	12338.5	10271.1	11972.9	11284.8	12140.4	13074.8	11397.8	12341.2	10748.1	9921.21	0.567425	0.464013	0.751517	0.953632	-0.0684948	insig
MW0013113	2,3-dinor Thromboxane B1	FA	Others	C18H32O6	2	0.7555	-	30871.3	42777.5	35618.8	31156	42637.9	31812.7	39775.7	34588.5	52499.9	33938.1	32390.2	31553.3	0.339586	0.699134	0.866327	0.956076	-0.0648021	insig
MW0156654	Ser-Arg-Tyr-Glu	Amino acid and Its metabolites	Small Peptide	C23H35N7O9	2	0.721	-	13606.7	22463.5	16040	18605.1	16445.7	18929.4	17112.2	15014.1	9446.51	14377.5	10658.1	10741.1	1.52115	0.0210588	0.146882	1.37157	0.455831	up
MW0158939	Val-Asp-Ile-Arg	Amino acid and Its metabolites	Small Peptide	C21H39N7O7	2	0.7145	-	3844.54	6082.69	3789.54	3701.26	4144.97	7418.93	5357.69	3755.6	2440.53	1370.31	2668.36	3000.52	1.35943	0.0665174	0.285703	1.55875	0.640394	insig
MW0141675	19-hydroxy-17-oxoandrost-5-en-3-yl sulfate	Others	Others	C19H28O6S	2	0.7144	-	2174.58	1596.88	1660.98	1601.58	2222.25	2060.74	1013.38	1891.99	1710.86	2075.22	1853.48	1946.29	0.598066	0.500165	0.763847	1.07871	0.109311	insig
MW0155120	Phe-Asp-Arg-Asp	Amino acid and Its metabolites	Small Peptide	C23H33N7O9	2	0.7128	-	15763.7	13056.7	14678.6	14996.8	6493.79	11543	3178.56	8726.85	11596	13039.2	6349.31	10363.7	1.10803	0.085817	0.337798	1.43713	0.523194	insig
MW0140288	(2R,2'R)-3,3'-disulfanediylbis(2-acetamidopropanoic acid)	Others	Others	C10H16N2O6S2	2	0.7005	-	6814.09	4775.19	6980.84	6052.74	8814.18	7980.47	7772.88	9906.81	6869.21	8751.78	7808.4	6431.31	0.906961	0.217924	0.545006	0.871207	-0.198913	insig
